# Supplementary material for: Epigenomic Reprogramming of Adult Cardiomyocyte-Derived Cardiac Progenitor Cells
Source: Sci Rep. 2015 Dec 14;5:17686. doi: 10.1038/srep17686 (PMC4677315; doi:10.1038/srep17686)
Supplement: Supplementary Table S1 [file srep17686-s2.xls]

## Sheet: expression_IPA
Probeset ID	Entrez Gene	Gene Symbol	Gene Title	RefSeq Transcript ID	Fold-Change(CPC vs. Ctl)	p-value(CPC vs. Ctl)	stepup(p-value(CPC vs. Ctl))
1459238_at	---	---	---	---	-28.844	1.41e-05	0.0101449
1444985_at	---	---	---	---	-49.1157	2.93e-05	0.012002
1458167_at	---	---	---	---	-3.05909	3.66e-05	0.0134218
1419997_at	---	---	---	---	-37.5639	5e-05	0.0148449
1442715_at	---	---	---	---	-18.9367	7.76e-05	0.0171473
1458535_at	---	---	---	---	1.20647	8.36e-05	0.0173312
1440041_at	---	---	---	---	-3.66369	9.32e-05	0.017511
1441072_at	---	---	---	---	-6.85654	9.68e-05	0.0176508
1456386_at	---	---	---	---	-14.1599	0.000128248	0.0200838
1442401_at	---	---	---	---	-5.23467	0.00014228	0.0210451
1445562_at	---	---	---	---	-9.85814	0.000152252	0.0215056
1442710_at	---	---	---	---	-92.0616	0.000169136	0.0224359
1446742_at	---	---	---	---	-12.2596	0.000171587	0.0226279
1443833_at	---	---	---	---	-10.7614	0.000218426	0.0254689
1442537_at	---	---	---	---	-6.17515	0.000219475	0.0254689
1436169_at	---	---	---	---	-8.3709	0.000220254	0.0254689
1458850_at	---	---	---	---	-16.7389	0.000220801	0.0254689
1430245_at	---	---	---	---	-3.92481	0.000254444	0.0274344
1446156_at	---	---	---	---	-2.5106	0.000323468	0.0309083
1445670_at	---	---	---	---	-3.56822	0.000377444	0.0339023
1437599_at	---	---	---	---	-3.98016	0.000389232	0.0340779
1440753_at	---	---	---	---	1.45971	0.000410005	0.0351552
1446296_at	---	---	---	---	-19.91	0.000415593	0.0353293
1439608_at	---	---	---	---	-4.06208	0.00043264	0.0361343
1441505_at	---	---	---	---	-11.9868	0.000443166	0.0367412
1456267_at	---	---	---	---	1.26229	0.000446169	0.0369166
1444925_at	---	---	---	---	-1.63724	0.000487583	0.039129
1445397_at	---	---	---	---	-8.25784	0.000507723	0.0400489
1447231_at	---	---	---	---	-17.3807	0.000518257	0.0400489
1446738_at	---	---	---	---	-6.65348	0.000583917	0.0419592
1459708_at	---	---	---	---	-2.40459	0.000584776	0.0419592
1445574_at	---	---	---	---	-27.3772	0.000586348	0.041976
1442026_at	---	---	---	---	-7.03314	0.000627683	0.0436869
1442966_at	---	---	---	---	-1.89658	0.000629023	0.0437127
1458236_at	---	---	---	---	1.66525	0.000630351	0.0437377
1438186_at	---	---	---	---	-12.3799	0.000656726	0.0444472
1440335_at	---	---	---	---	-3.74857	0.0006803	0.0451289
1459288_at	---	---	---	---	-3.22982	0.000746003	0.0463437
1443219_at	---	---	---	---	-4.57577	0.000782953	0.0472717
1457250_x_at	---	---	---	---	-4.67339	0.00081105	0.0480653
1443545_at	---	---	---	---	-3.8501	0.000872716	0.0501406
1441746_at	---	---	---	---	-18.6382	0.000900012	0.0509943
1444458_at	---	---	---	---	-1.30157	0.000902152	0.0510514
1442686_at	---	---	---	---	-6.18809	0.00090494	0.051081
1456122_at	---	---	---	---	-4.15767	0.000924996	0.0518884
1447419_at	---	---	---	---	-3.42908	0.00095832	0.0525525
1457272_at	---	---	---	---	-4.6922	0.000973521	0.0532204
1440603_at	---	---	---	---	-4.58969	0.000999885	0.0536572
1457502_at	---	---	---	---	-11.2244	0.00102077	0.0540982
1442025_a_at	---	---	---	---	-5.54209	0.00102917	0.0542882
1456514_at	---	---	---	---	-4.49072	0.00118012	0.0582325
1443739_at	---	---	---	---	-3.7703	0.00119262	0.0585932
1458637_x_at	---	---	---	---	-3.70701	0.00125502	0.0600155
1441679_at	---	---	---	---	-32.743	0.00127886	0.0605635
1458712_at	---	---	---	---	-7.05472	0.00134024	0.0616317
1446603_at	---	---	---	---	-17.707	0.00146374	0.0640933
1458122_at	---	---	---	---	-4.2627	0.00148642	0.0648347
1445742_at	---	---	---	---	-3.38123	0.00149015	0.0649345
1459201_at	---	---	---	---	1.86091	0.0014998	0.0650407
1459793_s_at	---	---	---	---	-11.816	0.00153299	0.065579
1444717_at	---	---	---	---	-3.29279	0.00154284	0.0656447
1438577_at	---	---	---	---	-3.65175	0.00155889	0.0660693
1459721_at	---	---	---	---	-1.3713	0.0016317	0.0667798
1459078_at	---	---	---	---	-6.35756	0.00163542	0.0668014
1442024_at	---	---	---	---	1.81174	0.00168582	0.0676445
1443353_at	---	---	---	---	-3.30196	0.00174817	0.0688627
1458309_at	---	---	---	---	-3.1271	0.00179198	0.0695661
1442373_at	---	---	---	---	-3.55338	0.00180387	0.0697738
1433283_s_at	---	---	---	---	5.08127	0.00181776	0.0700109
1458868_at	---	---	---	---	-4.52656	0.00186804	0.0714016
1447088_at	---	---	---	---	1.14332	0.00192783	0.0723554
1457572_at	---	---	---	---	1.18599	0.00193982	0.072501
1459672_at	---	---	---	---	-2.77918	0.00195199	0.072501
1440587_at	---	---	---	---	-1.99195	0.0019696	0.0725697
1445002_at	---	---	---	---	-3.45537	0.00198459	0.0725929
1455773_at	---	---	---	---	-4.04195	0.00201084	0.0731206
1457385_at	---	---	---	---	1.42094	0.00207584	0.0736984
1441810_at	---	---	---	---	-3.96429	0.00208764	0.0739629
1438276_at	---	---	---	---	-5.79623	0.00217845	0.0754611
1443218_at	---	---	---	---	-14.1129	0.00221222	0.0761784
1458149_at	---	---	---	---	-1.25578	0.00221267	0.0761784
1438775_at	---	---	---	---	-11.516	0.00223256	0.0766105
1459338_at	---	---	---	---	-3.87177	0.00228807	0.0769365
1458721_at	---	---	---	---	-6.03697	0.00232884	0.0776019
1457338_at	---	---	---	---	-5.49143	0.00232973	0.0776019
1444514_at	---	---	---	---	-2.89642	0.00250726	0.0799715
1443166_at	---	---	---	---	-2.24084	0.00266633	0.0826545
1447488_at	---	---	---	---	1.1418	0.00266651	0.0826545
1457960_at	---	---	---	---	1.47437	0.00267168	0.082701
1441482_at	---	---	---	---	-3.17642	0.00271727	0.0832257
1445019_at	---	---	---	---	-1.31246	0.00273573	0.0833678
1453759_at	---	---	---	---	1.62837	0.0027911	0.0839768
1439928_at	---	---	---	---	-1.96939	0.00282233	0.0843518
1444224_at	---	---	---	---	-2.93646	0.00285725	0.0851154
1456521_at	---	---	---	---	1.26411	0.00308134	0.0879978
1436338_at	---	---	---	---	-1.77373	0.00308927	0.0880716
1443547_at	---	---	---	---	-2.61256	0.00312704	0.0885327
1457227_at	---	---	---	---	-1.41496	0.00319805	0.0889792
1440552_at	---	---	---	---	-8.78488	0.00327161	0.0899032
1458733_at	---	---	---	---	1.31973	0.00327306	0.0899032
1444765_at	---	---	---	---	1.24342	0.00328028	0.0899036
1440123_at	---	---	---	---	-4.42775	0.00334072	0.0905467
1442532_at	---	---	---	---	1.15641	0.00338991	0.0910409
1458131_at	---	---	---	---	-1.86963	0.00341482	0.0912392
1447478_at	---	---	---	---	-3.25622	0.00344245	0.0916517
1460132_at	---	---	---	---	-3.40083	0.0034534	0.0918891
1444750_at	---	---	---	---	-2.27872	0.00356408	0.093155
1447461_at	---	---	---	---	5.63053	0.00358216	0.0932599
1459015_at	---	---	---	---	1.38507	0.0036465	0.094198
1436459_at	---	---	---	---	1.65752	0.00375678	0.0957256
1446604_at	---	---	---	---	-1.9201	0.00377357	0.0959444
1458383_at	---	---	---	---	-7.79999	0.00380273	0.0962981
1457874_at	---	---	---	---	1.47012	0.00385	0.0968578
1447148_at	---	---	---	---	-6.39339	0.00392062	0.097855
1441256_at	---	---	---	---	-2.06704	0.00396216	0.0986211
1442969_at	---	---	---	---	1.36852	0.00398024	0.0988506
1445517_at	---	---	---	---	-3.8221	0.00400733	0.0990326
1443448_x_at	---	---	---	---	1.11924	0.00403557	0.0994264
1444113_at	---	---	---	---	-2.14391	0.00407718	0.0998174
1440578_at	---	---	---	---	-5.37085	0.00412824	0.100545
1444562_at	---	---	---	---	-3.08557	0.00415831	0.100738
1457771_at	---	---	---	---	1.66517	0.00425826	0.102264
1443983_at	---	---	---	---	-9.0778	0.0043877	0.104262
1457216_at	---	---	---	---	-1.72352	0.00443995	0.104731
1445954_at	---	---	---	---	1.2702	0.00447408	0.104927
1438599_at	---	---	---	---	1.39892	0.00449247	0.104927
1446431_at	---	---	---	---	1.19738	0.00456967	0.105908
1444579_at	---	---	---	---	-5.13988	0.00468995	0.107317
1458066_at	---	---	---	---	-5.19637	0.00470955	0.10733
1459219_at	---	---	---	---	-7.69264	0.00486193	0.109009
1440977_at	---	---	---	---	-2.94574	0.0048654	0.109009
1457954_at	---	---	---	---	-4.67908	0.00491966	0.109194
1441885_s_at	---	---	---	---	-1.60709	0.00497657	0.10997
1434848_at	---	---	---	---	-14.334	0.0049911	0.110075
1440425_at	---	---	---	---	2.35466	0.00500174	0.110183
1420137_at	---	---	---	---	-6.00617	0.00500332	0.110183
AFFX-MURINE_b1_at	---	---	---	---	2.1994	0.00503277	0.1104
1446046_at	---	---	---	---	-5.70886	0.00507133	0.110922
1459549_at	---	---	---	---	3.47184	0.00515358	0.111781
1447240_at	---	---	---	---	-2.15296	0.00523937	0.112483
1442521_at	---	---	---	---	1.27834	0.00523994	0.112483
1441670_at	---	---	---	---	1.43899	0.00536508	0.113734
1442940_at	---	---	---	---	-2.18866	0.00543349	0.114405
1443590_at	---	---	---	---	1.30826	0.00551462	0.115253
1446475_at	---	---	---	---	-4.56339	0.0055586	0.115903
1444308_at	---	---	---	---	1.20997	0.00564966	0.11635
1458936_at	---	---	---	---	1.50187	0.00590376	0.119081
1447484_x_at	---	---	---	---	1.66538	0.00595385	0.119663
1427443_at	---	---	---	---	1.41098	0.0059675	0.119726
1457885_at	---	---	---	---	1.50506	0.00600809	0.120162
1440649_at	---	---	---	---	1.97033	0.00604327	0.120412
1446508_at	---	---	---	---	-3.44685	0.00612952	0.121319
1459112_at	---	---	---	---	1.40157	0.0062311	0.122446
1433087_at	---	---	---	---	1.32041	0.0063109	0.123429
1437916_at	---	---	---	---	-4.73175	0.00640537	0.124347
1458876_at	---	---	---	---	-4.32841	0.00652362	0.125724
1442102_at	---	---	---	---	-3.14322	0.00663005	0.12649
1442365_at	---	---	---	---	-7.01186	0.00680494	0.127928
1436259_at	---	---	---	---	-1.86261	0.00685752	0.128675
1458937_at	---	---	---	---	1.2498	0.00687029	0.128675
1443391_at	---	---	---	---	-1.96697	0.0068795	0.128675
1420136_a_at	---	---	---	---	-5.87966	0.00705471	0.130202
1444531_at	---	---	---	---	-5.84783	0.00709127	0.13042
1442435_at	---	---	---	---	-1.99899	0.00716422	0.130967
1447375_at	---	---	---	---	1.39253	0.00727962	0.1326
1459745_at	---	---	---	---	-1.5836	0.00740263	0.134136
1436461_at	---	---	---	---	1.1842	0.00740557	0.134136
1441793_at	---	---	---	---	1.25211	0.00757603	0.135429
1432926_at	---	---	---	---	1.33224	0.00766333	0.136042
1459162_at	---	---	---	---	-4.46681	0.00771612	0.136501
1459376_at	---	---	---	---	-3.61767	0.00772709	0.136501
1446786_at	---	---	---	---	-4.31446	0.00773063	0.136501
1442965_at	---	---	---	---	-2.71009	0.00777738	0.13661
1445807_at	---	---	---	---	-3.65845	0.00804295	0.138347
1447337_at	---	---	---	---	1.6092	0.00806371	0.138493
1427805_at	---	---	---	---	1.89509	0.0080758	0.138647
1457259_at	---	---	---	---	1.34178	0.00812297	0.139139
1457109_x_at	---	---	---	---	1.04874	0.00831165	0.140979
1460061_at	---	---	---	---	-4.29714	0.00834886	0.141502
1439686_at	---	---	---	---	-2.90697	0.00841716	0.142394
1446275_at	---	---	---	---	-2.37365	0.00863381	0.143663
1440076_at	---	---	---	---	-2.69636	0.0086587	0.14389
1441413_at	---	---	---	---	-3.16806	0.00868503	0.143971
1443725_at	---	---	---	---	1.59131	0.00878093	0.144309
1439336_at	---	---	---	---	1.35987	0.00910196	0.147558
1446452_at	---	---	---	---	1.59143	0.00922402	0.148576
1444586_at	---	---	---	---	-2.44229	0.0093605	0.149864
1441735_at	---	---	---	---	1.24542	0.00943629	0.150248
1456661_at	---	---	---	---	-2.0172	0.00944244	0.150269
1458556_at	---	---	---	---	-1.2804	0.00970072	0.152072
1444813_at	---	---	---	---	-3.20066	0.00971925	0.152257
1446293_at	---	---	---	---	1.09395	0.00977985	0.152576
1442735_at	---	---	---	---	-2.57267	0.00985231	0.153118
1444047_at	---	---	---	---	1.44837	0.00987916	0.153324
1459414_at	---	---	---	---	1.27078	0.00991696	0.15364
1440660_at	---	---	---	---	-2.45235	0.0100545	0.154076
1458537_at	---	---	---	---	-4.55483	0.0101016	0.154333
1456960_at	---	---	---	---	-4.09245	0.0101884	0.154716
1442472_at	---	---	---	---	1.54333	0.0102229	0.155083
1458675_at	---	---	---	---	1.3606	0.0103864	0.15644
1447059_at	---	---	---	---	12.4163	0.010433	0.156521
1458527_at	---	---	---	---	-2.25168	0.01047	0.156723
1457521_at	---	---	---	---	-3.03102	0.0104775	0.156733
1445566_at	---	---	---	---	1.35722	0.0104776	0.156733
1445402_at	---	---	---	---	-1.67831	0.0105396	0.157139
1445212_at	---	---	---	---	1.31529	0.0107082	0.158052
1458098_at	---	---	---	---	1.48965	0.0107428	0.158052
1440032_at	---	---	---	---	-4.07808	0.0107484	0.158052
1459488_at	---	---	---	---	-2.40497	0.0108861	0.159258
1439521_at	---	---	---	---	-2.03565	0.010919	0.159527
1447374_at	---	---	---	---	-2.05668	0.0110127	0.15986
1449695_at	---	---	---	---	1.12445	0.0111722	0.161108
1440532_a_at	---	---	---	---	1.37338	0.0112678	0.161775
1441718_at	---	---	---	---	-1.77821	0.0112878	0.161817
1459248_at	---	---	---	---	1.40599	0.0114186	0.162541
1420298_at	---	---	---	---	-1.26847	0.011475	0.163003
1448057_at	---	---	---	---	2.5948	0.0115028	0.163132
1443420_at	---	---	---	---	-1.8048	0.0115143	0.163201
1456717_at	---	---	---	---	-3.23613	0.0115375	0.163325
1456209_x_at	---	---	---	---	-3.64059	0.0116042	0.163681
1443492_at	---	---	---	---	-1.19771	0.0116585	0.163681
1459993_at	---	---	---	---	1.26916	0.0116722	0.163681
1445353_at	---	---	---	---	1.48587	0.0117153	0.163741
1447473_at	---	---	---	---	-3.08005	0.0117284	0.163816
1446682_at	---	---	---	---	-3.91807	0.0121282	0.166716
1444164_at	---	---	---	---	-4.07357	0.0122114	0.167091
1446421_at	---	---	---	---	-2.10273	0.0123385	0.167827
1458912_at	---	---	---	---	-1.43813	0.0126692	0.169191
1442014_at	---	---	---	---	-12.4162	0.012727	0.169471
1450335_at	---	---	---	---	-1.51689	0.012748	0.169602
1442591_at	---	---	---	---	1.33814	0.0127691	0.169731
1422251_at	---	---	---	---	1.37791	0.0129204	0.170886
1460090_at	---	---	---	---	1.5303	0.0129279	0.170886
1444148_at	---	---	---	---	1.42106	0.013001	0.171252
1446545_at	---	---	---	---	-3.13989	0.0132776	0.172474
1456749_at	---	---	---	---	1.45803	0.0133448	0.1728
1441726_at	---	---	---	---	-2.30149	0.013397	0.173223
1441547_at	---	---	---	---	-2.32683	0.0134541	0.173377
1441654_at	---	---	---	---	1.23636	0.0135174	0.173591
1456677_at	---	---	---	---	-2.28963	0.013537	0.173601
1445683_at	---	---	---	---	1.82205	0.013682	0.17466
1458579_at	---	---	---	---	1.53366	0.013736	0.175002
1457504_at	---	---	---	---	1.19622	0.013895	0.175687
1458099_at	---	---	---	---	-2.43324	0.0140302	0.176506
1459681_at	---	---	---	---	1.57821	0.014044	0.176512
1445766_at	---	---	---	---	1.26645	0.0140502	0.176512
1446143_at	---	---	---	---	-2.06944	0.0140732	0.176606
1442237_at	---	---	---	---	-2.16906	0.0142337	0.177434
1446812_at	---	---	---	---	-2.98221	0.0143341	0.177908
1442807_at	---	---	---	---	1.49562	0.0143523	0.177995
1457553_at	---	---	---	---	-1.4579	0.0145754	0.178721
1459237_at	---	---	---	---	-1.39518	0.0145924	0.178721
1445407_at	---	---	---	---	1.69041	0.0146319	0.17879
1444792_at	---	---	---	---	1.12554	0.014637	0.178803
1441227_at	---	---	---	---	1.66713	0.0149106	0.180191
1447891_at	---	---	---	---	-20.0827	0.0151335	0.181429
1458832_at	---	---	---	---	-3.2692	0.0153406	0.182498
1444806_at	---	---	---	---	-2.38977	0.0153495	0.182498
1443018_at	---	---	---	---	1.24069	0.0155076	0.183282
1441566_at	---	---	---	---	1.3504	0.0155364	0.183282
1443279_at	---	---	---	---	-4.04104	0.0155699	0.183436
1446324_at	---	---	---	---	-1.9614	0.0157085	0.183837
1443645_at	---	---	---	---	1.5513	0.0159124	0.184909
1444794_at	---	---	---	---	1.23366	0.0159248	0.184966
1441364_at	---	---	---	---	-2.90737	0.0159815	0.185338
1427721_at	---	---	---	---	1.43138	0.0160695	0.185673
1455722_at	---	---	---	---	-1.97763	0.0161103	0.18592
1441570_at	---	---	---	---	-5.47462	0.0164116	0.187378
1443074_at	---	---	---	---	1.34717	0.016415	0.187378
1438783_at	---	---	---	---	1.77654	0.0166399	0.188453
1444252_at	---	---	---	---	-2.00634	0.0166596	0.188453
1433089_at	---	---	---	---	1.32974	0.0166801	0.18856
1447178_at	---	---	---	---	1.62779	0.0167655	0.189108
1458360_at	---	---	---	---	1.79468	0.0168136	0.189177
1439535_at	---	---	---	---	-3.40256	0.0169615	0.18949
1440421_at	---	---	---	---	1.1933	0.0169944	0.189612
1446339_at	---	---	---	---	-19.1992	0.0170962	0.190183
1441592_at	---	---	---	---	-1.7712	0.0171831	0.190493
1458759_at	---	---	---	---	-2.27013	0.0172334	0.190688
1422426_at	---	---	---	---	1.435	0.017246	0.190781
1440448_at	---	---	---	---	-2.5118	0.0172817	0.190997
1445235_at	---	---	---	---	-4.46403	0.017368	0.191333
1460140_at	---	---	---	---	-1.85981	0.0174585	0.19186
1447483_s_at	---	---	---	---	1.54614	0.0175688	0.192461
1445477_at	---	---	---	---	1.47411	0.0175938	0.19255
1438398_at	---	---	---	---	-4.36486	0.0177385	0.193083
1457202_at	---	---	---	---	1.49602	0.0177717	0.193083
1452577_at	---	---	---	---	1.23584	0.0180256	0.19462
1444140_at	---	---	---	---	-2.49961	0.0180552	0.194676
1457380_at	---	---	---	---	1.31608	0.0182392	0.195895
1459489_at	---	---	---	---	2.16971	0.0182858	0.196219
1458732_at	---	---	---	---	1.12423	0.0184323	0.19704
1447730_at	---	---	---	---	1.56716	0.0184457	0.197137
1446937_at	---	---	---	---	1.39192	0.0184814	0.197238
1442462_at	---	---	---	---	1.263	0.0185308	0.197451
1437729_at	---	---	---	---	3.42261	0.0187934	0.199061
1460022_at	---	---	---	---	1.23368	0.0188412	0.199251
1431549_at	---	---	---	---	1.31485	0.0189244	0.199471
1441262_at	---	---	---	---	-5.73299	0.0189765	0.199594
1439287_at	---	---	---	---	1.50846	0.0189823	0.199608
1446307_at	---	---	---	---	-1.76152	0.0191473	0.200477
1440511_at	---	---	---	---	-4.14532	0.0191848	0.200711
1444125_at	---	---	---	---	-3.99793	0.0193303	0.201297
1420238_at	---	---	---	---	1.54015	0.0193558	0.201406
1444563_at	---	---	---	---	1.45915	0.0193705	0.201406
1444044_at	---	---	---	---	-1.58775	0.0194442	0.201485
1458139_at	---	---	---	---	-6.74896	0.0197521	0.202693
1445559_at	---	---	---	---	1.26368	0.019839	0.203308
1445663_at	---	---	---	---	1.10297	0.0198498	0.203373
1426132_at	---	---	---	---	1.57023	0.0198861	0.20347
1444901_at	---	---	---	---	-1.93173	0.0200413	0.204161
1437442_at	---	---	---	---	-17.2901	0.0200584	0.204164
1445648_at	---	---	---	---	1.26784	0.0200779	0.204317
1459091_at	---	---	---	---	1.40684	0.0201469	0.204649
1457007_at	---	---	---	---	-1.97429	0.0201684	0.204822
1446242_at	---	---	---	---	-3.64624	0.0203436	0.205734
1432605_at	---	---	---	---	1.47326	0.0204072	0.205924
1445164_at	---	---	---	---	-1.10913	0.0204211	0.205924
1458564_at	---	---	---	---	1.25983	0.0206518	0.207119
1442030_at	---	---	---	---	1.09379	0.0207794	0.207449
1456372_at	---	---	---	---	-2.58642	0.020781	0.207449
1419784_x_at	---	---	---	---	1.46782	0.0208126	0.207617
1441014_at	---	---	---	---	-1.70138	0.0208351	0.207637
1447223_at	---	---	---	---	-2.52992	0.0209594	0.208195
1444762_at	---	---	---	---	-2.00236	0.0209829	0.208195
1458039_at	---	---	---	---	-2.79684	0.0209852	0.208195
1454437_at	---	---	---	---	8.11569	0.0211055	0.2087
1444855_at	---	---	---	---	1.29636	0.0211292	0.208751
1439335_at	---	---	---	---	1.24076	0.0211856	0.208981
1458757_at	---	---	---	---	1.06783	0.0212036	0.208981
1434614_at	---	---	---	---	1.0882	0.0213706	0.209192
1436278_at	---	---	---	---	-1.77448	0.0213868	0.209192
1447410_at	---	---	---	---	-5.36532	0.0213919	0.209192
1439470_at	---	---	---	---	-1.62349	0.0214657	0.209698
1419780_at	---	---	---	---	1.32474	0.0215346	0.209974
1445671_at	---	---	---	---	-1.4851	0.021564	0.210023
1458280_at	---	---	---	---	1.39291	0.0216773	0.210616
1459733_at	---	---	---	---	-1.36047	0.0217625	0.211123
1457533_at	---	---	---	---	1.18936	0.0219418	0.211317
1437134_at	---	---	---	---	1.29818	0.0222494	0.212539
1459731_at	---	---	---	---	-2.29327	0.0224862	0.213452
1441132_at	---	---	---	---	1.79144	0.022637	0.214081
1443247_at	---	---	---	---	-2.12946	0.0226792	0.214335
1449629_s_at	---	---	---	---	-2.47995	0.0227541	0.214476
1444574_at	---	---	---	---	-1.97798	0.0227597	0.214476
1443730_at	---	---	---	---	1.24937	0.0230091	0.215566
1443299_at	---	---	---	---	-1.36734	0.0230831	0.21599
1440222_at	---	---	---	---	-2.70436	0.0231566	0.216399
1443850_at	---	---	---	---	-2.32824	0.0233206	0.216832
1442496_at	---	---	---	---	1.10151	0.0234463	0.217136
1425052_at	---	---	---	---	-2.84867	0.023612	0.217577
1419890_at	---	---	---	---	-1.41244	0.0236486	0.217577
1457206_at	---	---	---	---	-2.28728	0.0236795	0.217577
1444522_at	---	---	---	---	1.21525	0.023722	0.217594
1447219_at	---	---	---	---	1.28821	0.0239134	0.218191
1445498_at	---	---	---	---	-2.60743	0.0239601	0.218443
1441480_at	---	---	---	---	1.14128	0.0239604	0.218443
1456808_at	---	---	---	---	-1.2585	0.0240321	0.218685
1442311_at	---	---	---	---	-4.05602	0.0241505	0.219069
1457996_at	---	---	---	---	-1.90789	0.024201	0.219331
1444698_at	---	---	---	---	-2.72242	0.0242965	0.219775
1440127_a_at	---	---	---	---	1.24071	0.0243878	0.219967
1457490_at	---	---	---	---	1.27807	0.0243986	0.219967
1456933_at	---	---	---	---	-2.49005	0.0244142	0.219967
1442185_at	---	---	---	---	1.44645	0.0244963	0.220147
1443546_at	---	---	---	---	-4.44149	0.0245253	0.220166
1443622_at	---	---	---	---	1.35381	0.0245517	0.220286
1445065_at	---	---	---	---	-1.78381	0.0245649	0.220302
1440038_at	---	---	---	---	-2.03648	0.0246773	0.220827
1429331_at	---	---	---	---	-3.00406	0.0247775	0.221277
1457070_at	---	---	---	---	-1.39396	0.0247825	0.221277
1445672_at	---	---	---	---	1.22711	0.0247859	0.221277
1457191_at	---	---	---	---	-1.47063	0.0247878	0.221277
1437420_at	---	---	---	---	1.76185	0.0249032	0.221793
1435470_at	---	---	---	---	-2.27988	0.025005	0.222196
1459431_at	---	---	---	---	-2.1276	0.025022	0.22228
1457217_at	---	---	---	---	1.45744	0.0252654	0.223474
1439175_at	---	---	---	---	-1.73114	0.0253281	0.223677
1457591_at	---	---	---	---	1.44364	0.0253916	0.223887
1443576_at	---	---	---	---	1.69621	0.0254633	0.224067
1446428_at	---	---	---	---	-1.76306	0.0255483	0.224161
1437987_at	---	---	---	---	-1.52198	0.0256141	0.22453
1445555_at	---	---	---	---	1.29087	0.0256759	0.224689
1447161_at	---	---	---	---	1.32479	0.0258015	0.225117
1441341_at	---	---	---	---	1.19079	0.0258064	0.225117
1420225_at	---	---	---	---	1.13653	0.025866	0.225165
1447194_at	---	---	---	---	1.31408	0.0259421	0.22542
1438714_at	---	---	---	---	-10.3562	0.0264304	0.226853
1442418_at	---	---	---	---	-1.65204	0.0264439	0.226853
1449665_at	---	---	---	---	1.75799	0.0264643	0.226853
1441661_at	---	---	---	---	1.33267	0.0265473	0.226853
1457280_at	---	---	---	---	1.39662	0.0267574	0.227824
1447871_at	---	---	---	---	-4.05872	0.0268234	0.228138
1441012_at	---	---	---	---	-3.64	0.0268721	0.228241
1445812_at	---	---	---	---	1.70762	0.0269705	0.228689
1447221_x_at	---	---	---	---	-1.21401	0.0269877	0.228711
1458841_at	---	---	---	---	1.29474	0.0269984	0.228711
1444800_at	---	---	---	---	-4.11862	0.0272223	0.229136
1442427_at	---	---	---	---	-5.04678	0.0272473	0.229136
1441397_at	---	---	---	---	-2.03941	0.0273058	0.229376
1446099_at	---	---	---	---	1.28733	0.027421	0.229663
1444833_at	---	---	---	---	1.26108	0.0275806	0.23032
1446806_at	---	---	---	---	1.33967	0.0276025	0.230366
1446052_at	---	---	---	---	-1.4419	0.0277955	0.230514
AFFX-LysX-M_at	---	---	---	---	1.51818	0.0280688	0.231636
1459643_at	---	---	---	---	1.2067	0.0282551	0.232458
1443177_at	---	---	---	---	-1.33929	0.0283889	0.233049
1446898_at	---	---	---	---	-1.20817	0.0284913	0.233303
1456715_at	---	---	---	---	-1.7032	0.028722	0.234172
1449779_at	---	---	---	---	1.55485	0.028723	0.234172
1444913_at	---	---	---	---	-1.45438	0.0288137	0.234445
1458290_at	---	---	---	---	-1.4031	0.0289678	0.234928
1443711_at	---	---	---	---	1.10616	0.0293266	0.236019
1458796_at	---	---	---	---	-2.47389	0.0294346	0.236486
1444998_at	---	---	---	---	-2.58711	0.0294716	0.236486
1427648_at	---	---	---	---	1.33792	0.0296326	0.236877
1443949_at	---	---	---	---	-3.77607	0.0297208	0.23709
1447238_at	---	---	---	---	1.33408	0.0297379	0.23709
1451757_at	---	---	---	---	1.14396	0.0299772	0.23736
1444199_at	---	---	---	---	-5.36461	0.0299831	0.237365
1459698_at	---	---	---	---	1.26377	0.0300477	0.237583
1446571_at	---	---	---	---	-1.27047	0.0300565	0.237583
1439639_at	---	---	---	---	1.36165	0.0301182	0.237683
1443675_at	---	---	---	---	-2.18469	0.0301408	0.237746
1442876_at	---	---	---	---	-2.59878	0.03015	0.237768
1443649_at	---	---	---	---	-1.8822	0.0304701	0.238752
1458286_at	---	---	---	---	-1.19557	0.0305039	0.238752
1427818_at	---	---	---	---	1.22582	0.0305322	0.23879
1453788_at	---	---	---	---	1.56945	0.0306093	0.23905
1440528_at	---	---	---	---	1.43124	0.0306519	0.239147
1457590_at	---	---	---	---	1.12464	0.0307114	0.239147
1442559_at	---	---	---	---	1.09166	0.0307641	0.239181
1458886_at	---	---	---	---	-1.23789	0.0307897	0.239298
1444446_at	---	---	---	---	-2.12794	0.0308335	0.239535
1420071_at	---	---	---	---	1.28876	0.0308533	0.239535
1439307_at	---	---	---	---	-3.65667	0.0309202	0.239743
1459285_at	---	---	---	---	1.87662	0.0310287	0.240121
1459193_at	---	---	---	---	1.07992	0.0310788	0.240311
1443067_at	---	---	---	---	1.19981	0.03108	0.240311
1446205_at	---	---	---	---	-3.37125	0.0310968	0.240359
1442862_at	---	---	---	---	1.15856	0.0311732	0.240467
1458424_at	---	---	---	---	1.24172	0.0312489	0.240874
1459688_at	---	---	---	---	1.18059	0.0314464	0.241303
1445784_at	---	---	---	---	-2.14613	0.0314734	0.241303
1456952_at	---	---	---	---	-1.79595	0.0315077	0.241408
1447347_at	---	---	---	---	1.47313	0.0315362	0.241408
1437795_at	---	---	---	---	1.43118	0.0315561	0.241408
1459032_at	---	---	---	---	1.33158	0.0315728	0.241408
1444307_at	---	---	---	---	-2.32945	0.0315857	0.241408
1458840_at	---	---	---	---	1.34883	0.0316811	0.241675
1420233_at	---	---	---	---	1.4884	0.0318198	0.24213
1450617_at	---	---	---	---	1.62483	0.0318884	0.242256
1439414_x_at	---	---	---	---	-1.53316	0.031945	0.242274
1459215_at	---	---	---	---	-1.79014	0.0319868	0.242297
1458540_at	---	---	---	---	1.27528	0.0320508	0.24245
1440137_at	---	---	---	---	1.16966	0.0322192	0.242793
1421801_at	---	---	---	---	1.54995	0.0323277	0.243163
1432636_at	---	---	---	---	1.43789	0.0323289	0.243163
1442909_at	---	---	---	---	1.23314	0.0323491	0.243163
1430183_at	---	---	---	---	-2.33847	0.0323857	0.243276
1459320_at	---	---	---	---	-2.2054	0.032407	0.243365
1442283_at	---	---	---	---	1.49431	0.0326895	0.244258
1443093_at	---	---	---	---	1.52043	0.0326898	0.244258
1459080_at	---	---	---	---	1.13361	0.0328922	0.244999
1445230_at	---	---	---	---	-2.84782	0.0330469	0.245233
1429498_at	---	---	---	---	1.35669	0.0332636	0.245877
1457512_at	---	---	---	---	1.381	0.0332944	0.245924
1436977_at	---	---	---	---	1.52701	0.0333006	0.245924
1443530_at	---	---	---	---	-2.16557	0.0333103	0.245924
1459908_at	---	---	---	---	-1.8876	0.0333339	0.24596
1459526_at	---	---	---	---	-2.37395	0.0333512	0.246021
1446654_at	---	---	---	---	1.35249	0.0334278	0.246352
1431819_at	---	---	---	---	-1.10402	0.0336244	0.246968
1441399_at	---	---	---	---	1.08873	0.0336741	0.247029
1439823_at	---	---	---	---	1.2042	0.0339545	0.248118
1444685_at	---	---	---	---	1.70672	0.0340505	0.248294
1449778_at	---	---	---	---	1.07017	0.0340557	0.248294
1444159_at	---	---	---	---	-1.35531	0.0341752	0.248443
1445756_at	---	---	---	---	-1.45809	0.0342192	0.248579
1445591_at	---	---	---	---	1.1594	0.0342542	0.248599
1442442_at	---	---	---	---	-1.34885	0.0343782	0.248862
1458698_at	---	---	---	---	-1.83436	0.03449	0.249207
1445087_at	---	---	---	---	1.43401	0.0344907	0.249207
1446663_at	---	---	---	---	-1.54816	0.0346041	0.249527
1442431_at	---	---	---	---	1.19084	0.0346398	0.249607
1442448_at	---	---	---	---	1.18368	0.0347067	0.249779
1443324_at	---	---	---	---	1.46909	0.0347194	0.249779
1445300_at	---	---	---	---	1.5392	0.0348734	0.250092
1447096_at	---	---	---	---	-1.72894	0.0349672	0.250125
1441027_at	---	---	---	---	1.22373	0.0349707	0.250125
1446059_at	---	---	---	---	1.35557	0.0350677	0.250251
1443847_x_at	---	---	---	---	-3.94918	0.0351092	0.250429
1446739_at	---	---	---	---	1.44773	0.0351328	0.250557
1459148_at	---	---	---	---	1.10197	0.0351653	0.25067
1459312_at	---	---	---	---	1.07231	0.0352601	0.250855
1447383_at	---	---	---	---	1.09378	0.0353136	0.251073
1440305_at	---	---	---	---	-1.57035	0.0354264	0.251458
1441494_at	---	---	---	---	-2.08682	0.0357227	0.25251
1445016_at	---	---	---	---	1.50125	0.0357257	0.25251
1449745_at	---	---	---	---	-3.43391	0.0357618	0.252686
1447581_at	---	---	---	---	-4.22021	0.0357883	0.252754
1458359_at	---	---	---	---	1.83077	0.0358903	0.25294
1442474_at	---	---	---	---	1.243	0.0362679	0.253996
1459352_at	---	---	---	---	1.4663	0.0363242	0.254269
1443053_at	---	---	---	---	-1.80631	0.0364043	0.254516
1458555_at	---	---	---	---	1.17625	0.0364376	0.254605
1446960_at	---	---	---	---	1.11126	0.0364737	0.254683
1459121_at	---	---	---	---	1.50845	0.0366001	0.254953
1443799_at	---	---	---	---	-2.44676	0.0366367	0.254953
1458708_at	---	---	---	---	-2.5758	0.0367315	0.255302
1442761_at	---	---	---	---	-1.47849	0.0367655	0.255318
1443613_x_at	---	---	---	---	1.45981	0.0368132	0.25534
1441153_at	---	---	---	---	-2.4176	0.0368311	0.25534
1432921_at	---	---	---	---	1.34727	0.0368945	0.255604
1443439_at	---	---	---	---	-1.72846	0.0369193	0.255736
1445293_at	---	---	---	---	1.64743	0.0369532	0.255797
1458947_at	---	---	---	---	-8.00239	0.0369774	0.255903
1432609_at	---	---	---	---	1.52455	0.0371652	0.256612
1456529_at	---	---	---	---	2.08091	0.0372337	0.256737
1439216_at	---	---	---	---	-2.07006	0.0373539	0.256881
1440637_at	---	---	---	---	1.18384	0.0374576	0.256965
1445479_at	---	---	---	---	1.27596	0.0374645	0.256965
1441882_at	---	---	---	---	1.42501	0.0374776	0.256999
1453553_at	---	---	---	---	1.14824	0.0376102	0.257496
1420184_at	---	---	---	---	1.6754	0.0376531	0.257496
1457016_at	---	---	---	---	1.16819	0.0377332	0.257654
1433411_at	---	---	---	---	2.25628	0.0378027	0.257894
1444189_at	---	---	---	---	1.4637	0.0379444	0.258341
1442895_at	---	---	---	---	1.29055	0.0379691	0.258365
1456686_at	---	---	---	---	-1.88596	0.038089	0.25883
1446641_at	---	---	---	---	1.33211	0.0383002	0.259421
1440577_at	---	---	---	---	-1.64566	0.0383123	0.259448
1458872_at	---	---	---	---	1.17944	0.0383507	0.25963
1456991_at	---	---	---	---	-3.08917	0.0385148	0.260173
1457972_at	---	---	---	---	1.43221	0.0385366	0.260173
1446204_at	---	---	---	---	1.58245	0.0385473	0.260173
1444946_at	---	---	---	---	1.12188	0.0386079	0.260226
1447329_at	---	---	---	---	2.06181	0.0386127	0.260226
1445508_at	---	---	---	---	1.35739	0.0387527	0.260226
1446555_at	---	---	---	---	1.2884	0.0387577	0.260226
1443343_at	---	---	---	---	1.34648	0.0387937	0.260285
1446352_at	---	---	---	---	1.4555	0.0388113	0.260294
1438002_at	---	---	---	---	-1.45456	0.038968	0.260845
1443436_at	---	---	---	---	1.27836	0.0389796	0.260845
1456957_at	---	---	---	---	1.2906	0.0390154	0.260881
1442108_at	---	---	---	---	1.28412	0.0390157	0.260881
1444603_at	---	---	---	---	1.57451	0.0390254	0.260908
1458608_at	---	---	---	---	1.26896	0.0390458	0.260967
1446799_at	---	---	---	---	1.33767	0.0391712	0.26114
1444333_at	---	---	---	---	-2.42379	0.039198	0.26114
1420285_at	---	---	---	---	1.36555	0.0392048	0.26114
1457529_x_at	---	---	---	---	-4.75131	0.039263	0.261179
1440560_at	---	---	---	---	1.14975	0.0394731	0.261751
1456673_at	---	---	---	---	1.21904	0.0394842	0.261751
1447281_at	---	---	---	---	1.68239	0.0395146	0.261751
1439605_at	---	---	---	---	1.34456	0.0395881	0.261875
1442381_at	---	---	---	---	-2.97207	0.0396963	0.261994
1457169_at	---	---	---	---	-1.89948	0.0398096	0.262263
1457408_at	---	---	---	---	1.45189	0.0399286	0.262512
1440401_at	---	---	---	---	1.40682	0.0399643	0.262573
1431637_at	---	---	---	---	1.4857	0.04011	0.262822
1459687_x_at	---	---	---	---	1.32232	0.0402021	0.263033
1458433_at	---	---	---	---	1.63313	0.0402043	0.263033
1448018_at	---	---	---	---	-2.41501	0.0402062	0.263033
1440140_at	---	---	---	---	1.34316	0.0403057	0.263041
1444399_at	---	---	---	---	-1.74552	0.0403312	0.263058
1459710_at	---	---	---	---	1.2571	0.0404066	0.263058
1459545_at	---	---	---	---	1.38624	0.0404358	0.263058
1445643_at	---	---	---	---	1.36527	0.0404367	0.263058
1445417_at	---	---	---	---	1.14735	0.0404787	0.26309
1447125_at	---	---	---	---	1.49439	0.040591	0.263284
1442784_at	---	---	---	---	1.27951	0.0406471	0.263366
1458905_x_at	---	---	---	---	1.50423	0.0406974	0.263531
1459069_at	---	---	---	---	1.46322	0.0407086	0.263558
1459695_at	---	---	---	---	-1.65087	0.0407621	0.263609
1447201_at	---	---	---	---	1.22846	0.0409506	0.264147
1442438_at	---	---	---	---	1.24078	0.0410972	0.264485
1441479_at	---	---	---	---	-1.75589	0.0411342	0.264612
1446680_at	---	---	---	---	-1.77054	0.0411821	0.264851
1439469_at	---	---	---	---	1.21495	0.0412369	0.264986
1447254_at	---	---	---	---	1.10513	0.0412498	0.264986
1444349_at	---	---	---	---	-2.30785	0.0413536	0.265253
1459116_at	---	---	---	---	1.18763	0.0415233	0.265609
1456832_at	---	---	---	---	-1.17807	0.0418566	0.266522
1419919_at	---	---	---	---	1.44889	0.0422576	0.267602
1443447_at	---	---	---	---	1.09337	0.0423371	0.267779
1427861_at	---	---	---	---	1.56532	0.0423726	0.267879
1432629_at	---	---	---	---	1.31151	0.0424989	0.268038
1456955_at	---	---	---	---	-1.63841	0.0425337	0.268082
1459406_at	---	---	---	---	-1.59744	0.0425515	0.268108
1446195_at	---	---	---	---	1.3262	0.0426361	0.268416
1446989_at	---	---	---	---	1.36158	0.042763	0.26861
1446565_at	---	---	---	---	-1.96587	0.0427642	0.26861
1458619_at	---	---	---	---	1.24132	0.0428135	0.268713
1442704_at	---	---	---	---	-1.82702	0.0428395	0.268713
1447455_at	---	---	---	---	1.59017	0.0429808	0.268785
1445598_at	---	---	---	---	1.21355	0.0430894	0.269067
1444986_at	---	---	---	---	1.25353	0.0430974	0.269067
1443440_at	---	---	---	---	1.13443	0.043185	0.26917
1457820_at	---	---	---	---	1.29663	0.0431883	0.26917
1439891_at	---	---	---	---	1.61541	0.0432018	0.26917
1457938_at	---	---	---	---	-1.52372	0.0432982	0.269338
1440923_at	---	---	---	---	1.68933	0.0433036	0.269338
1440272_at	---	---	---	---	-1.63096	0.0433135	0.269338
AFFX-PheX-3_at	---	---	---	---	1.52827	0.0433196	0.269338
1440084_at	---	---	---	---	-3.92172	0.0433434	0.269338
1457386_at	---	---	---	---	-2.24708	0.0433594	0.269338
1446714_x_at	---	---	---	---	1.22416	0.043637	0.270042
1440115_at	---	---	---	---	1.45512	0.0436403	0.270042
1459792_at	---	---	---	---	1.57401	0.043708	0.270069
1441181_at	---	---	---	---	-1.46323	0.0437494	0.270145
1459948_at	---	---	---	---	-3.40484	0.043815	0.270324
1443191_at	---	---	---	---	-4.31345	0.0438262	0.270324
1455418_at	---	---	---	---	-3.61815	0.04387	0.270515
AFFX-r2-Bs-dap-5_at	---	---	---	---	1.54922	0.0438832	0.270515
1445584_at	---	---	---	---	1.5803	0.0441917	0.27102
1459460_at	---	---	---	---	1.40917	0.0442555	0.271167
1445769_at	---	---	---	---	1.3031	0.0443384	0.271316
1457022_at	---	---	---	---	-4.23215	0.0445689	0.271691
1459166_at	---	---	---	---	1.30239	0.0445778	0.271691
1439135_at	---	---	---	---	1.37757	0.0446997	0.271918
1458738_at	---	---	---	---	1.32875	0.0447285	0.27202
1459582_at	---	---	---	---	1.2555	0.0447599	0.272037
1447151_at	---	---	---	---	1.14221	0.0448565	0.272094
1444822_at	---	---	---	---	-3.74198	0.045243	0.273204
1446436_at	---	---	---	---	1.29802	0.0453465	0.273403
1442916_at	---	---	---	---	-2.27285	0.0453861	0.273403
1445333_at	---	---	---	---	-1.52254	0.0453918	0.273403
1444753_at	---	---	---	---	1.97695	0.0455116	0.273755
1457811_at	---	---	---	---	-1.46177	0.0463574	0.275826
1445331_at	---	---	---	---	1.35332	0.046433	0.275882
1443207_at	---	---	---	---	1.2793	0.0466306	0.276375
1433282_at	---	---	---	---	1.18993	0.0467113	0.276452
1457238_at	---	---	---	---	-1.48368	0.0469005	0.276574
1442789_at	---	---	---	---	-1.29609	0.0469075	0.276574
1434280_at	---	---	---	---	-2.47236	0.0473689	0.277492
1446481_at	---	---	---	---	-4.20347	0.0474416	0.277492
1432849_at	---	---	---	---	1.24485	0.047512	0.277534
1456707_at	---	---	---	---	1.11936	0.0475342	0.277592
1445067_at	---	---	---	---	1.83674	0.0475613	0.277662
1431227_at	---	---	---	---	2.30284	0.047598	0.277677
1443509_at	---	---	---	---	1.27718	0.0476576	0.277959
1444351_at	---	---	---	---	-1.61911	0.0477438	0.278024
1442127_at	---	---	---	---	1.21279	0.0478135	0.278126
1458008_at	---	---	---	---	1.54223	0.0478597	0.278146
1443427_at	---	---	---	---	1.2949	0.0478757	0.278146
1441521_at	---	---	---	---	-2.73613	0.0479946	0.27836
1442890_at	---	---	---	---	1.59726	0.0480684	0.27836
1419952_at	---	---	---	---	1.57177	0.0481569	0.278495
1459660_at	---	---	---	---	1.45286	0.0481934	0.2785
1446451_at	---	---	---	---	1.45122	0.0481971	0.2785
1442766_at	---	---	---	---	-1.51949	0.0482828	0.278599
1458710_at	---	---	---	---	-2.29467	0.0483574	0.278896
1444856_at	---	---	---	---	-3.99437	0.0485675	0.279251
AFFX-18SRNAMur/X00686_M_at	---	---	---	---	1.0917	0.048689	0.279486
1446907_at	---	---	---	---	1.21485	0.0487839	0.279636
1445912_at	---	---	---	---	1.30323	0.0487853	0.279636
1444818_at	---	---	---	---	-1.95966	0.0487884	0.279636
AFFX-r2-Bs-thr-M_s_at	---	---	---	---	1.20803	0.0488473	0.27974
1440033_at	---	---	---	---	1.14822	0.0489905	0.280125
1446912_at	---	---	---	---	1.18831	0.049058	0.280178
1441183_at	---	---	---	---	1.1768	0.0491088	0.280233
1458525_at	---	---	---	---	-1.99189	0.0491612	0.280233
1438508_at	---	---	---	---	-2.75964	0.049178	0.280233
1449801_at	---	---	---	---	1.27865	0.0493957	0.28072
1446049_at	---	---	---	---	1.57029	0.0494918	0.280771
1459686_at	---	---	---	---	1.2774	0.0496418	0.281127
1420102_at	---	---	---	---	1.54852	0.0496884	0.28116
1445645_at	---	---	---	---	-7.55356	0.0496953	0.28116
1432589_at	---	---	---	---	-2.52202	0.0498161	0.281343
1444475_at	---	---	---	---	1.54128	0.0498172	0.281343
1443636_at	---	---	---	---	1.26879	0.0498238	0.281345
1441694_at	---	---	---	---	1.26076	0.0499044	0.281494
1446278_at	---	---	---	---	-2.27942	0.0499111	0.281494
1442712_at	---	---	---	---	1.23865	0.0500676	0.281875
1459653_at	---	---	---	---	2.22777	0.050583	0.283003
1446658_at	---	---	---	---	1.14244	0.0505864	0.283003
1459129_at	---	---	---	---	1.26173	0.050604	0.283007
1438848_at	---	---	---	---	-1.88568	0.0507379	0.283278
1440554_at	---	---	---	---	1.35188	0.050738	0.283278
1447172_at	---	---	---	---	-2.05126	0.0507464	0.283278
1444937_at	---	---	---	---	-2.58894	0.0507731	0.283281
1447771_at	---	---	---	---	1.18077	0.0508061	0.283281
1446328_at	---	---	---	---	1.43432	0.0509457	0.283365
1432620_at	---	---	---	---	1.57967	0.0511766	0.283901
1441442_at	---	---	---	---	-1.78394	0.0512351	0.284086
1443511_at	---	---	---	---	-1.64218	0.0513423	0.28427
1459409_at	---	---	---	---	1.27877	0.0514589	0.284477
1420291_at	---	---	---	---	1.26056	0.0514649	0.284477
1458538_at	---	---	---	---	-2.11228	0.0515259	0.284479
1445285_at	---	---	---	---	1.35171	0.0515481	0.284479
1458018_at	---	---	---	---	1.32789	0.0516599	0.284587
1456399_at	---	---	---	---	-1.55419	0.0518227	0.284809
1457547_at	---	---	---	---	1.30716	0.0519311	0.284809
1458547_at	---	---	---	---	1.25965	0.0519384	0.284809
1456902_at	---	---	---	---	1.43774	0.0519422	0.284809
1458960_at	---	---	---	---	-2.0773	0.0523456	0.285816
1439233_at	---	---	---	---	-2.23313	0.0525257	0.286009
1419861_at	---	---	---	---	1.11025	0.0525664	0.286019
1459525_at	---	---	---	---	1.18993	0.0527625	0.286216
1459163_at	---	---	---	---	1.22186	0.052799	0.286258
1441343_at	---	---	---	---	1.11787	0.052928	0.286402
1443690_at	---	---	---	---	1.20319	0.052935	0.286402
1428059_at	---	---	---	---	1.323	0.0529355	0.286402
1455930_at	---	---	---	---	1.60126	0.0529999	0.286406
1444968_at	---	---	---	---	1.33155	0.0530588	0.286484
1457056_at	---	---	---	---	1.39802	0.0531799	0.286887
1459436_at	---	---	---	---	1.15833	0.0533576	0.286982
1442249_at	---	---	---	---	1.2932	0.0536379	0.287281
1444575_at	---	---	---	---	1.32592	0.0537257	0.287525
1442861_at	---	---	---	---	1.39997	0.0537512	0.287525
1419936_at	---	---	---	---	-1.96117	0.0538211	0.287639
1445900_at	---	---	---	---	1.19955	0.0538552	0.28769
1442994_at	---	---	---	---	-2.1274	0.0538943	0.287702
1458719_at	---	---	---	---	1.54312	0.0541028	0.287844
1459648_at	---	---	---	---	1.20066	0.054241	0.287904
1446418_at	---	---	---	---	1.25101	0.0542746	0.288015
1459105_at	---	---	---	---	1.26982	0.0544703	0.288457
1458407_s_at	---	---	---	---	1.22911	0.0544761	0.288457
1443885_at	---	---	---	---	1.15299	0.0545416	0.288481
1433424_at	---	---	---	---	1.5056	0.0546562	0.288758
1459748_at	---	---	---	---	1.42893	0.054658	0.288758
1443331_at	---	---	---	---	1.34125	0.0549138	0.289069
1459079_at	---	---	---	---	1.25399	0.0549219	0.289069
1445560_at	---	---	---	---	1.32644	0.0549964	0.289196
1444314_at	---	---	---	---	-1.05603	0.0550439	0.289305
1458686_at	---	---	---	---	-1.40899	0.0550748	0.289343
1443500_at	---	---	---	---	-1.58071	0.055111	0.289343
1440538_at	---	---	---	---	1.28928	0.0551417	0.289369
1446167_at	---	---	---	---	-1.43993	0.0552033	0.289402
1446392_at	---	---	---	---	1.59202	0.0553111	0.289563
1456970_at	---	---	---	---	1.45009	0.0554194	0.289609
1444828_at	---	---	---	---	1.26907	0.0556117	0.290026
1454543_at	---	---	---	---	1.43371	0.055776	0.290352
1459323_at	---	---	---	---	1.42429	0.0558168	0.29039
1440628_at	---	---	---	---	-1.98016	0.0560015	0.290805
1460119_at	---	---	---	---	1.73476	0.0560516	0.29082
1440755_at	---	---	---	---	-3.84503	0.0562183	0.291017
1447462_at	---	---	---	---	-2.16717	0.0562389	0.291017
1443038_at	---	---	---	---	-1.43753	0.0564023	0.291234
1447528_at	---	---	---	---	1.49835	0.0564363	0.291234
1458600_at	---	---	---	---	1.31345	0.0566035	0.291657
1441231_at	---	---	---	---	1.12275	0.0566876	0.291938
1442651_at	---	---	---	---	1.24604	0.0569149	0.292373
1443113_at	---	---	---	---	1.11559	0.0569792	0.292508
1459064_at	---	---	---	---	1.0636	0.0570466	0.292572
1458787_at	---	---	---	---	-1.43796	0.0571131	0.292663
1456759_at	---	---	---	---	2.21384	0.0574602	0.293297
1459930_at	---	---	---	---	-1.92273	0.0575775	0.293466
1443999_at	---	---	---	---	1.21315	0.0575857	0.293466
1444055_at	---	---	---	---	1.46581	0.0577596	0.29392
1443821_at	---	---	---	---	1.15246	0.057783	0.29398
1436261_at	---	---	---	---	-1.6942	0.0581979	0.294775
1440544_at	---	---	---	---	1.13023	0.058242	0.294775
1459654_at	---	---	---	---	1.32229	0.0583062	0.294849
1457439_at	---	---	---	---	-2.85995	0.0583548	0.294849
1442230_at	---	---	---	---	1.60816	0.0583551	0.294849
1447164_at	---	---	---	---	-1.3965	0.0585432	0.295237
1458629_at	---	---	---	---	1.6631	0.0585665	0.295265
1445796_at	---	---	---	---	1.43933	0.0589459	0.295958
1437954_at	---	---	---	---	1.34199	0.0590614	0.2962
1440665_at	---	---	---	---	1.69855	0.0591845	0.296333
1446947_at	---	---	---	---	-5.49211	0.0592949	0.296457
1446193_at	---	---	---	---	-1.41917	0.059396	0.29661
1458528_at	---	---	---	---	-1.4013	0.059523	0.296755
1440405_at	---	---	---	---	1.21587	0.0595792	0.296926
1440954_at	---	---	---	---	-1.25649	0.0595869	0.296926
1459360_at	---	---	---	---	-1.38664	0.0596602	0.296926
1456553_at	---	---	---	---	-1.63038	0.0596768	0.296926
1444403_at	---	---	---	---	-2.81343	0.0597717	0.297033
1439879_at	---	---	---	---	-1.62574	0.059877	0.297085
1441257_x_at	---	---	---	---	-1.70961	0.0600025	0.297245
1444293_at	---	---	---	---	1.22186	0.0600716	0.29734
AFFX-r2-Bs-thr-5_s_at	---	---	---	---	1.35045	0.060161	0.297464
1445299_at	---	---	---	---	-1.4546	0.0601923	0.297567
1446592_at	---	---	---	---	1.39814	0.0602381	0.297601
1439623_at	---	---	---	---	-3.12032	0.060415	0.297961
1457958_at	---	---	---	---	1.20225	0.0604696	0.297961
1458317_at	---	---	---	---	1.3053	0.0606249	0.298273
1447331_at	---	---	---	---	1.08496	0.0607803	0.298599
1444247_at	---	---	---	---	-2.53608	0.0607977	0.298599
1458578_at	---	---	---	---	-1.92002	0.0608228	0.298623
1446461_at	---	---	---	---	1.25233	0.0608746	0.298759
1431588_at	---	---	---	---	1.18663	0.061032	0.298953
1446767_at	---	---	---	---	1.19786	0.0611519	0.299222
1420292_x_at	---	---	---	---	1.16912	0.0612702	0.299436
1440492_at	---	---	---	---	-1.9184	0.0614373	0.299773
1445864_at	---	---	---	---	1.53234	0.0616054	0.299985
1447402_at	---	---	---	---	-2.64566	0.0616239	0.300011
1436933_at	---	---	---	---	-2.555	0.0618205	0.300578
1444183_at	---	---	---	---	1.40374	0.0620282	0.301102
1443480_at	---	---	---	---	1.24585	0.0621836	0.301313
1445077_at	---	---	---	---	1.19067	0.0622057	0.301347
1458640_at	---	---	---	---	1.15281	0.0623168	0.301464
1443596_at	---	---	---	---	1.42968	0.0623778	0.301594
1457667_x_at	---	---	---	---	-2.07852	0.062448	0.301656
1446848_at	---	---	---	---	1.17217	0.0624711	0.301693
1441806_at	---	---	---	---	1.64521	0.0624975	0.301749
1458597_at	---	---	---	---	-1.84427	0.0625162	0.301749
1443047_at	---	---	---	---	-1.44618	0.062538	0.301757
1459001_at	---	---	---	---	1.2426	0.0626864	0.301849
1442506_at	---	---	---	---	-1.88655	0.0627412	0.301898
AFFX-ThrX-5_at	---	---	---	---	1.45277	0.0627626	0.301969
1457451_at	---	---	---	---	-1.33607	0.0628687	0.302206
1459674_at	---	---	---	---	1.36448	0.0630626	0.302476
1459093_at	---	---	---	---	1.14564	0.0633333	0.303195
1444171_at	---	---	---	---	-1.40436	0.063402	0.303379
1444401_at	---	---	---	---	-2.07071	0.0635639	0.303461
1446312_at	---	---	---	---	1.41561	0.0637173	0.303461
1442551_at	---	---	---	---	1.04954	0.0637259	0.303461
1457949_at	---	---	---	---	1.29897	0.0638064	0.303461
1442790_at	---	---	---	---	1.2495	0.0638158	0.303461
1447156_at	---	---	---	---	-1.71427	0.0638165	0.303461
1429959_at	---	---	---	---	-2.0045	0.0639208	0.30375
1457486_at	---	---	---	---	1.24259	0.0639625	0.303773
1447258_at	---	---	---	---	-2.05626	0.0640535	0.304028
1447057_at	---	---	---	---	1.0865	0.0642619	0.304494
1446093_at	---	---	---	---	1.39421	0.0642854	0.304494
1441844_at	---	---	---	---	-1.79966	0.0642868	0.304494
1445298_at	---	---	---	---	-1.16826	0.0644066	0.304494
1459158_at	---	---	---	---	1.3946	0.0644522	0.304494
1459970_at	---	---	---	---	1.24008	0.0645756	0.304583
1441532_at	---	---	---	---	2.07994	0.0647036	0.304836
1445325_at	---	---	---	---	1.36818	0.0647359	0.304886
1444909_at	---	---	---	---	1.24542	0.0647795	0.304939
1446017_at	---	---	---	---	10.8952	0.0649102	0.304969
1444893_at	---	---	---	---	-1.26837	0.0649138	0.304969
1443051_at	---	---	---	---	1.47024	0.0649698	0.304969
1447486_at	---	---	---	---	1.95883	0.0650991	0.30499
1445043_at	---	---	---	---	1.39475	0.065109	0.30499
1445424_at	---	---	---	---	1.24781	0.0654327	0.305581
1447280_at	---	---	---	---	-2.96824	0.0654551	0.305599
1432602_at	---	---	---	---	-2.02153	0.0656755	0.305933
1457963_at	---	---	---	---	1.17717	0.0658067	0.306019
1442846_at	---	---	---	---	-4.03753	0.0659111	0.306238
1446630_at	---	---	---	---	1.26435	0.0659724	0.306325
1443316_at	---	---	---	---	1.28041	0.066044	0.306388
1439941_at	---	---	---	---	1.25363	0.0660531	0.306388
1458509_at	---	---	---	---	1.20225	0.0660995	0.306451
1444876_at	---	---	---	---	1.27511	0.0661655	0.30661
1442921_at	---	---	---	---	1.45566	0.0663269	0.306891
1449605_at	---	---	---	---	1.27456	0.0665061	0.307141
1446187_at	---	---	---	---	1.26709	0.0665159	0.307141
1454311_at	---	---	---	---	-1.15694	0.0665891	0.307299
1443465_at	---	---	---	---	1.68398	0.0667005	0.307574
1459266_at	---	---	---	---	-1.51078	0.066809	0.307747
1453694_at	---	---	---	---	1.53306	0.0669898	0.307826
1457226_at	---	---	---	---	1.31928	0.0671198	0.307952
1444309_at	---	---	---	---	-1.93875	0.0671264	0.307952
1457767_at	---	---	---	---	-1.18479	0.06716	0.307968
1459451_at	---	---	---	---	1.25579	0.0672137	0.308128
1457914_at	---	---	---	---	-1.34583	0.0672395	0.30816
1457419_s_at	---	---	---	---	-1.43592	0.0672476	0.30816
1420153_at	---	---	---	---	1.37171	0.067429	0.308461
1458607_at	---	---	---	---	1.19123	0.0676798	0.308661
1441760_at	---	---	---	---	1.44064	0.0677119	0.308711
1422307_at	---	---	---	---	-2.51463	0.0677443	0.308711
1444194_at	---	---	---	---	-2.67325	0.0679142	0.308921
1440895_at	---	---	---	---	1.32922	0.0679325	0.308921
1445759_at	---	---	---	---	1.06075	0.0680768	0.309073
1419799_at	---	---	---	---	1.40147	0.0681773	0.309318
1435985_at	---	---	---	---	-1.33465	0.0682718	0.309398
1444557_at	---	---	---	---	-1.90363	0.0685085	0.309882
1458100_at	---	---	---	---	1.50639	0.068644	0.310123
1446491_at	---	---	---	---	1.322	0.0690285	0.310676
1459060_at	---	---	---	---	-1.28711	0.0690339	0.310676
1442404_at	---	---	---	---	-1.44974	0.0690536	0.310676
AFFX-TrpnX-3_at	---	---	---	---	1.27881	0.0692414	0.311042
1458898_at	---	---	---	---	1.18327	0.0693903	0.311129
1447046_at	---	---	---	---	1.49412	0.0694961	0.311286
1438882_at	---	---	---	---	1.21537	0.0695124	0.311286
1442875_at	---	---	---	---	1.23674	0.0695149	0.311286
1440490_at	---	---	---	---	1.07542	0.0695564	0.31129
1439496_at	---	---	---	---	2.65239	0.0696261	0.311312
1441210_at	---	---	---	---	1.23706	0.0696469	0.311314
1447162_at	---	---	---	---	1.22095	0.0696971	0.311314
1441459_at	---	---	---	---	1.16304	0.069703	0.311314
1441130_at	---	---	---	---	1.15529	0.0698077	0.311462
1424972_at	---	---	---	---	1.31145	0.0699714	0.311796
1446115_at	---	---	---	---	1.21537	0.0700883	0.311998
1445596_at	---	---	---	---	1.46337	0.070109	0.312018
1447605_at	---	---	---	---	-1.26354	0.0703943	0.312571
1438023_at	---	---	---	---	1.2354	0.0705017	0.312747
1460137_at	---	---	---	---	1.47603	0.0707337	0.313105
1458445_at	---	---	---	---	1.30977	0.0708395	0.31329
1436348_at	---	---	---	---	-3.69768	0.0709026	0.313379
1447226_at	---	---	---	---	1.31468	0.0710938	0.313664
1441443_at	---	---	---	---	-1.35053	0.0712292	0.313697
1443533_at	---	---	---	---	-1.66452	0.0713692	0.313817
1440078_at	---	---	---	---	-1.25916	0.0718863	0.314344
1445623_at	---	---	---	---	1.4312	0.0720205	0.314458
1419946_s_at	---	---	---	---	-1.47516	0.0720835	0.314566
1446289_at	---	---	---	---	-1.42808	0.0721665	0.314715
1441794_at	---	---	---	---	1.16192	0.0722082	0.314805
1457814_at	---	---	---	---	-1.34194	0.072267	0.314901
1443662_at	---	---	---	---	-2.45105	0.0723361	0.315058
1445747_at	---	---	---	---	1.19066	0.072427	0.315222
1446792_at	---	---	---	---	1.15022	0.0724512	0.315222
1438570_at	---	---	---	---	1.09953	0.0725511	0.315222
1457199_at	---	---	---	---	-1.58214	0.0726732	0.315325
1459287_at	---	---	---	---	1.38938	0.0727401	0.315325
1449787_at	---	---	---	---	1.37056	0.072776	0.315391
1453911_at	---	---	---	---	1.16491	0.0728856	0.315623
1447040_at	---	---	---	---	1.35505	0.0730733	0.315836
1441267_at	---	---	---	---	1.30198	0.0730747	0.315836
1458755_at	---	---	---	---	1.25047	0.0731959	0.316004
1454980_at	---	---	---	---	-3.04271	0.0734765	0.316324
1459949_at	---	---	---	---	-1.4535	0.0734808	0.316324
1445092_at	---	---	---	---	1.15623	0.0735011	0.316324
1457735_at	---	---	---	---	1.30449	0.0736057	0.316367
1443241_at	---	---	---	---	-1.46788	0.0738338	0.316698
1421406_at	---	---	---	---	1.14766	0.0739279	0.316791
1446207_at	---	---	---	---	1.24144	0.0739484	0.316818
1456216_at	---	---	---	---	-3.81535	0.0741353	0.317077
1443122_at	---	---	---	---	1.5026	0.0742867	0.317262
1425433_a_at	---	---	---	---	-1.42463	0.0744106	0.317262
1441289_at	---	---	---	---	1.13519	0.0744821	0.317285
1443595_at	---	---	---	---	-1.55619	0.0745298	0.31729
1442593_at	---	---	---	---	-2.34523	0.074549	0.317323
1441373_at	---	---	---	---	-2.38142	0.0745822	0.317346
1432856_at	---	---	---	---	1.62002	0.074605	0.317346
1442831_at	---	---	---	---	1.40695	0.0746063	0.317346
1436637_at	---	---	---	---	-1.31289	0.074711	0.317612
1458825_at	---	---	---	---	1.17941	0.0747728	0.317736
1443852_at	---	---	---	---	1.246	0.0750033	0.31813
AFFX-r2-Bs-thr-3_s_at	---	---	---	---	1.57236	0.0751517	0.318284
1457047_at	---	---	---	---	-1.91336	0.0752716	0.318329
AFFX-PheX-M_at	---	---	---	---	1.133	0.0752968	0.318329
1459350_at	---	---	---	---	-1.74149	0.0753417	0.318402
1442871_at	---	---	---	---	1.173	0.0754186	0.318435
1458406_at	---	---	---	---	1.19555	0.075505	0.318525
1445338_at	---	---	---	---	1.19921	0.0756551	0.318892
1443627_at	---	---	---	---	1.3361	0.0758472	0.319252
1442228_at	---	---	---	---	1.35188	0.0759107	0.3194
1444948_at	---	---	---	---	1.11207	0.075929	0.319401
1445265_at	---	---	---	---	1.50495	0.0759475	0.319401
1452576_at	---	---	---	---	1.12099	0.0759816	0.31949
1441658_at	---	---	---	---	1.35597	0.0760341	0.319561
1443754_x_at	---	---	---	---	1.17481	0.0761654	0.319702
1442006_at	---	---	---	---	-1.94711	0.0762726	0.319969
1459906_at	---	---	---	---	1.30407	0.076273	0.319969
1442607_a_at	---	---	---	---	1.49931	0.076347	0.320118
1446158_at	---	---	---	---	-1.15138	0.0764018	0.320193
1445904_at	---	---	---	---	1.14324	0.0764251	0.320193
1454494_at	---	---	---	---	1.58917	0.076484	0.320314
1459117_at	---	---	---	---	1.44298	0.0764889	0.320314
1459753_x_at	---	---	---	---	1.62262	0.0766162	0.32032
1425499_at	---	---	---	---	1.09711	0.0766568	0.320358
1434861_at	---	---	---	---	-1.31489	0.0767625	0.320541
1459298_at	---	---	---	---	1.18751	0.0768439	0.320541
1444949_at	---	---	---	---	1.34616	0.0768489	0.320541
1447043_at	---	---	---	---	-1.7243	0.0768992	0.320631
1457231_at	---	---	---	---	-2.18441	0.077024	0.320747
1445288_at	---	---	---	---	1.14705	0.0770461	0.320765
1444837_at	---	---	---	---	1.50353	0.0770602	0.320765
1440876_at	---	---	---	---	-1.16863	0.0770916	0.320837
1457418_at	---	---	---	---	-3.65178	0.0771483	0.32094
1441149_at	---	---	---	---	1.3513	0.0772925	0.321179
1446600_at	---	---	---	---	1.32025	0.0776042	0.321746
1421343_at	---	---	---	---	1.12961	0.0776896	0.321746
1440485_at	---	---	---	---	1.26304	0.0776914	0.321746
1460118_at	---	---	---	---	-1.24365	0.0777446	0.321832
1459760_at	---	---	---	---	-1.3693	0.0777582	0.321836
1447366_at	---	---	---	---	1.33457	0.0778785	0.321904
1447015_at	---	---	---	---	1.21367	0.0779333	0.321933
1437854_at	---	---	---	---	1.20794	0.0780097	0.322079
1446686_at	---	---	---	---	1.15281	0.0780253	0.322083
1434683_at	---	---	---	---	-1.25286	0.0780491	0.322137
1420212_at	---	---	---	---	1.23459	0.078246	0.32234
1421481_at	---	---	---	---	1.49522	0.0782535	0.32234
1442515_at	---	---	---	---	1.33288	0.0782742	0.32234
1447044_at	---	---	---	---	-1.7533	0.0783881	0.32248
1447195_at	---	---	---	---	1.18202	0.0784595	0.3226
1440325_at	---	---	---	---	-1.51479	0.078617	0.322906
1457411_at	---	---	---	---	1.21181	0.0786336	0.322906
1446874_at	---	---	---	---	1.12682	0.0788598	0.323155
1444425_at	---	---	---	---	-1.19533	0.0792616	0.32388
1458107_at	---	---	---	---	1.79232	0.0794596	0.32411
1446736_at	---	---	---	---	-1.56166	0.0794866	0.32411
1442414_at	---	---	---	---	-1.80958	0.0796291	0.324228
1456648_at	---	---	---	---	-1.5785	0.0796644	0.324228
1440675_at	---	---	---	---	1.32133	0.0797379	0.324357
1459168_at	---	---	---	---	-1.48346	0.0797864	0.324357
1459493_at	---	---	---	---	-1.19852	0.0798431	0.324415
1459920_at	---	---	---	---	1.17991	0.0799429	0.324469
1446200_at	---	---	---	---	1.25927	0.0800835	0.324562
1458884_at	---	---	---	---	-2.28385	0.0800949	0.324562
1433392_at	---	---	---	---	1.17405	0.0801327	0.324572
1442995_at	---	---	---	---	-1.3579	0.0803973	0.325033
1444198_at	---	---	---	---	1.15004	0.0805206	0.325263
1433146_at	---	---	---	---	1.32275	0.0806107	0.325372
1458451_at	---	---	---	---	1.58337	0.0806689	0.325372
1443718_at	---	---	---	---	1.07338	0.0807233	0.325372
1446579_at	---	---	---	---	1.45051	0.080845	0.325533
1459420_at	---	---	---	---	-2.29569	0.0808691	0.325536
1441404_at	---	---	---	---	-2.83182	0.0810239	0.325749
1459081_at	---	---	---	---	1.21313	0.0810414	0.325749
1435976_at	---	---	---	---	1.22158	0.0810562	0.325749
1444540_at	---	---	---	---	1.2649	0.0811542	0.32578
1457863_at	---	---	---	---	1.12845	0.0811752	0.325806
1420194_at	---	---	---	---	1.22478	0.0812004	0.325858
1441583_at	---	---	---	---	1.30952	0.0812166	0.325858
1447048_at	---	---	---	---	1.32758	0.0816831	0.326537
1433359_at	---	---	---	---	3.01243	0.0817913	0.326622
1443529_at	---	---	---	---	1.48763	0.0819085	0.326767
1445478_at	---	---	---	---	1.2619	0.0821229	0.326965
1446397_at	---	---	---	---	-1.74787	0.0824394	0.327262
1442535_at	---	---	---	---	-2.38552	0.0824596	0.327262
1443608_at	---	---	---	---	1.37526	0.0824687	0.327262
1446012_at	---	---	---	---	1.21523	0.0824688	0.327262
AFFX-DapX-3_at	---	---	---	---	1.16737	0.0824828	0.327262
1443780_at	---	---	---	---	1.1871	0.0824957	0.327262
1442756_at	---	---	---	---	-1.41749	0.0825917	0.327355
1442189_at	---	---	---	---	1.26472	0.082687	0.327541
1446510_at	---	---	---	---	-2.13576	0.0827324	0.327582
1457583_at	---	---	---	---	1.06711	0.082739	0.327582
1446544_at	---	---	---	---	1.27634	0.083043	0.32805
1444920_at	---	---	---	---	-1.77753	0.083187	0.328089
1457916_at	---	---	---	---	1.2087	0.0831983	0.328089
1443534_at	---	---	---	---	-1.41012	0.0833742	0.328481
1457322_at	---	---	---	---	1.2094	0.0835848	0.328664
1432011_at	---	---	---	---	1.46205	0.0835951	0.328664
1441080_at	---	---	---	---	-1.5855	0.0837009	0.328689
1442782_at	---	---	---	---	-1.1859	0.083752	0.328718
1458030_at	---	---	---	---	-1.44495	0.0842835	0.329428
1439595_at	---	---	---	---	1.38279	0.0847218	0.329826
AFFX-ThrX-M_at	---	---	---	---	1.17779	0.0848543	0.330059
1458804_at	---	---	---	---	1.10765	0.0850403	0.330232
1457577_at	---	---	---	---	1.40272	0.0851153	0.330369
1442961_at	---	---	---	---	1.42357	0.0851363	0.330377
1458222_at	---	---	---	---	-1.41879	0.085208	0.330407
1458069_at	---	---	---	---	-2.72311	0.0852165	0.330407
1451885_at	---	---	---	---	2.18953	0.0852928	0.330452
1447179_at	---	---	---	---	1.31305	0.0853074	0.330452
1460112_at	---	---	---	---	1.24789	0.085555	0.330704
1447746_at	---	---	---	---	1.16482	0.0855557	0.330704
1449602_at	---	---	---	---	1.18718	0.0856854	0.330808
1443303_at	---	---	---	---	1.33112	0.0858726	0.330943
1445461_at	---	---	---	---	1.50501	0.0859126	0.331024
1432939_at	---	---	---	---	1.20334	0.0859362	0.331039
1458207_at	---	---	---	---	1.0849	0.0860748	0.331139
1442383_at	---	---	---	---	1.42253	0.0860878	0.331142
1444978_at	---	---	---	---	1.14818	0.0863279	0.331473
1447578_at	---	---	---	---	1.57797	0.0866255	0.331965
1445780_at	---	---	---	---	1.18818	0.0869073	0.332508
1446231_at	---	---	---	---	1.16791	0.0869733	0.332582
1456286_at	---	---	---	---	-1.50914	0.0869995	0.332582
1449723_at	---	---	---	---	1.16836	0.0870143	0.332582
1456839_at	---	---	---	---	-1.4429	0.0870299	0.332582
1445749_at	---	---	---	---	-1.56971	0.0871022	0.332701
1436488_at	---	---	---	---	1.18536	0.0871327	0.332747
1440547_at	---	---	---	---	-1.6755	0.0872426	0.332797
1427664_at	---	---	---	---	1.40989	0.0872889	0.332804
1459408_at	---	---	---	---	-1.26461	0.0872905	0.332804
1420075_at	---	---	---	---	-1.27819	0.0872944	0.332804
1446970_at	---	---	---	---	1.36938	0.0873136	0.332821
1452578_at	---	---	---	---	1.22911	0.0874672	0.33304
1444608_at	---	---	---	---	-2.27662	0.0875031	0.333121
1458979_at	---	---	---	---	1.30233	0.0876021	0.333341
1453899_at	---	---	---	---	2.21332	0.0880117	0.333475
1444832_at	---	---	---	---	1.26241	0.0880394	0.333475
1452500_at	---	---	---	---	-1.46077	0.0881133	0.333557
1460115_at	---	---	---	---	-1.14395	0.0881436	0.333588
1455639_at	---	---	---	---	1.27583	0.0882187	0.333718
1458795_at	---	---	---	---	1.46012	0.0882298	0.333718
1459554_at	---	---	---	---	1.17913	0.0884063	0.333838
1457986_at	---	---	---	---	1.36748	0.0884614	0.333838
AFFX-ThrX-3_at	---	---	---	---	1.62937	0.0885147	0.333955
1439734_at	---	---	---	---	-1.1516	0.0885369	0.333955
1436527_at	---	---	---	---	1.58823	0.0886585	0.334097
1444111_at	---	---	---	---	1.26253	0.0886826	0.334112
1419889_at	---	---	---	---	-1.42093	0.0892053	0.334666
1438543_at	---	---	---	---	1.18626	0.089219	0.334666
1442997_at	---	---	---	---	1.20673	0.0895356	0.335082
1445832_at	---	---	---	---	-1.11776	0.0895358	0.335082
1436320_at	---	---	---	---	1.41568	0.0895844	0.335127
1459050_at	---	---	---	---	1.46882	0.0898251	0.335302
1459726_at	---	---	---	---	1.28011	0.0899333	0.335366
1444144_at	---	---	---	---	-1.32067	0.0899986	0.33554
1457968_at	---	---	---	---	-2.55961	0.0900305	0.33556
1460096_at	---	---	---	---	-1.17631	0.0900995	0.335569
1445462_at	---	---	---	---	1.45976	0.090124	0.335569
1427793_at	---	---	---	---	1.32946	0.0903827	0.335806
1442618_at	---	---	---	---	-1.85783	0.0905594	0.336047
1457992_at	---	---	---	---	1.41749	0.0905846	0.336063
1447288_at	---	---	---	---	1.42428	0.0906465	0.336122
1459087_at	---	---	---	---	1.13512	0.0907137	0.336215
1442670_at	---	---	---	---	1.1722	0.090716	0.336215
1449784_at	---	---	---	---	1.13174	0.0907781	0.336233
1456449_at	---	---	---	---	-1.42343	0.0907791	0.336233
1444104_at	---	---	---	---	-1.38137	0.0908829	0.336238
1443544_at	---	---	---	---	-1.48357	0.090922	0.336284
1442729_at	---	---	---	---	1.22247	0.0910465	0.336456
1447546_s_at	---	---	---	---	2.27077	0.0910966	0.336469
1440080_at	---	---	---	---	1.2495	0.0912246	0.336724
1422319_at	---	---	---	---	1.38575	0.0914531	0.337118
1459242_at	---	---	---	---	1.37021	0.0915701	0.33719
1459008_at	---	---	---	---	-1.60552	0.091664	0.337267
1441296_at	---	---	---	---	1.19453	0.0916983	0.337304
1440690_at	---	---	---	---	-1.52389	0.0919849	0.337907
1440024_at	---	---	---	---	-1.32415	0.0920255	0.337929
1427823_at	---	---	---	---	1.59839	0.0922063	0.338152
1447338_at	---	---	---	---	1.39187	0.0922787	0.338205
1444859_at	---	---	---	---	1.10101	0.09231	0.338205
1444215_at	---	---	---	---	1.48107	0.0924281	0.338251
1446112_at	---	---	---	---	1.14432	0.092456	0.33827
AFFX-r2-Bs-lys-3_at	---	---	---	---	1.76216	0.0925865	0.338439
1431283_at	---	---	---	---	1.33324	0.0926523	0.338552
1445101_at	---	---	---	---	-1.24795	0.0926757	0.338552
1457848_at	---	---	---	---	-2.44013	0.0928065	0.338756
1455528_at	---	---	---	---	-1.49253	0.0928389	0.338847
1459368_at	---	---	---	---	1.35561	0.0929505	0.339038
1439537_at	---	---	---	---	-1.41243	0.0930806	0.339317
1458846_at	---	---	---	---	1.19241	0.0935018	0.340022
1446991_at	---	---	---	---	1.18352	0.093668	0.340226
1444490_at	---	---	---	---	1.24326	0.0937237	0.340319
1420045_at	---	---	---	---	1.30601	0.0938785	0.34042
1449780_at	---	---	---	---	2.30464	0.0939261	0.340444
1419987_at	---	---	---	---	1.87147	0.0939409	0.340444
1458681_at	---	---	---	---	1.37555	0.0939698	0.340522
1445090_at	---	---	---	---	-1.27507	0.0940012	0.340528
1440744_at	---	---	---	---	1.2315	0.0941425	0.340693
1420069_at	---	---	---	---	1.38382	0.0941455	0.340693
1445082_at	---	---	---	---	-1.6845	0.0941775	0.340694
1456968_at	---	---	---	---	-2.58697	0.0942045	0.340722
1441209_at	---	---	---	---	1.37467	0.0942158	0.340722
1446106_at	---	---	---	---	1.20805	0.0942709	0.340791
1450619_x_at	---	---	---	---	1.29383	0.09436	0.340996
1458260_at	---	---	---	---	1.3045	0.094479	0.341079
1447802_x_at	---	---	---	---	1.47455	0.0946438	0.341178
1420206_at	---	---	---	---	1.2479	0.0949672	0.341747
1446003_at	---	---	---	---	1.21358	0.0950596	0.341864
1442910_at	---	---	---	---	1.37723	0.0950696	0.341864
1447158_at	---	---	---	---	1.22311	0.0951012	0.341881
1441825_x_at	---	---	---	---	1.32848	0.0951884	0.341951
1455744_at	---	---	---	---	1.38778	0.0955939	0.342278
1459358_at	---	---	---	---	-3.05957	0.0956583	0.342295
1443834_at	---	---	---	---	1.10147	0.0956847	0.342335
1437896_at	---	---	---	---	-1.65487	0.0957658	0.342381
1459704_at	---	---	---	---	-1.59696	0.0957831	0.342415
1439616_at	---	---	---	---	-2.01837	0.0959213	0.342591
1437383_at	---	---	---	---	1.18245	0.0959972	0.342591
1445202_at	---	---	---	---	1.29981	0.0963247	0.343128
1444100_at	---	---	---	---	-1.60994	0.0964842	0.343289
1444143_at	---	---	---	---	1.19541	0.0965623	0.343486
1440551_at	---	---	---	---	-1.48648	0.0966138	0.343599
1439202_at	---	---	---	---	1.28342	0.0966228	0.343599
1457907_at	---	---	---	---	1.45122	0.0966818	0.343731
1456678_at	---	---	---	---	1.22639	0.0966941	0.343738
1444398_at	---	---	---	---	1.2586	0.096807	0.343935
1444742_at	---	---	---	---	-2.64282	0.0968378	0.343935
1440111_at	---	---	---	---	1.29748	0.0968936	0.343935
1445952_at	---	---	---	---	-1.19694	0.0968975	0.343935
1447616_at	---	---	---	---	1.11518	0.0969981	0.344004
1457804_at	---	---	---	---	1.18535	0.0970223	0.344004
1459794_at	---	---	---	---	-1.87974	0.0971686	0.344321
1459029_at	---	---	---	---	1.50358	0.0971889	0.344321
1443211_at	---	---	---	---	1.31046	0.097351	0.344525
1441273_at	---	---	---	---	1.14885	0.0973984	0.344595
1445874_at	---	---	---	---	-1.37265	0.0974458	0.344613
1429906_at	---	---	---	---	-1.30645	0.0975774	0.344613
1445079_at	---	---	---	---	1.09642	0.0975934	0.344613
1442471_at	---	---	---	---	1.40426	0.0976025	0.344613
1441351_at	---	---	---	---	-1.93886	0.0976912	0.344737
1457877_at	---	---	---	---	1.25289	0.097744	0.344834
1458477_at	---	---	---	---	1.11992	0.0977972	0.344886
1458494_at	---	---	---	---	1.64374	0.0979565	0.345016
1457795_at	---	---	---	---	-1.18516	0.0980173	0.34516
1447047_at	---	---	---	---	1.16499	0.0982033	0.345481
1459076_at	---	---	---	---	-1.35977	0.098241	0.345533
1457998_at	---	---	---	---	1.33322	0.0982774	0.345537
1444191_at	---	---	---	---	-1.49101	0.0985981	0.345925
1420262_at	---	---	---	---	1.25215	0.0987467	0.346043
1459182_at	---	---	---	---	1.27509	0.0993644	0.346619
1446899_at	---	---	---	---	-1.29355	0.0993701	0.346619
1446500_at	---	---	---	---	-1.2953	0.0994108	0.346699
1442375_at	---	---	---	---	-1.20585	0.0995015	0.346753
AFFX-r2-Bs-phe-M_at	---	---	---	---	1.34051	0.0995991	0.346774
1442870_at	---	---	---	---	1.19431	0.100048	0.347525
1447491_at	---	---	---	---	-2.03109	0.10038	0.347692
1459229_at	---	---	---	---	1.21213	0.101146	0.349106
1442569_at	---	---	---	---	-1.88519	0.10117	0.349151
1445494_at	---	---	---	---	1.16274	0.101211	0.349215
1440410_at	---	---	---	---	1.13287	0.101234	0.349215
1460588_at	---	---	---	---	-1.14576	0.101303	0.349328
1451945_at	---	---	---	---	1.18789	0.101452	0.349583
1421787_at	---	---	---	---	1.22706	0.101462	0.349583
1456223_at	---	---	---	---	-1.59748	0.101471	0.349583
1443013_at	---	---	---	---	1.21825	0.101527	0.349628
1446980_at	---	---	---	---	1.24762	0.101634	0.349803
1441484_at	---	---	---	---	1.30667	0.10166	0.34981
AFFX-TrpnX-M_at	---	---	---	---	1.37302	0.101678	0.349837
1447152_at	---	---	---	---	1.13144	0.101702	0.349847
1444895_at	---	---	---	---	-1.28605	0.101721	0.349855
1445831_at	---	---	---	---	-1.978	0.101763	0.349855
1459819_at	---	---	---	---	1.57258	0.101772	0.349855
1457733_at	---	---	---	---	1.21401	0.101873	0.34993
1447237_at	---	---	---	---	-1.68348	0.101987	0.350137
AFFX-TrpnX-5_at	---	---	---	---	1.19782	0.10206	0.350226
1457290_at	---	---	---	---	1.15305	0.102078	0.350259
1459425_at	---	---	---	---	1.28149	0.102341	0.350727
1447210_at	---	---	---	---	1.41676	0.102453	0.350794
1439651_at	---	---	---	---	1.17343	0.102588	0.351021
1431560_at	---	---	---	---	1.91961	0.102626	0.351021
1444852_at	---	---	---	---	1.32143	0.102704	0.351062
1457962_at	---	---	---	---	1.28747	0.102743	0.351077
1441606_at	---	---	---	---	1.44105	0.102788	0.351122
1444664_at	---	---	---	---	1.14365	0.102956	0.351425
1449667_at	---	---	---	---	1.50372	0.102971	0.351425
1445163_at	---	---	---	---	1.21039	0.10303	0.351521
1441774_at	---	---	---	---	1.14283	0.103084	0.351557
1420241_at	---	---	---	---	1.5223	0.103103	0.351557
1445630_at	---	---	---	---	1.14107	0.103103	0.351557
1445012_at	---	---	---	---	1.08193	0.103171	0.351598
1441152_at	---	---	---	---	-1.10746	0.103209	0.351598
1459946_at	---	---	---	---	1.14557	0.103223	0.351598
1458974_at	---	---	---	---	-1.47031	0.103393	0.351906
1445635_at	---	---	---	---	1.28812	0.103434	0.351967
1440654_at	---	---	---	---	1.39703	0.103744	0.352491
1456928_at	---	---	---	---	1.31114	0.103843	0.352613
1442907_at	---	---	---	---	1.40867	0.104066	0.352938
1441736_at	---	---	---	---	1.95927	0.104107	0.352951
1451881_at	---	---	---	---	1.27161	0.104147	0.352951
1442443_at	---	---	---	---	1.22169	0.104182	0.352951
1444054_at	---	---	---	---	1.4154	0.10448	0.353321
1446000_at	---	---	---	---	1.24503	0.104646	0.353506
1441332_at	---	---	---	---	1.24378	0.104813	0.353682
1457204_at	---	---	---	---	1.2711	0.104866	0.353682
1438542_at	---	---	---	---	-1.36064	0.1049	0.353682
1447544_at	---	---	---	---	1.17919	0.104906	0.353682
1448037_at	---	---	---	---	-1.34661	0.105025	0.353682
1459443_at	---	---	---	---	-1.88982	0.105036	0.353682
1419794_at	---	---	---	---	1.14222	0.105057	0.353682
1447449_at	---	---	---	---	1.70392	0.105121	0.353742
1459432_at	---	---	---	---	1.38864	0.105124	0.353742
1458592_at	---	---	---	---	1.07993	0.10518	0.353876
1444133_at	---	---	---	---	1.23387	0.105218	0.353926
1440548_at	---	---	---	---	1.08396	0.105267	0.353986
1444756_at	---	---	---	---	-1.32253	0.105335	0.354108
1439191_at	---	---	---	---	1.71269	0.105459	0.354108
1443157_at	---	---	---	---	1.17216	0.105553	0.354108
1435629_at	---	---	---	---	-1.64083	0.105556	0.354108
1443606_at	---	---	---	---	1.12571	0.105589	0.354108
1427840_at	---	---	---	---	1.28993	0.105603	0.354108
1459487_at	---	---	---	---	1.35784	0.105605	0.354108
1438072_at	---	---	---	---	-1.97297	0.105961	0.354679
1420222_at	---	---	---	---	1.60858	0.106086	0.354748
1444679_at	---	---	---	---	-1.13687	0.106118	0.354748
1456817_at	---	---	---	---	1.4672	0.106183	0.354748
1443812_x_at	---	---	---	---	1.2592	0.10633	0.354913
1425501_at	---	---	---	---	1.76369	0.106495	0.355148
1446040_at	---	---	---	---	1.2463	0.106577	0.355292
1445593_at	---	---	---	---	1.33391	0.106623	0.355321
1445686_at	---	---	---	---	1.20076	0.106656	0.355344
1444510_at	---	---	---	---	1.92257	0.106664	0.355344
1447509_at	---	---	---	---	1.27474	0.106705	0.355377
1458248_at	---	---	---	---	1.59982	0.106793	0.355583
1445690_at	---	---	---	---	1.10183	0.107101	0.355985
1440439_at	---	---	---	---	1.38148	0.107229	0.356124
1459635_at	---	---	---	---	-1.94376	0.107261	0.356124
1453033_at	---	---	---	---	1.18614	0.107381	0.356234
1421371_at	---	---	---	---	1.12243	0.107505	0.356331
1455933_at	---	---	---	---	-2.1021	0.107572	0.356332
1419770_at	---	---	---	---	1.37536	0.10759	0.356332
1457847_at	---	---	---	---	1.27166	0.107594	0.356332
1440088_at	---	---	---	---	1.42027	0.107634	0.356332
1445102_at	---	---	---	---	-1.12589	0.107694	0.356332
1443444_at	---	---	---	---	1.10169	0.107808	0.356418
1445117_at	---	---	---	---	-2.38511	0.107852	0.356459
1447466_at	---	---	---	---	-1.36465	0.108067	0.356766
1447323_at	---	---	---	---	1.75935	0.108308	0.35708
1445066_at	---	---	---	---	1.39261	0.108318	0.35708
1459063_at	---	---	---	---	1.24273	0.108361	0.35708
1439813_at	---	---	---	---	-1.23366	0.108419	0.35714
1442239_at	---	---	---	---	-1.67585	0.108471	0.357222
1419846_at	---	---	---	---	-1.9462	0.108487	0.357222
1458042_at	---	---	---	---	-3.13597	0.108658	0.357315
1458950_at	---	---	---	---	1.15243	0.108799	0.357408
1447589_at	---	---	---	---	1.38771	0.108844	0.357408
1449727_x_at	---	---	---	---	1.37929	0.10891	0.357517
1460047_at	---	---	---	---	1.35358	0.109028	0.357689
1458776_at	---	---	---	---	1.23553	0.109073	0.357716
1420264_at	---	---	---	---	1.18525	0.109205	0.357861
1440407_at	---	---	---	---	1.41291	0.109256	0.357931
1445148_at	---	---	---	---	-1.15584	0.109422	0.357949
1446202_at	---	---	---	---	1.38803	0.109686	0.358335
1446320_at	---	---	---	---	1.43728	0.110056	0.358645
1430308_at	---	---	---	---	1.41005	0.110245	0.358936
1446627_at	---	---	---	---	1.27691	0.110284	0.358936
1439311_at	---	---	---	---	1.07636	0.110799	0.359896
1442717_at	---	---	---	---	1.29304	0.110966	0.360094
1445851_at	---	---	---	---	1.26339	0.111128	0.360393
1454275_at	---	---	---	---	1.62774	0.111166	0.36044
1446027_at	---	---	---	---	1.12384	0.111254	0.360518
1441644_at	---	---	---	---	-2.44122	0.1114	0.360654
1443349_at	---	---	---	---	1.39381	0.111568	0.360697
1420154_at	---	---	---	---	1.1768	0.111779	0.361154
1431341_at	---	---	---	---	1.29242	0.111831	0.361224
1433138_at	---	---	---	---	1.20518	0.112144	0.361737
1439907_at	---	---	---	---	-1.78975	0.112198	0.361834
1445405_at	---	---	---	---	1.20136	0.112678	0.362837
1433418_at	---	---	---	---	1.35804	0.11275	0.362887
1443401_at	---	---	---	---	1.43212	0.11288	0.362993
1442898_at	---	---	---	---	-2.71063	0.112928	0.363019
1420250_at	---	---	---	---	1.28823	0.11294	0.363034
1440028_at	---	---	---	---	1.09315	0.113078	0.363216
1449776_at	---	---	---	---	1.49969	0.113204	0.363395
1443037_at	---	---	---	---	-2.66247	0.113273	0.363431
1445500_at	---	---	---	---	-1.38374	0.11351	0.363665
1447072_at	---	---	---	---	1.1051	0.113545	0.363665
1457101_at	---	---	---	---	1.92142	0.11358	0.363665
1432828_at	---	---	---	---	6.36139	0.113632	0.36369
1458551_at	---	---	---	---	-1.29139	0.113692	0.363738
1444499_at	---	---	---	---	1.17234	0.113795	0.363759
1446822_at	---	---	---	---	1.14999	0.113837	0.36381
1447081_at	---	---	---	---	-2.90797	0.11387	0.363841
1432577_at	---	---	---	---	1.34667	0.113886	0.363841
1445289_at	---	---	---	---	1.22121	0.114032	0.363924
1420167_at	---	---	---	---	1.19146	0.114062	0.363968
1459730_at	---	---	---	---	1.26399	0.114263	0.364155
1445061_at	---	---	---	---	3.65546	0.114425	0.364276
1441740_at	---	---	---	---	1.25231	0.114452	0.364291
1443019_at	---	---	---	---	1.15085	0.114504	0.364351
1443566_at	---	---	---	---	1.60215	0.114591	0.36441
1456148_a_at	---	---	---	---	1.49806	0.114637	0.364461
1458568_at	---	---	---	---	1.47366	0.114742	0.364486
1457957_at	---	---	---	---	1.29434	0.114905	0.364507
1446863_at	---	---	---	---	-2.56165	0.115211	0.364975
1447360_at	---	---	---	---	1.15513	0.115548	0.365324
1441804_at	---	---	---	---	1.095	0.115611	0.365369
1458391_at	---	---	---	---	1.13645	0.115949	0.365822
1445373_at	---	---	---	---	-2.43736	0.116001	0.365857
1438259_at	---	---	---	---	-2.47087	0.116032	0.365857
1459789_at	---	---	---	---	1.24513	0.116526	0.366376
1447029_at	---	---	---	---	1.2905	0.116529	0.366376
1427572_at	---	---	---	---	-1.04928	0.116556	0.366376
1460744_at	---	---	---	---	1.25444	0.116559	0.366376
1459011_at	---	---	---	---	-1.24034	0.116607	0.36638
1447575_at	---	---	---	---	1.11679	0.116751	0.366582
1457287_at	---	---	---	---	1.4246	0.116814	0.366681
1433391_at	---	---	---	---	1.22044	0.116868	0.366681
1443359_at	---	---	---	---	1.18369	0.116954	0.366681
1458060_at	---	---	---	---	1.2149	0.117122	0.366925
1447257_at	---	---	---	---	1.42639	0.117191	0.366992
1445007_at	---	---	---	---	-1.27634	0.117218	0.367009
1419880_x_at	---	---	---	---	1.32636	0.117237	0.367009
1420277_at	---	---	---	---	1.24263	0.117448	0.367388
1458083_at	---	---	---	---	1.88588	0.117466	0.367395
1440095_at	---	---	---	---	-1.47696	0.117724	0.367681
1427644_at	---	---	---	---	1.10451	0.117859	0.367781
1445804_at	---	---	---	---	1.09776	0.117973	0.368011
1446609_at	---	---	---	---	1.20749	0.118117	0.36815
1433057_at	---	---	---	---	1.29309	0.118168	0.368155
1442470_at	---	---	---	---	-1.75601	0.118338	0.368399
1445395_at	---	---	---	---	1.18606	0.118369	0.368399
1436463_at	---	---	---	---	1.21358	0.118612	0.368554
1459645_at	---	---	---	---	-1.94956	0.118642	0.368554
1459070_at	---	---	---	---	-2.21023	0.118664	0.368554
1458050_at	---	---	---	---	1.33921	0.118678	0.368554
1444212_at	---	---	---	---	-1.96891	0.118702	0.368554
1435574_at	---	---	---	---	-1.51798	0.118741	0.368573
1441253_at	---	---	---	---	-1.80667	0.11889	0.368776
1438879_at	---	---	---	---	1.13699	0.118903	0.368776
1440347_at	---	---	---	---	-1.654	0.119044	0.368804
1447166_at	---	---	---	---	-1.21616	0.119068	0.368804
1420252_at	---	---	---	---	1.30529	0.119082	0.368804
1444284_at	---	---	---	---	1.1533	0.119088	0.368804
1445706_x_at	---	---	---	---	1.4122	0.1191	0.368804
1457330_at	---	---	---	---	1.16815	0.119102	0.368804
1457614_at	---	---	---	---	1.241	0.119214	0.368804
1443617_at	---	---	---	---	1.62478	0.119269	0.368804
1454379_at	---	---	---	---	-1.60706	0.119518	0.368969
1458632_at	---	---	---	---	1.23348	0.119591	0.369
1432521_at	---	---	---	---	1.34006	0.119928	0.369257
1457171_at	---	---	---	---	1.1789	0.119968	0.36927
1419932_s_at	---	---	---	---	1.3063	0.120078	0.3694
1443553_at	---	---	---	---	1.60507	0.12011	0.3694
1457467_at	---	---	---	---	1.17236	0.120328	0.369756
1441597_at	---	---	---	---	-1.54011	0.120404	0.369787
1447983_at	---	---	---	---	-1.28367	0.120408	0.369787
1459195_at	---	---	---	---	1.17578	0.120411	0.369787
1459035_at	---	---	---	---	1.48542	0.120503	0.369797
1438539_at	---	---	---	---	1.22395	0.120507	0.369797
1444417_at	---	---	---	---	1.61054	0.120551	0.369797
1459583_at	---	---	---	---	-1.15718	0.120634	0.369797
1428060_at	---	---	---	---	1.32255	0.120636	0.369797
1442822_at	---	---	---	---	1.13241	0.120924	0.3703
1459124_at	---	---	---	---	1.24392	0.120969	0.370338
1457430_at	---	---	---	---	1.65012	0.121061	0.370469
1460158_at	---	---	---	---	1.24073	0.121289	0.370831
1439742_at	---	---	---	---	1.10622	0.12131	0.370831
1433069_at	---	---	---	---	1.09465	0.121368	0.370931
1441155_at	---	---	---	---	-1.50999	0.121568	0.371152
1440906_at	---	---	---	---	1.45207	0.121577	0.371152
1446094_at	---	---	---	---	1.55954	0.121614	0.371152
1446672_at	---	---	---	---	1.38336	0.121643	0.371152
1445587_at	---	---	---	---	1.39296	0.121735	0.371223
1458216_at	---	---	---	---	1.45966	0.121745	0.371227
1445139_at	---	---	---	---	1.25909	0.121784	0.37124
1443507_at	---	---	---	---	1.08079	0.121965	0.371454
1458741_at	---	---	---	---	-1.27687	0.122023	0.371497
1440613_at	---	---	---	---	1.2788	0.122189	0.371696
1447123_at	---	---	---	---	-1.85539	0.122212	0.371697
1420318_at	---	---	---	---	-1.29433	0.122226	0.371712
1446462_at	---	---	---	---	1.15326	0.122345	0.371854
1443703_at	---	---	---	---	1.3357	0.122413	0.37192
1458665_at	---	---	---	---	-1.2993	0.12245	0.371967
1442848_at	---	---	---	---	-1.97021	0.122823	0.372316
1443217_at	---	---	---	---	1.13958	0.122886	0.372316
1439577_at	---	---	---	---	1.89642	0.122907	0.372316
1427794_at	---	---	---	---	1.31813	0.122957	0.372316
1425953_at	---	---	---	---	1.22822	0.123012	0.372403
1446988_at	---	---	---	---	-1.35115	0.123082	0.37242
1443009_at	---	---	---	---	1.31148	0.123161	0.372521
1446825_at	---	---	---	---	1.24948	0.123253	0.372651
1443661_at	---	---	---	---	1.31693	0.123274	0.372689
1457189_at	---	---	---	---	-1.28597	0.123355	0.372759
1444788_x_at	---	---	---	---	1.33059	0.123538	0.373065
1443171_at	---	---	---	---	-1.60389	0.123539	0.373065
1447535_at	---	---	---	---	1.76366	0.123605	0.373137
1442254_at	---	---	---	---	-1.72764	0.124131	0.373843
1447514_at	---	---	---	---	1.12027	0.124182	0.3739
1444282_at	---	---	---	---	1.17399	0.124213	0.3739
1458088_at	---	---	---	---	1.18973	0.124251	0.373913
1439655_at	---	---	---	---	-2.51009	0.124356	0.37393
1458009_at	---	---	---	---	-2.28265	0.124359	0.37393
1446108_at	---	---	---	---	-1.51441	0.124527	0.374144
1442527_at	---	---	---	---	1.41827	0.124538	0.374154
1443321_at	---	---	---	---	1.24923	0.12486	0.374621
1459379_at	---	---	---	---	-1.32541	0.12487	0.374627
1446361_at	---	---	---	---	1.34416	0.124974	0.374732
1458765_at	---	---	---	---	-1.42922	0.125012	0.374732
1447472_at	---	---	---	---	1.36784	0.125036	0.374732
1439231_at	---	---	---	---	1.13555	0.125092	0.374779
1435150_at	---	---	---	---	-1.18172	0.125096	0.374779
1458806_at	---	---	---	---	2.1786	0.125289	0.374893
1441702_at	---	---	---	---	1.22471	0.125341	0.374893
1421742_at	---	---	---	---	1.3805	0.125389	0.374951
1458650_at	---	---	---	---	1.58599	0.125457	0.374973
1447174_at	---	---	---	---	-1.28584	0.125676	0.375017
1446720_at	---	---	---	---	-1.08371	0.125702	0.375041
1425438_at	---	---	---	---	1.26179	0.125873	0.375189
1447615_at	---	---	---	---	-3.87468	0.12593	0.375277
1446865_at	---	---	---	---	1.22298	0.126489	0.376079
1457343_at	---	---	---	---	-1.60972	0.126554	0.376159
1442547_at	---	---	---	---	-2.32616	0.126598	0.376159
1439699_at	---	---	---	---	1.32154	0.126661	0.376195
1440398_at	---	---	---	---	1.38524	0.126728	0.376246
1447637_at	---	---	---	---	1.1149	0.126884	0.376387
1443085_at	---	---	---	---	-1.50232	0.127313	0.376839
1432637_at	---	---	---	---	1.12428	0.127372	0.376869
1447167_at	---	---	---	---	-1.37504	0.127423	0.376922
1442603_at	---	---	---	---	-1.39812	0.127535	0.377035
1458722_at	---	---	---	---	1.24259	0.127551	0.377045
1439597_at	---	---	---	---	1.52169	0.127678	0.377045
1457108_at	---	---	---	---	1.34527	0.1277	0.377045
1440860_at	---	---	---	---	1.71696	0.127702	0.377045
1439301_at	---	---	---	---	-1.14179	0.127749	0.377045
1445985_at	---	---	---	---	1.39368	0.127763	0.37706
1457595_at	---	---	---	---	-1.37463	0.127844	0.377102
1446693_at	---	---	---	---	-1.3894	0.127976	0.37727
1443538_at	---	---	---	---	1.16885	0.128012	0.377283
1446348_at	---	---	---	---	1.1315	0.128143	0.377327
1441324_at	---	---	---	---	-1.28759	0.128146	0.377327
1438245_at	---	---	---	---	-1.57	0.128214	0.377371
1439136_at	---	---	---	---	1.20734	0.128269	0.377451
1447304_at	---	---	---	---	-1.53459	0.128299	0.377457
1457340_at	---	---	---	---	1.22027	0.128422	0.377619
1459150_at	---	---	---	---	-1.48419	0.128459	0.37768
1446340_at	---	---	---	---	1.21841	0.128476	0.377708
1441543_at	---	---	---	---	1.17554	0.128522	0.377734
1459180_at	---	---	---	---	1.28752	0.128552	0.377734
1442433_at	---	---	---	---	1.0437	0.128599	0.377734
1446934_at	---	---	---	---	-2.44241	0.1286	0.377734
1427431_at	---	---	---	---	1.39332	0.128603	0.377734
1457194_at	---	---	---	---	2.45299	0.128709	0.377826
1427803_at	---	---	---	---	1.21469	0.129049	0.378307
1445578_at	---	---	---	---	1.33798	0.129072	0.378349
1459547_at	---	---	---	---	-1.25414	0.129159	0.378371
1447109_at	---	---	---	---	-1.64862	0.129241	0.37845
1455329_at	---	---	---	---	-1.67504	0.129271	0.37849
1419825_at	---	---	---	---	1.22649	0.129333	0.378501
1458031_at	---	---	---	---	-1.5084	0.129379	0.378526
1443809_at	---	---	---	---	1.15162	0.129563	0.378616
1438900_at	---	---	---	---	-1.24166	0.129855	0.378633
1446276_at	---	---	---	---	-1.16945	0.129872	0.378633
1460070_at	---	---	---	---	1.24951	0.130058	0.378667
1443003_at	---	---	---	---	-1.2463	0.130192	0.378729
1443424_at	---	---	---	---	1.11193	0.130232	0.378729
1446039_at	---	---	---	---	1.20929	0.130251	0.378729
1444896_at	---	---	---	---	1.37613	0.130277	0.378763
1430772_at	---	---	---	---	1.142	0.1305	0.378987
1419775_at	---	---	---	---	1.18726	0.130576	0.379136
1449690_x_at	---	---	---	---	1.04964	0.130599	0.379155
1446878_at	---	---	---	---	1.21888	0.130673	0.379245
1448097_at	---	---	---	---	1.12272	0.130703	0.379285
1442775_at	---	---	---	---	1.28922	0.131062	0.379593
1443082_at	---	---	---	---	1.15134	0.131161	0.379683
1442854_at	---	---	---	---	1.14903	0.131309	0.3797
1445779_at	---	---	---	---	1.39052	0.131434	0.379862
1420227_at	---	---	---	---	1.23474	0.131529	0.379952
1443811_at	---	---	---	---	1.45898	0.13157	0.379952
1447698_x_at	---	---	---	---	1.52028	0.131601	0.379973
1459544_at	---	---	---	---	-2.15997	0.131604	0.379973
1445634_at	---	---	---	---	1.25198	0.131804	0.380088
1445279_at	---	---	---	---	1.27251	0.132065	0.380178
1446474_at	---	---	---	---	1.20702	0.132172	0.380316
1441268_at	---	---	---	---	1.28198	0.132297	0.380425
1441556_at	---	---	---	---	-1.79669	0.132365	0.380459
1456650_at	---	---	---	---	1.31964	0.132414	0.380532
1446304_at	---	---	---	---	1.76392	0.132526	0.380639
1445009_at	---	---	---	---	1.28265	0.132545	0.380639
1445157_at	---	---	---	---	1.18781	0.132654	0.380781
1446447_at	---	---	---	---	-1.14136	0.132757	0.380911
1442117_at	---	---	---	---	1.28285	0.132786	0.380911
1459459_at	---	---	---	---	-1.44406	0.132826	0.380979
AFFX-r2-Bs-dap-3_at	---	---	---	---	1.25622	0.132936	0.381134
1459569_at	---	---	---	---	1.29297	0.132951	0.381134
1441731_at	---	---	---	---	1.28988	0.132955	0.381134
1447262_at	---	---	---	---	1.30157	0.13318	0.381405
1433215_at	---	---	---	---	1.35515	0.133191	0.381405
1442036_a_at	---	---	---	---	1.3336	0.133218	0.381405
1459221_at	---	---	---	---	1.0869	0.133298	0.381498
1446140_at	---	---	---	---	-1.65979	0.133327	0.381498
1449601_x_at	---	---	---	---	-1.5772	0.133397	0.381627
1446422_at	---	---	---	---	-1.35501	0.133734	0.38201
1447129_at	---	---	---	---	1.1465	0.133763	0.382042
1458743_at	---	---	---	---	-2.1831	0.133829	0.38211
1445844_at	---	---	---	---	1.18067	0.133843	0.382116
1445415_at	---	---	---	---	1.54682	0.134001	0.382336
1444826_at	---	---	---	---	1.37425	0.134093	0.382404
1440412_at	---	---	---	---	1.14426	0.13411	0.382416
1458827_at	---	---	---	---	1.29916	0.134127	0.382416
1440457_at	---	---	---	---	-1.80843	0.134297	0.382691
1443167_at	---	---	---	---	-1.09428	0.134676	0.383195
1445385_at	---	---	---	---	-1.47158	0.134953	0.383539
1460138_at	---	---	---	---	-1.18092	0.135014	0.383648
1442575_at	---	---	---	---	1.21865	0.135083	0.383744
1445221_at	---	---	---	---	1.13043	0.13515	0.383769
1443963_at	---	---	---	---	-1.25261	0.135174	0.383788
1446514_at	---	---	---	---	-1.16523	0.135195	0.383824
1445652_at	---	---	---	---	-2.81487	0.135241	0.383837
1457910_at	---	---	---	---	-1.16971	0.135273	0.383837
1458076_at	---	---	---	---	1.01868	0.135396	0.383837
1442220_at	---	---	---	---	-1.09504	0.135401	0.383837
1440601_at	---	---	---	---	1.38608	0.135544	0.383895
1444251_x_at	---	---	---	---	1.23524	0.135917	0.384369
1447722_at	---	---	---	---	1.75123	0.13607	0.384587
1457201_at	---	---	---	---	1.16646	0.136173	0.384725
1446804_at	---	---	---	---	1.2275	0.136214	0.384741
1449593_at	---	---	---	---	1.37416	0.136236	0.384758
1441066_at	---	---	---	---	1.19766	0.136266	0.384758
1459577_at	---	---	---	---	1.18185	0.136292	0.384758
1444639_at	---	---	---	---	1.40782	0.136382	0.384819
1440320_at	---	---	---	---	-1.3395	0.136423	0.384833
1435931_at	---	---	---	---	-2.05602	0.136435	0.384833
1444654_at	---	---	---	---	1.18443	0.136506	0.384858
1440365_at	---	---	---	---	-1.18484	0.136939	0.385289
1446513_at	---	---	---	---	1.10926	0.136968	0.385291
1441732_at	---	---	---	---	1.18464	0.137055	0.385318
1459131_at	---	---	---	---	-1.68488	0.137159	0.385318
1427807_at	---	---	---	---	1.257	0.137163	0.385318
1436700_a_at	---	---	---	---	1.54198	0.137169	0.385318
1446043_at	---	---	---	---	-1.29995	0.137169	0.385318
1442564_at	---	---	---	---	-1.5031	0.1372	0.385318
1444840_at	---	---	---	---	1.46912	0.13722	0.385318
1456821_at	---	---	---	---	-1.36612	0.137222	0.385318
1459282_at	---	---	---	---	1.31888	0.137434	0.38545
1458692_at	---	---	---	---	1.13978	0.137511	0.385516
1457510_at	---	---	---	---	-2.41196	0.137552	0.385516
1441868_x_at	---	---	---	---	1.12073	0.137574	0.385516
1419923_at	---	---	---	---	1.26557	0.137585	0.385516
1459883_at	---	---	---	---	1.55349	0.137774	0.385684
1445154_at	---	---	---	---	1.28949	0.138157	0.385989
AFFX-r2-Bs-phe-3_at	---	---	---	---	1.36066	0.138402	0.386227
1459384_at	---	---	---	---	1.26801	0.138455	0.386227
1446487_at	---	---	---	---	1.12107	0.138489	0.386233
1430873_at	---	---	---	---	1.4705	0.138518	0.386255
1458278_at	---	---	---	---	1.39983	0.139097	0.387029
1433107_at	---	---	---	---	1.19913	0.139239	0.387183
1441473_at	---	---	---	---	1.36351	0.139258	0.387183
1445471_at	---	---	---	---	1.16579	0.139308	0.387217
1443249_at	---	---	---	---	2.93257	0.139339	0.387248
1458623_at	---	---	---	---	1.38316	0.139363	0.387248
1440506_at	---	---	---	---	1.15261	0.139624	0.387473
1446420_at	---	---	---	---	-2.24557	0.139693	0.387473
1440687_at	---	---	---	---	1.65927	0.139799	0.387536
1458901_at	---	---	---	---	1.21451	0.139882	0.387649
1439729_at	---	---	---	---	1.3908	0.139948	0.387727
1441222_x_at	---	---	---	---	1.29838	0.14021	0.388065
1427824_at	---	---	---	---	1.39932	0.14022	0.388065
1444735_at	---	---	---	---	1.26168	0.140229	0.388065
1445853_at	---	---	---	---	1.47219	0.140229	0.388065
1426161_at	---	---	---	---	1.21556	0.14033	0.388065
1459720_x_at	---	---	---	---	1.30017	0.14043	0.388065
1446113_at	---	---	---	---	1.24211	0.140493	0.388065
1441461_at	---	---	---	---	1.27359	0.140693	0.388065
1444807_at	---	---	---	---	1.26029	0.140843	0.388106
1459515_at	---	---	---	---	1.20689	0.140978	0.388265
1444553_at	---	---	---	---	1.51496	0.141053	0.388355
1445753_at	---	---	---	---	1.30458	0.141092	0.388415
1426149_at	---	---	---	---	1.16578	0.141367	0.388782
1446076_at	---	---	---	---	1.17044	0.14139	0.388782
1441854_at	---	---	---	---	-1.36979	0.141433	0.38883
1444048_at	---	---	---	---	-2.20969	0.141462	0.38888
1447415_at	---	---	---	---	-3.13648	0.141602	0.389036
AFFX-DapX-5_at	---	---	---	---	1.21202	0.141745	0.389199
1446755_at	---	---	---	---	1.2372	0.141778	0.389256
1444175_at	---	---	---	---	1.17162	0.141858	0.389453
1445039_at	---	---	---	---	1.31961	0.142033	0.389601
1441739_at	---	---	---	---	1.35546	0.142081	0.389623
1441274_at	---	---	---	---	-2.979	0.142194	0.38971
1443611_at	---	---	---	---	-1.24673	0.142681	0.390102
1425765_at	---	---	---	---	1.92752	0.142701	0.390102
1446440_at	---	---	---	---	1.3458	0.14271	0.390102
1457367_at	---	---	---	---	-1.57513	0.14279	0.390207
1440010_at	---	---	---	---	-1.2934	0.143005	0.390369
1439792_at	---	---	---	---	1.23635	0.143156	0.390639
1445641_at	---	---	---	---	1.23972	0.143222	0.390681
1459047_x_at	---	---	---	---	1.42847	0.14337	0.390868
1447352_at	---	---	---	---	1.08675	0.143395	0.390914
1458285_at	---	---	---	---	1.28041	0.143617	0.391188
1447414_at	---	---	---	---	1.19456	0.143781	0.391421
1447345_at	---	---	---	---	-1.84152	0.143808	0.391421
1445058_at	---	---	---	---	1.09931	0.143813	0.391421
1445622_at	---	---	---	---	1.29234	0.144043	0.391831
1447582_x_at	---	---	---	---	1.20198	0.144071	0.391831
1439614_at	---	---	---	---	1.21189	0.144248	0.392077
1457308_at	---	---	---	---	-1.54469	0.14426	0.392085
1459127_at	---	---	---	---	1.16738	0.144524	0.392393
1459441_at	---	---	---	---	1.45245	0.14459	0.392393
1445126_at	---	---	---	---	1.37965	0.144671	0.392424
1443405_at	---	---	---	---	1.23316	0.144687	0.392424
1438864_at	---	---	---	---	-2.10964	0.144813	0.392604
1442153_at	---	---	---	---	1.15056	0.144819	0.392604
1457859_at	---	---	---	---	-2.23092	0.145065	0.392704
1420117_at	---	---	---	---	3.03399	0.145236	0.392937
1457851_at	---	---	---	---	-1.91198	0.145269	0.392962
1431820_at	---	---	---	---	-1.7685	0.145383	0.393148
1420078_at	---	---	---	---	1.19421	0.145512	0.393334
1442908_at	---	---	---	---	1.11571	0.145595	0.393403
1449808_at	---	---	---	---	1.10974	0.145606	0.393403
1459663_at	---	---	---	---	1.61148	0.145958	0.39371
1439857_at	---	---	---	---	-1.52053	0.146004	0.393812
1442509_at	---	---	---	---	-1.34816	0.146219	0.394232
1458336_at	---	---	---	---	1.42009	0.146604	0.394604
1446524_at	---	---	---	---	-1.48713	0.146643	0.394663
1441328_at	---	---	---	---	-1.38728	0.146708	0.394681
1447075_at	---	---	---	---	1.19499	0.146771	0.394795
1443355_at	---	---	---	---	-2.69386	0.147047	0.395134
1446918_at	---	---	---	---	-1.81682	0.147183	0.395134
1441722_at	---	---	---	---	-2.06144	0.147205	0.395134
1440550_at	---	---	---	---	1.09821	0.147469	0.395282
1457796_at	---	---	---	---	-1.38678	0.147542	0.395289
1441765_at	---	---	---	---	-3.07845	0.147551	0.395289
1449793_at	---	---	---	---	1.16458	0.147661	0.39544
1440567_at	---	---	---	---	-1.35404	0.147689	0.395448
1444990_at	---	---	---	---	1.16458	0.147903	0.395587
1433814_at	---	---	---	---	1.35856	0.147929	0.395587
1458864_at	---	---	---	---	1.77888	0.148088	0.395681
1444724_at	---	---	---	---	1.21798	0.148418	0.396021
1431702_at	---	---	---	---	-1.12473	0.148598	0.396337
1435120_at	---	---	---	---	3.85886	0.148711	0.396489
1435708_at	---	---	---	---	1.16288	0.148953	0.39671
1441853_at	---	---	---	---	1.05199	0.148981	0.39671
1458125_at	---	---	---	---	-1.55587	0.149067	0.396792
1443025_at	---	---	---	---	1.11891	0.149079	0.396792
1460093_at	---	---	---	---	-1.16068	0.149147	0.396806
1457519_at	---	---	---	---	1.2685	0.1493	0.397058
1445200_at	---	---	---	---	1.86303	0.149311	0.397058
1442245_at	---	---	---	---	-1.52715	0.149449	0.39726
1451874_at	---	---	---	---	1.31371	0.149498	0.397295
1447117_at	---	---	---	---	-1.59984	0.1497	0.397668
1458970_at	---	---	---	---	1.12889	0.150227	0.398146
AFFX-LysX-3_at	---	---	---	---	1.2388	0.150248	0.398146
1446721_at	---	---	---	---	1.15182	0.150257	0.398146
1422226_at	---	---	---	---	1.22666	0.150377	0.398295
1449806_at	---	---	---	---	1.43703	0.150492	0.398318
1457362_at	---	---	---	---	1.20783	0.15053	0.398359
1459057_at	---	---	---	---	-1.56251	0.15068	0.398493
1441790_at	---	---	---	---	1.20536	0.150701	0.398493
1442829_at	---	---	---	---	1.35281	0.150738	0.398524
1455881_at	---	---	---	---	1.49162	0.150746	0.398524
1446993_at	---	---	---	---	1.32623	0.150898	0.398778
1444326_at	---	---	---	---	-1.56415	0.150934	0.398778
1438265_at	---	---	---	---	-1.18696	0.150952	0.398778
1459538_at	---	---	---	---	1.21392	0.150997	0.398778
1447098_at	---	---	---	---	1.25592	0.151012	0.398778
1457920_at	---	---	---	---	1.15319	0.151013	0.398778
1419783_at	---	---	---	---	1.56801	0.151055	0.398817
1445561_at	---	---	---	---	1.17905	0.15108	0.398828
1446656_at	---	---	---	---	-1.18186	0.15115	0.398919
1441635_at	---	---	---	---	-1.49108	0.151425	0.399382
1442214_at	---	---	---	---	-2.44967	0.151522	0.39952
1446056_at	---	---	---	---	1.26837	0.151707	0.399717
1447245_at	---	---	---	---	1.09861	0.151848	0.399742
1446084_at	---	---	---	---	-1.68198	0.152122	0.400073
1442504_at	---	---	---	---	-1.71558	0.152199	0.400151
1455411_at	---	---	---	---	1.27491	0.153013	0.400969
1419882_at	---	---	---	---	1.19131	0.153034	0.400969
1457286_at	---	---	---	---	1.2325	0.153141	0.401142
1447189_at	---	---	---	---	1.25295	0.15322	0.401185
1459447_at	---	---	---	---	1.55981	0.153248	0.401185
1444001_at	---	---	---	---	-2.6542	0.153248	0.401185
1440158_x_at	---	---	---	---	1.06924	0.153287	0.401208
1442572_at	---	---	---	---	-2.38281	0.153384	0.401222
1441859_x_at	---	---	---	---	-1.0615	0.153393	0.401222
1440393_at	---	---	---	---	1.37449	0.153413	0.401222
1435129_at	---	---	---	---	-3.88472	0.15375	0.401413
1458907_at	---	---	---	---	-1.33803	0.153774	0.401413
1450367_at	---	---	---	---	1.27968	0.15383	0.401439
1447453_x_at	---	---	---	---	-2.11511	0.154056	0.401645
1458188_at	---	---	---	---	1.42179	0.1542	0.401658
1445799_at	---	---	---	---	1.22547	0.154435	0.401847
1458973_at	---	---	---	---	1.15565	0.154481	0.401871
1425766_x_at	---	---	---	---	1.7422	0.154583	0.401981
1432996_at	---	---	---	---	1.14105	0.154649	0.401985
1458574_at	---	---	---	---	1.32498	0.154732	0.40201
1443107_at	---	---	---	---	1.24194	0.155061	0.402214
1447126_at	---	---	---	---	1.23683	0.155106	0.402214
1446011_at	---	---	---	---	-2.47694	0.155213	0.402269
1459049_at	---	---	---	---	1.11017	0.155232	0.402293
1440067_at	---	---	---	---	1.55385	0.155323	0.402344
1446155_at	---	---	---	---	-1.167	0.155456	0.402419
1444045_at	---	---	---	---	-1.3343	0.155474	0.402436
1457932_at	---	---	---	---	-2.10073	0.155571	0.402483
1445997_at	---	---	---	---	1.35664	0.155582	0.402483
1444506_at	---	---	---	---	1.20725	0.155614	0.402522
1444787_at	---	---	---	---	1.22836	0.155855	0.40265
1439343_at	---	---	---	---	-1.51003	0.15588	0.402654
1445509_at	---	---	---	---	1.1891	0.155998	0.402732
1447302_at	---	---	---	---	1.1096	0.156032	0.402746
1444285_at	---	---	---	---	-2.13699	0.156076	0.402748
1457902_at	---	---	---	---	1.42931	0.156086	0.402748
1440483_at	---	---	---	---	-1.30099	0.156161	0.402826
1447434_at	---	---	---	---	1.60073	0.156243	0.402896
1444678_at	---	---	---	---	-1.09971	0.156887	0.403545
1440196_at	---	---	---	---	1.25218	0.157079	0.403796
1446987_at	---	---	---	---	-1.12081	0.157085	0.403796
1443425_at	---	---	---	---	1.24444	0.15724	0.404016
1437003_at	---	---	---	---	-1.09415	0.157289	0.404057
1445379_at	---	---	---	---	-1.49492	0.157441	0.404202
1437577_at	---	---	---	---	-1.45675	0.157444	0.404202
1446280_at	---	---	---	---	-1.36473	0.157477	0.404202
1447587_at	---	---	---	---	-1.40801	0.157555	0.404202
1440714_at	---	---	---	---	1.12224	0.157606	0.404259
1444477_at	---	---	---	---	-2.13445	0.157648	0.404259
1441131_at	---	---	---	---	-1.4192	0.158007	0.404589
1458778_at	---	---	---	---	-1.58033	0.158028	0.404589
1420050_at	---	---	---	---	1.18529	0.158108	0.4047
1422394_at	---	---	---	---	1.21644	0.158525	0.405276
1447906_at	---	---	---	---	-2.223	0.158673	0.405316
1445254_at	---	---	---	---	1.31208	0.158762	0.405385
1442986_at	---	---	---	---	1.15512	0.158853	0.405487
1446873_at	---	---	---	---	1.055	0.158877	0.405487
1441539_at	---	---	---	---	2.18558	0.158889	0.405487
1458081_at	---	---	---	---	-1.06107	0.159377	0.405945
1447208_at	---	---	---	---	1.27724	0.15942	0.406009
1445694_at	---	---	---	---	2.18517	0.159645	0.406374
1443090_at	---	---	---	---	-1.4521	0.159704	0.406411
1419887_at	---	---	---	---	1.18796	0.159916	0.406713
1431779_at	---	---	---	---	1.37905	0.160027	0.406723
1459462_at	---	---	---	---	1.40986	0.160422	0.407203
1458064_at	---	---	---	---	-1.14946	0.160626	0.407446
1457845_at	---	---	---	---	-1.39152	0.160672	0.407473
1460504_at	---	---	---	---	1.1873	0.160753	0.407484
1439579_at	---	---	---	---	-1.67904	0.160837	0.407484
1446840_at	---	---	---	---	-1.13348	0.160971	0.407587
1427437_at	---	---	---	---	4.02038	0.161031	0.407694
1459551_at	---	---	---	---	1.80497	0.161241	0.407938
1457532_at	---	---	---	---	-1.58306	0.161326	0.407938
1445636_at	---	---	---	---	1.38325	0.161581	0.408294
1432749_at	---	---	---	---	1.30982	0.161911	0.408704
1430475_at	---	---	---	---	1.1899	0.162084	0.408822
1446332_at	---	---	---	---	-1.29444	0.162199	0.408877
1454479_at	---	---	---	---	1.08199	0.162265	0.408877
1458704_at	---	---	---	---	1.30804	0.162461	0.409065
1440056_at	---	---	---	---	1.16558	0.162557	0.409104
1445256_at	---	---	---	---	-2.49618	0.162659	0.409104
1444791_at	---	---	---	---	1.10159	0.162663	0.409104
1459138_at	---	---	---	---	-1.61041	0.162947	0.409213
1445386_at	---	---	---	---	1.29028	0.162982	0.409213
1446360_at	---	---	---	---	1.2027	0.162994	0.409213
1442049_at	---	---	---	---	1.10005	0.163001	0.409213
1438352_at	---	---	---	---	-1.12609	0.163202	0.409421
1442899_at	---	---	---	---	1.28308	0.163225	0.409435
1442750_at	---	---	---	---	-1.73091	0.163598	0.40964
1445162_at	---	---	---	---	-1.30853	0.163694	0.4097
1443872_at	---	---	---	---	-1.7807	0.164063	0.410124
1460595_at	---	---	---	---	1.24297	0.164075	0.410129
1445915_at	---	---	---	---	1.80187	0.164114	0.41018
1442606_at	---	---	---	---	1.12655	0.16426	0.41028
1440726_at	---	---	---	---	-1.80304	0.164263	0.41028
1445775_at	---	---	---	---	1.15158	0.164456	0.41049
1445993_at	---	---	---	---	1.14621	0.164697	0.410813
1432845_at	---	---	---	---	1.27654	0.164793	0.410813
1440219_at	---	---	---	---	-1.35627	0.164832	0.410813
1456053_at	---	---	---	---	1.26423	0.164932	0.410906
1447175_at	---	---	---	---	1.21116	0.165468	0.411406
1440659_at	---	---	---	---	-1.13147	0.165496	0.411406
1458902_at	---	---	---	---	-1.28006	0.165709	0.4116
1446945_at	---	---	---	---	1.20749	0.166101	0.412064
1440651_at	---	---	---	---	-1.14594	0.166165	0.412087
1459953_at	---	---	---	---	-1.1482	0.166198	0.412101
1459139_at	---	---	---	---	1.25456	0.166272	0.412194
1446727_at	---	---	---	---	-1.09095	0.166299	0.412222
1443634_at	---	---	---	---	1.18508	0.166355	0.412287
1430490_at	---	---	---	---	1.27197	0.166396	0.41232
1444269_at	---	---	---	---	1.36814	0.166485	0.412338
1446644_at	---	---	---	---	1.16527	0.166555	0.412338
1443105_at	---	---	---	---	1.33632	0.16665	0.412338
1443251_at	---	---	---	---	1.24587	0.166658	0.412338
1445367_at	---	---	---	---	1.27251	0.166708	0.412346
1440646_at	---	---	---	---	-1.25435	0.166717	0.412346
1444633_at	---	---	---	---	1.22864	0.166791	0.412461
1445675_at	---	---	---	---	1.15935	0.166887	0.41253
1445427_at	---	---	---	---	-1.44619	0.167	0.412705
1434596_at	---	---	---	---	1.21761	0.167098	0.412774
1446601_at	---	---	---	---	1.09835	0.167166	0.412821
1439362_at	---	---	---	---	-1.41635	0.167356	0.413091
1442337_at	---	---	---	---	1.30023	0.1674	0.413091
1447482_at	---	---	---	---	1.48995	0.167817	0.413409
1460072_at	---	---	---	---	1.20887	0.167931	0.413504
1459239_at	---	---	---	---	-1.23839	0.168173	0.413773
1444577_x_at	---	---	---	---	1.58441	0.168777	0.414529
1427827_at	---	---	---	---	1.22135	0.168962	0.414665
1459438_at	---	---	---	---	1.18861	0.168978	0.414665
1444733_at	---	---	---	---	-1.28678	0.169007	0.414665
1420201_at	---	---	---	---	1.16536	0.169146	0.414868
1427621_at	---	---	---	---	-1.092	0.169288	0.414926
1445895_at	---	---	---	---	1.08303	0.169315	0.414926
1427743_at	---	---	---	---	1.17902	0.169387	0.414966
1446793_at	---	---	---	---	1.3082	0.169437	0.415002
1446780_at	---	---	---	---	1.21776	0.169623	0.415097
1458055_at	---	---	---	---	1.12024	0.169644	0.415097
1441025_at	---	---	---	---	1.287	0.169705	0.415097
1445619_at	---	---	---	---	1.14927	0.169821	0.415097
1437541_at	---	---	---	---	1.25343	0.169828	0.415097
1446695_at	---	---	---	---	1.14762	0.169873	0.415097
1443386_at	---	---	---	---	1.28465	0.170031	0.415218
1457090_at	---	---	---	---	-1.23065	0.170038	0.415218
1458199_at	---	---	---	---	1.29856	0.170058	0.415218
1440035_at	---	---	---	---	-1.16474	0.170097	0.415255
1430882_at	---	---	---	---	1.43062	0.170218	0.415355
1459027_at	---	---	---	---	1.17987	0.170263	0.415385
1443069_at	---	---	---	---	1.22815	0.170614	0.415762
1457188_at	---	---	---	---	-1.11955	0.170678	0.415802
1420195_at	---	---	---	---	1.33681	0.17087	0.41602
1444545_at	---	---	---	---	-1.48691	0.171158	0.41622
1458255_at	---	---	---	---	-2.11469	0.171163	0.41622
1459407_at	---	---	---	---	1.09364	0.171468	0.416679
1445469_at	---	---	---	---	-2.11137	0.171541	0.416801
1447387_at	---	---	---	---	1.2352	0.171607	0.416828
1446726_at	---	---	---	---	1.22973	0.171924	0.416926
1439092_at	---	---	---	---	1.40578	0.171984	0.416926
1427867_at	---	---	---	---	1.16053	0.171995	0.416926
1447079_at	---	---	---	---	1.33354	0.172017	0.416926
1449774_at	---	---	---	---	1.45493	0.172076	0.417001
1445590_at	---	---	---	---	-1.23137	0.172366	0.417213
1458179_at	---	---	---	---	-1.95657	0.172377	0.417213
1445006_at	---	---	---	---	1.07781	0.172529	0.417335
1446613_at	---	---	---	---	1.13258	0.172611	0.417363
1458967_at	---	---	---	---	1.42771	0.172638	0.417363
1447249_at	---	---	---	---	-1.42322	0.172732	0.417402
1446459_at	---	---	---	---	1.23285	0.172798	0.417434
1442619_at	---	---	---	---	1.30925	0.173164	0.41764
1449722_at	---	---	---	---	1.69523	0.173232	0.417714
1444261_at	---	---	---	---	1.10429	0.173342	0.417823
1459624_at	---	---	---	---	1.18476	0.173404	0.417828
1447256_at	---	---	---	---	1.08916	0.173508	0.417913
1442602_at	---	---	---	---	1.19982	0.173527	0.417913
1438345_at	---	---	---	---	-2.10888	0.173687	0.418066
1457830_at	---	---	---	---	1.16375	0.173752	0.418102
1445962_at	---	---	---	---	1.33144	0.173904	0.41827
1459776_x_at	---	---	---	---	1.32853	0.173982	0.41827
1459512_at	---	---	---	---	1.19726	0.174091	0.418293
1445944_at	---	---	---	---	-1.38595	0.17422	0.418352
1447633_x_at	---	---	---	---	1.1205	0.174358	0.418429
1427792_at	---	---	---	---	1.08524	0.174409	0.418429
1457785_at	---	---	---	---	1.09477	0.174599	0.418549
1443496_at	---	---	---	---	1.11426	0.174602	0.418549
1442503_at	---	---	---	---	1.36616	0.174632	0.418549
1454016_at	---	---	---	---	-1.32395	0.174842	0.418717
1441067_at	---	---	---	---	1.28633	0.174927	0.41872
1446503_at	---	---	---	---	1.13674	0.174973	0.418756
1443004_at	---	---	---	---	1.62812	0.175175	0.419018
1447588_x_at	---	---	---	---	-1.34744	0.175226	0.419043
1446978_at	---	---	---	---	1.49658	0.175278	0.419043
1446703_at	---	---	---	---	1.52548	0.17546	0.419076
1459389_at	---	---	---	---	1.43947	0.175507	0.41912
1444423_at	---	---	---	---	1.25448	0.175555	0.419171
1441771_at	---	---	---	---	-1.65728	0.17573	0.419336
1439851_at	---	---	---	---	1.20107	0.175759	0.419336
1457945_at	---	---	---	---	1.82894	0.175985	0.419597
1458235_at	---	---	---	---	-1.4898	0.176044	0.419614
1459629_at	---	---	---	---	1.2084	0.176112	0.41963
1441747_at	---	---	---	---	1.21605	0.176164	0.41963
1459256_at	---	---	---	---	1.17539	0.176248	0.41963
1444208_at	---	---	---	---	1.29073	0.176653	0.420105
1440473_at	---	---	---	---	1.26937	0.17678	0.420271
1459445_at	---	---	---	---	1.11174	0.176869	0.42029
1446566_at	---	---	---	---	-1.26778	0.177074	0.42044
1444576_at	---	---	---	---	1.49296	0.177423	0.420847
1443243_at	---	---	---	---	1.08967	0.177423	0.420847
1449606_at	---	---	---	---	1.12182	0.177516	0.420909
1438929_at	---	---	---	---	-3.52123	0.177546	0.420916
1421722_at	---	---	---	---	1.26064	0.177596	0.420952
1443208_at	---	---	---	---	1.55349	0.177632	0.420987
1459356_at	---	---	---	---	-1.55362	0.177797	0.421067
1445165_at	---	---	---	---	1.53686	0.177933	0.421121
1441117_at	---	---	---	---	-1.40973	0.178064	0.421147
1446488_at	---	---	---	---	1.21594	0.178147	0.421171
1444566_at	---	---	---	---	1.17562	0.178214	0.421237
1442980_at	---	---	---	---	1.21468	0.178226	0.421244
1441230_at	---	---	---	---	-1.19005	0.178267	0.421273
1447143_at	---	---	---	---	-1.55005	0.178319	0.421332
1457468_at	---	---	---	---	-1.4053	0.178458	0.421384
1442696_at	---	---	---	---	1.22454	0.178474	0.421384
1446670_at	---	---	---	---	-1.46894	0.178484	0.421384
1447555_at	---	---	---	---	-1.18658	0.178627	0.421392
1444805_at	---	---	---	---	-1.26872	0.178777	0.421508
1455086_at	---	---	---	---	1.2741	0.178862	0.421554
1458927_at	---	---	---	---	1.30272	0.178882	0.42157
1457214_at	---	---	---	---	-1.36567	0.178966	0.421688
1459258_at	---	---	---	---	1.22555	0.179073	0.421712
1446596_at	---	---	---	---	-1.29211	0.179267	0.421824
1459588_at	---	---	---	---	1.35161	0.179411	0.42201
1439224_at	---	---	---	---	1.16077	0.179567	0.422223
1445658_at	---	---	---	---	1.18136	0.179594	0.422223
1445586_at	---	---	---	---	1.08749	0.179612	0.422223
1446142_at	---	---	---	---	1.15334	0.179623	0.422223
1441418_at	---	---	---	---	1.32852	0.17986	0.422482
1445625_at	---	---	---	---	1.17425	0.179915	0.422579
1445446_at	---	---	---	---	-1.38697	0.18009	0.422857
1445601_at	---	---	---	---	1.20053	0.180198	0.422979
1446895_at	---	---	---	---	1.36492	0.180422	0.423041
1441808_at	---	---	---	---	1.17889	0.180481	0.423115
1440597_at	---	---	---	---	1.26613	0.180492	0.423117
1447137_at	---	---	---	---	1.47871	0.180601	0.423197
1440695_at	---	---	---	---	-1.12668	0.180614	0.423198
1444803_at	---	---	---	---	-2.80085	0.180695	0.423207
1445538_at	---	---	---	---	-2.01328	0.180765	0.423273
1458043_at	---	---	---	---	1.28565	0.180967	0.423549
1445735_at	---	---	---	---	1.06269	0.181009	0.423592
1435845_at	---	---	---	---	1.23306	0.181039	0.423607
1444966_at	---	---	---	---	1.19488	0.181166	0.423794
1444145_at	---	---	---	---	-1.91238	0.181248	0.423832
1442224_at	---	---	---	---	1.32142	0.181285	0.423855
1442867_at	---	---	---	---	-1.09731	0.181328	0.42387
1441492_at	---	---	---	---	1.24039	0.181429	0.42397
1447988_at	---	---	---	---	-1.52757	0.181637	0.42422
1432811_at	---	---	---	---	1.32092	0.181859	0.424309
1420108_at	---	---	---	---	1.22337	0.18197	0.424309
1456398_at	---	---	---	---	-2.12815	0.182248	0.424783
1458794_at	---	---	---	---	1.1714	0.182283	0.424783
1456904_at	---	---	---	---	1.3283	0.182426	0.424848
1446172_at	---	---	---	---	-2.80463	0.182699	0.425087
1442128_at	---	---	---	---	1.0528	0.182719	0.425096
1459354_at	---	---	---	---	-1.30089	0.182797	0.425167
1457652_x_at	---	---	---	---	1.27493	0.182982	0.425399
1446841_at	---	---	---	---	1.18882	0.183126	0.425642
1445768_at	---	---	---	---	1.33312	0.183277	0.42573
1442642_at	---	---	---	---	1.2868	0.183359	0.425831
1420218_at	---	---	---	---	1.60209	0.183392	0.425844
1457234_at	---	---	---	---	1.1446	0.183462	0.425877
1441016_at	---	---	---	---	1.27322	0.183806	0.426104
1438014_at	---	---	---	---	-2.08337	0.183986	0.426211
1441141_at	---	---	---	---	-1.28321	0.184026	0.426234
1445676_at	---	---	---	---	-1.29279	0.184128	0.426352
1457898_at	---	---	---	---	1.19549	0.184329	0.426421
1435125_at	---	---	---	---	1.26136	0.184333	0.426421
1442184_at	---	---	---	---	1.12454	0.184351	0.426421
1445825_at	---	---	---	---	1.2406	0.184431	0.426501
1459123_at	---	---	---	---	1.18403	0.184582	0.4266
1446661_at	---	---	---	---	-2.66566	0.18459	0.4266
1446234_at	---	---	---	---	-1.25173	0.184669	0.426678
1457369_at	---	---	---	---	1.29388	0.184753	0.42672
1420287_at	---	---	---	---	1.33775	0.184911	0.426866
1445303_at	---	---	---	---	1.16952	0.185039	0.426898
1421416_at	---	---	---	---	1.23807	0.185274	0.427103
1446711_at	---	---	---	---	1.07	0.185351	0.427179
1441789_at	---	---	---	---	-1.62008	0.185367	0.427179
1452498_at	---	---	---	---	1.28758	0.18539	0.427188
1444542_at	---	---	---	---	1.28143	0.185425	0.427202
1440388_at	---	---	---	---	-1.36578	0.185937	0.427769
1457892_at	---	---	---	---	1.07464	0.185961	0.427769
1440606_at	---	---	---	---	1.18022	0.186677	0.428703
1437769_at	---	---	---	---	1.27059	0.18675	0.428805
1446605_at	---	---	---	---	1.20914	0.186917	0.428949
1437276_at	---	---	---	---	-1.51279	0.187056	0.42916
1457137_at	---	---	---	---	1.13119	0.187099	0.429193
1445204_at	---	---	---	---	-1.27846	0.187434	0.429505
1441620_at	---	---	---	---	-1.37545	0.187551	0.429632
1440036_x_at	---	---	---	---	-1.15812	0.187796	0.429814
1422380_at	---	---	---	---	1.20839	0.187853	0.429854
1446407_at	---	---	---	---	-1.24276	0.187982	0.429949
1447024_at	---	---	---	---	1.22492	0.188052	0.429992
1442561_at	---	---	---	---	-1.18583	0.188059	0.429992
1444126_at	---	---	---	---	-2.2281	0.188101	0.430047
[truncated: 43,102 more rows]
