# Supplementary material for: Epigenomic Reprogramming of Adult Cardiomyocyte-Derived Cardiac Progenitor Cells
Source: Sci Rep. 2015 Dec 14;5:17686. doi: 10.1038/srep17686 (PMC4677315; doi:10.1038/srep17686)
Supplement: Supplementary Table S2 [file srep17686-s3.xls]

## Sheet: up
Probeset ID	Entrez Gene	Gene Symbol	Gene Title	RefSeq Transcript ID	Fold-Change(CPC vs. Ctl)	p-value(CPC vs. Ctl)	stepup(p-value(CPC vs. Ctl))
1421811_at	21825 /// 27355	Thbs1 /// X99384	thrombospondin 1 /// cDNA sequence X99384	NM_011580 /// NM_013753	74.8444	0.000438218	0.0363979
1448228_at	16948	Lox	lysyl oxidase	NM_010728	61.023	5.29065e-06	0.00723072
1418203_at	58801	Pmaip1	phorbol-12-myristate-13-acetate-induced protein 1	NM_021451	49.039	0.00031561	0.0307265
1421375_a_at	20200	S100a6	S100 calcium binding protein A6 (calcyclin)	NM_011313	47.804	0.000547882	0.0406415
1417457_at	100044750 /// 100503893 /// 100504506 /// 66197	Cks2 /// Gm12891 /// Gm19945 /// LOC100044750	CDC28 protein kinase regulatory subunit 2 /// predicted gene 12891 /// predicted gene,	NM_025415 /// XM_001472851 /// XM_003085083 /// XM_003085965 /// XM_003688797 /// XM_00	47.7912	0.000414336	0.0353251
1448213_at	16952	Anxa1	annexin A1	NM_010730	47.6987	2.86196e-05	0.012002
1438941_x_at	109674	Ampd2	adenosine monophosphate deaminase 2	NM_028779	46.4782	0.0124678	0.168234
1457644_s_at	14825	Cxcl1	chemokine (C-X-C motif) ligand 1	NM_008176	40.395	0.00151074	0.0652434
1417487_at	14283	Fosl1	fos-like antigen 1	NM_010235	39.3797	1.84368e-05	0.0105623
1419431_at	13874	Ereg	epiregulin	NM_007950	37.6655	4.89517e-05	0.0148172
1424542_at	20198	S100a4	S100 calcium binding protein A4	NM_011311	37.4948	4.01664e-06	0.0058437
1432478_a_at	75234	Rnf19b	ring finger protein 19B	NM_029219	35.1756	0.00126059	0.0600155
1441855_x_at	14825	Cxcl1	chemokine (C-X-C motif) ligand 1	NM_008176	34.666	0.000241063	0.0265824
1424942_a_at	17869	Myc	myelocytomatosis oncogene	NM_001177352 /// NM_001177353 /// NM_001177354 /// NM_010849	32.3066	5.98539e-07	0.00337434
1456251_x_at	12257	Tspo	translocator protein	NM_009775	30.8956	0.00799957	0.137916
1419738_a_at	22004	Tpm2	tropomyosin 2, beta	NM_009416	30.5332	0.000203273	0.0244475
1427126_at	15511	Hspa1b	heat shock protein 1B	NM_010478	30.4202	0.000809338	0.0480289
1426750_at	286940	Flnb	filamin, beta	NM_134080	29.5669	0.00164827	0.0670926
1453345_at	70701	Nipal1	NIPA-like domain containing 1	NM_001081205	28.9992	0.00574221	0.117467
1424638_at	12575	Cdkn1a	cyclin-dependent kinase inhibitor 1A (P21)	NM_001111099 /// NM_007669	28.5778	3.2939e-06	0.00519724
1438165_x_at	26949	Vat1	vesicle amine transport protein 1 homolog (T californica)	NM_012037	27.4206	0.00126081	0.0600155
1439464_s_at	269536	Tex10	testis expressed gene 10	NM_172304	26.4985	0.00071482	0.0457129
1427127_x_at	15511	Hspa1b	heat shock protein 1B	NM_010478	25.9177	0.000127279	0.0200014
1422437_at	12832	Col5a2	collagen, type V, alpha 2	NM_007737	25.7178	0.00066502	0.044685
1450377_at	21825	Thbs1	thrombospondin 1	NM_011580	25.2462	0.006867	0.128675
1426808_at	16854	Lgals3	lectin, galactose binding, soluble 3	NM_001145953 /// NM_010705	24.8324	0.00158471	0.0663005
1437185_s_at	19240	Tmsb10	thymosin, beta 10	NM_001039392 /// NM_001190327 /// NM_025284	24.5222	0.000516185	0.0400489
1419309_at	14726	Pdpn	podoplanin	NM_010329	23.4524	0.000755162	0.0466257
1441081_a_at	68763	1110038B12Rik	RIKEN cDNA 1110038B12 gene	NR_015536 /// NR_027943	23.3511	0.000538761	0.0404811
1448239_at	15368	Hmox1	heme oxygenase (decycling) 1	NM_010442	23.2625	0.000735087	0.0460461
1451703_s_at	11821	Aprt	adenine phosphoribosyl transferase	NM_009698	22.6214	0.000654482	0.0443876
1438948_x_at	12257	Tspo	translocator protein	NM_009775	22.2275	0.00786911	0.137241
1418936_at	17133	Maff	v-maf musculoaponeurotic fibrosarcoma oncogene family, protein F (avian)	NM_010755	21.4246	0.00109515	0.0561917
1450971_at	17873	Gadd45b	growth arrest and DNA-damage-inducible 45 beta	NM_008655	21.3037	0.000318656	0.0307265
1435803_a_at	26987	Eif4e2	eukaryotic translation initiation factor 4E member 2	NM_001039169 /// NM_001039170 /// NM_023314	20.4139	0.0034017	0.0910506
1416405_at	12111	Bgn	biglycan	NM_007542	19.6351	0.00047303	0.0385789
1424769_s_at	109624	Cald1	caldesmon 1	NM_145575	19.2585	0.00873914	0.144309
1436902_x_at	19240	Tmsb10	thymosin, beta 10	NM_001039392 /// NM_001190327 /// NM_025284	19.0693	0.000703072	0.0454457
1418887_a_at	28081	D11Wsu99e	DNA segment, Chr 11, Wayne State University 99, expressed	NM_138598	18.7291	0.0281289	0.23197
1436759_x_at	71994	Cnn3	calponin 3, acidic	NM_028044	18.6566	0.0323473	0.243163
1418364_a_at	100862446 /// 14325 /// 434624	Ftl1 /// LOC100862446 /// LOC434624	ferritin light chain 1 /// ferritin light chain 1-like /// ferritin light chain 1-like	NM_010240 /// XM_003688879 /// XM_003689208 /// XM_486478	18.5553	0.000144279	0.0211129
1456642_x_at	20194	S100a10	S100 calcium binding protein A10 (calpactin)	NM_009112 /// XM_003689348	18.1828	0.00100004	0.0536572
1417488_at	14283	Fosl1	fos-like antigen 1	NM_010235	17.7525	0.00099085	0.0536572
1420197_at	17873	Gadd45b	Growth arrest and DNA-damage-inducible 45 beta	NM_008655	17.306	0.000359432	0.0330388
1416514_a_at	14086	Fscn1	fascin homolog 1, actin bundling protein (Strongylocentrotus purpuratus)	NM_007984	16.8133	0.0150814	0.181103
1460220_a_at	12977	Csf1	colony stimulating factor 1 (macrophage)	NM_001113529 /// NM_001113530 /// NM_007778	16.7928	0.000348446	0.0323267
1451065_a_at	68278	Ddx39	DEAD (Asp-Glu-Ala-Asp) box polypeptide 39	NM_197982	16.0021	0.000335985	0.0315057
1416256_a_at	22154	Tubb5	tubulin, beta 5 class I	NM_011655	15.6871	0.000536589	0.0404811
1460287_at	21858	Timp2	tissue inhibitor of metalloproteinase 2	NM_011594	15.5209	0.00140717	0.0632119
1424770_at	109624	Cald1	caldesmon 1	NM_145575	15.3127	1.26735e-05	0.0101449
1425028_a_at	22004	Tpm2	tropomyosin 2, beta	NM_009416	15.2541	0.000486013	0.039129
1420965_a_at	13803	Enc1	ectodermal-neural cortex 1	NM_007930	15.0476	0.0249836	0.222192
1448613_at	13601	Ecm1	extracellular matrix protein 1	NM_001252653 /// NM_007899	14.7293	0.00145112	0.063809
1450641_at	22352	Vim	vimentin	NM_011701	14.4488	0.00292386	0.0857535
1455814_x_at	68278	Ddx39	DEAD (Asp-Glu-Ala-Asp) box polypeptide 39	NM_197982	14.1494	0.000145911	0.0211129
1422476_at	65972	Ifi30	interferon gamma inducible protein 30	NM_023065	14.1448	0.00104841	0.0548456
1456292_a_at	22352	Vim	vimentin	NM_011701	13.7681	0.00917046	0.148057
1448323_a_at	12111	Bgn	biglycan	NM_007542	13.6356	0.000184606	0.0234532
1438168_x_at	68278	Ddx39	DEAD (Asp-Glu-Ala-Asp) box polypeptide 39	NM_197982	13.5994	0.000240423	0.0265767
1417219_s_at	19240	Tmsb10	thymosin, beta 10	NM_001039392 /// NM_001190327 /// NM_025284	13.5949	0.00100055	0.0536572
1448682_at	56455	Dynll1	dynein light chain LC8-type 1	NM_019682	13.5418	0.00131927	0.0613405
1436640_x_at	68262	Agpat4	1-acylglycerol-3-phosphate O-acyltransferase 4 (lysophosphatidic acid acyltransferase,	NM_026644	13.2289	0.015295	0.182347
1448914_a_at	12977	Csf1	colony stimulating factor 1 (macrophage)	NM_001113529 /// NM_001113530 /// NM_007778	13.1252	0.00262121	0.081756
1426865_a_at	17967	Ncam1	neural cell adhesion molecule 1	NM_001081445 /// NM_001113204 /// NM_010875	13.0989	0.0137293	0.174992
1449773_s_at	17873	Gadd45b	growth arrest and DNA-damage-inducible 45 beta	NM_008655	13.0631	0.000349063	0.0323267
1422302_s_at	100862446 /// 14325 /// 14337 /// 434624	Ftl1 /// Ftl2 /// LOC100862446 /// LOC434624	ferritin light chain 1 /// ferritin light chain 2 /// ferritin light chain 1-like /// f	NM_008049 /// NM_010240 /// XM_003688879 /// XM_003689208 /// XM_486478	12.9803	6.45133e-05	0.0160373
1460227_at	21857	Timp1	tissue inhibitor of metalloproteinase 1	NM_001044384 /// NM_011593	12.7712	0.0155894	0.183449
1417262_at	19225	Ptgs2	prostaglandin-endoperoxide synthase 2	NM_011198	12.5498	0.0134739	0.173377
1420973_at	71371	Arid5b	AT rich interactive domain 5B (MRF1-like)	NM_023598	12.5129	0.0336651	0.247029
1447059_at	---	---	---	---	12.4163	0.010433	0.156521
1434173_s_at	52874	D19Bwg1357e	DNA segment, Chr 19, Brigham & Women's Genetics 1357 expressed	NM_177474	12.1188	0.0150503	0.180864
1439764_s_at	319765	Igf2bp2	insulin-like growth factor 2 mRNA binding protein 2	NM_183029	12.0582	0.0145439	0.178721
1439253_x_at	100046650 /// 66494	LOC100046650 /// Prelid1	PRELI domain-containing protein 1, mitochondrial-like /// PRELI domain containing 1	NM_025596 /// XM_001476721	12.0369	9.85206e-05	0.017739
1433908_a_at	13043	Cttn	cortactin	NM_001252572 /// NM_007803	12.0199	0.00792692	0.13761
1427912_at	109857	Cbr3	carbonyl reductase 3	NM_173047	12.0147	0.00468916	0.107317
1418883_a_at	18458	Pabpc1	poly(A) binding protein, cytoplasmic 1	NM_008774	11.9876	7.15025e-05	0.0169728
1428572_at	70350	Basp1	brain abundant, membrane attached signal protein 1	NM_027395	11.9266	0.00558324	0.116052
1456380_x_at	71994	Cnn3	calponin 3, acidic	NM_028044	11.9155	0.01497	0.18041
1428942_at	17750	Mt2	metallothionein 2	NM_008630	11.7289	0.00160289	0.0665563
1417263_at	19225	Ptgs2	prostaglandin-endoperoxide synthase 2	NM_011198	11.5849	0.00115811	0.0578235
1419149_at	18787	Serpine1	serine (or cysteine) peptidase inhibitor, clade E, member 1	NM_008871	11.2735	0.000723877	0.0458509
1460351_at	100502897 /// 20195	Gm12854 /// S100a11	predicted gene 12854 /// S100 calcium binding protein A11 (calgizzarin)	NM_016740 /// XM_003084591 /// XM_003086388 /// XM_003086389	11.0078	0.000903657	0.0510725
1419665_a_at	56312	Nupr1	nuclear protein 1	NM_019738	10.9668	0.0148839	0.179969
1453851_a_at	23882	Gadd45g	growth arrest and DNA-damage-inducible 45 gamma	NM_011817	10.8322	0.00338402	0.0910409
1422943_a_at	15507	Hspb1	heat shock protein 1	NM_013560	10.7608	0.000505892	0.0400489
1438723_a_at	67097	Rps10	ribosomal protein S10	NM_025963	10.6446	0.00858635	0.143358
1416528_at	73723	Sh3bgrl3	SH3 domain binding glutamic acid-rich protein-like 3	NM_080559	10.3165	0.00154924	0.0657932
1419675_at	18049	Ngf	nerve growth factor	NM_001112698 /// NM_013609	10.2374	0.00238714	0.0784711
1427854_x_at	100303734	Gm9817	predicted gene 9817	---	10.1428	0.00654839	0.125998
1423669_at	12842	Col1a1	collagen, type I, alpha 1	NM_007742	10.0769	2.66714e-05	0.0117932
1439443_x_at	21881	Tkt	transketolase	NM_009388	10.0423	0.000644295	0.0442482
1438118_x_at	22352	Vim	vimentin	NM_011701	10.0408	0.00777472	0.13661
1425964_x_at	15507	Hspb1	heat shock protein 1	NM_013560	9.97735	0.00192836	0.0723554
1416026_a_at	269261 /// 630855 /// 668706	Gm11425 /// LOC630855 /// Rpl12	predicted gene 11425 /// 60S ribosomal protein L12-like /// ribosomal protein L12	NM_009076 /// XM_001003212 /// XM_904087	9.8188	0.00169498	0.0677857
1422506_a_at	13014	Cstb	cystatin B	NM_007793	9.79981	0.00207691	0.0736984
1422706_at	65112	Pmepa1	prostate transmembrane protein, androgen induced 1	NM_022995	9.74899	0.000921439	0.0517532
1416893_at	66540	Fam107b	family with sequence similarity 107, member B	NM_025626	9.72544	0.00174823	0.0688627
1419666_x_at	56312	Nupr1	nuclear protein 1	NM_019738	9.68253	0.00638218	0.124263
1427853_a_at	100303734	Gm9817	predicted gene 9817	---	9.63539	0.00173187	0.0685767
1423884_at	21771	Cirh1a	cirrhosis, autosomal recessive 1A (human)	NM_011574	9.60227	0.00645391	0.124927
1426642_at	14268	Fn1	fibronectin 1	NM_010233	9.46251	0.000242732	0.0266362
1416168_at	20317	Serpinf1	serine (or cysteine) peptidase inhibitor, clade F, member 1	NM_011340	9.42433	0.00559588	0.116052
1423726_at	26949	Vat1	vesicle amine transport protein 1 homolog (T californica)	NM_012037	9.37936	0.0170787	0.190142
1428319_at	67399	Pdlim7	PDZ and LIM domain 7	NM_001114087 /// NM_001114088 /// NM_026131	9.31086	0.00730472	0.13295
1448297_a_at	51789	Tnk2	tyrosine kinase, non-receptor, 2	NM_001110147 /// NM_016788	9.15146	0.00367342	0.094471
1455364_a_at	20115 /// 640050	Gm7285 /// Rps7	predicted gene 7285 /// ribosomal protein S7	NM_011300 /// XR_140756 /// XR_142151	9.02309	0.019729	0.202629
1425155_x_at	12977	Csf1	colony stimulating factor 1 (macrophage)	NM_001113529 /// NM_001113530 /// NM_007778	8.89756	0.00095061	0.0525525
1443771_x_at	17131	Smad7	SMAD family member 7	NM_001042660 /// NM_008543	8.73489	0.00937316	0.149961
1426579_at	230737	Gnl2	guanine nucleotide binding protein-like 2 (nucleolar)	NM_145552	8.26291	0.00105104	0.0548645
1437889_x_at	12111	Bgn	biglycan	NM_007542	8.21651	1.30306e-05	0.0101449
1416054_at	20103	Rps5	ribosomal protein S5	NM_009095	8.20418	9.87227e-05	0.017739
1449243_a_at	20085	Rps19	ribosomal protein S19	NM_023133	8.13833	0.00093874	0.0524067
1454437_at	---	---	---	---	8.11569	0.0211055	0.2087
1416304_at	56722	Litaf	LPS-induced TN factor	NM_019980	8.08781	0.0220718	0.211787
1452318_a_at	15511	Hspa1b	heat shock protein 1B	NM_010478	7.90279	0.0138768	0.175556
1455643_s_at	104662	Tsr1	TSR1, 20S rRNA accumulation, homolog (yeast)	NM_177325	7.89316	0.014603	0.178721
1455138_x_at	12631	Cfl1	cofilin 1, non-muscle	NM_007687	7.86101	0.000323175	0.0309083
1422547_at	19385	Ranbp1	RAN binding protein 1	NM_011239	7.82077	0.00270437	0.0831305
1419156_at	20677	Sox4	SRY-box containing gene 4	NM_009238	7.75148	0.00454822	0.105708
1425154_a_at	12977	Csf1	colony stimulating factor 1 (macrophage)	NM_001113529 /// NM_001113530 /// NM_007778	7.70419	0.00115866	0.0578235
1417366_s_at	12313 /// 12314 /// 12315	Calm1 /// Calm2 /// Calm3	calmodulin 1 /// calmodulin 2 /// calmodulin 3	NM_007589 /// NM_007590 /// NM_009790	7.68701	0.0111918	0.161163
1428585_at	109711	Actn1	actinin, alpha 1	NM_134156	7.68029	0.00547598	0.114764
1415876_a_at	100046297 /// 27370	LOC100046297 /// Rps26	40S ribosomal protein S26-like /// ribosomal protein S26	NM_013765 /// XM_001477362	7.66254	0.00320259	0.0890012
1437081_at	21858	Timp2	Tissue inhibitor of metalloproteinase 2	NM_011594	7.64227	0.028435	0.233214
1417902_at	116914	Slc19a2	solute carrier family 19 (thiamine transporter), member 2	NM_054087	7.56573	0.000537266	0.0404811
1421193_a_at	18516	Pbx3	pre B cell leukemia homeobox 3	NM_016768	7.55436	0.0250511	0.222451
1416973_at	100045968 /// 100862468 /// 20826 /// 434401	Gm5616 /// LOC100045968 /// LOC100862468 /// Nhp2l1	predicted gene 5616 /// NHP2-like protein 1-like /// NHP2-like protein 1-like /// NHP2	NM_011482 /// XM_003086725 /// XM_003086934 /// XM_003689185 /// XM_486217	7.40785	0.00214624	0.0749788
1437380_x_at	110208	Pgd	phosphogluconate dehydrogenase	NM_001081274 /// NM_025801	7.39687	0.00079012	0.0475771
1427886_at	107939	Pom121	nuclear pore membrane protein 121	NM_148932	7.35821	0.00640076	0.124347
1450857_a_at	12843	Col1a2	collagen, type I, alpha 2	NM_007743	7.31322	0.00975426	0.152576
1436771_x_at	110208	Pgd	phosphogluconate dehydrogenase	NM_001081274 /// NM_025801	7.23882	0.000670146	0.0447104
1458226_at	286940	Flnb	filamin, beta	NM_134080	7.14016	0.0237176	0.217594
1438627_x_at	110208	Pgd	phosphogluconate dehydrogenase	NM_001081274 /// NM_025801	7.13847	0.000484161	0.0391095
1422748_at	24136	Zeb2	zinc finger E-box binding homeobox 2	NM_015753	7.13253	0.0116627	0.163681
1452095_a_at	109815	H47	histocompatibility 47	NM_024439	7.08469	0.00352928	0.0928462
1452324_at	19296	Pvt1	plasmacytoma variant translocation 1	NM_011222 /// NR_003368	7.07977	0.0264396	0.226853
1437336_x_at	381104 /// 66119	Prickle4 /// Tomm6	prickle homolog 4 (Drosophila) /// translocase of outer mitochondrial membrane 6 homolo	NM_001164729 /// NM_025365 /// XM_003085151 /// XM_355019	7.07656	0.00869234	0.143971
1433016_s_at	75204	Orly	oppositely-transcribed, rearranged locus on the Y	XM_889568	7.04025	0.0107417	0.158052
1447856_x_at	227731	Slc25a25	solute carrier family 25 (mitochondrial carrier, phosphate carrier), member 25	NM_001164357 /// NM_001164358 /// NM_146118	7.02079	0.00194734	0.072501
1423254_x_at	67941	Rps27l	ribosomal protein S27-like	NM_026467	6.98477	0.0130303	0.171431
1456497_x_at	67097	Rps10	ribosomal protein S10	NM_025963	6.9607	0.00435423	0.103688
1451012_a_at	56449	Csda	cold shock domain protein A	NM_011733 /// NM_139117	6.86943	0.0056431	0.116299
1448202_x_at	100046650 /// 66494	LOC100046650 /// Prelid1	PRELI domain-containing protein 1, mitochondrial-like /// PRELI domain containing 1	NM_025596 /// XM_001476721	6.83662	6.40593e-05	0.0160373
1418889_a_at	104318	Csnk1d	casein kinase 1, delta	NM_027874 /// NM_139059	6.75343	0.000543334	0.040571
1417432_a_at	14688	Gnb1	guanine nucleotide binding protein (G protein), beta 1	NM_001160016 /// NM_001160017 /// NM_008142	6.69634	0.0188081	0.199123
1421947_at	14701	Gng12	guanine nucleotide binding protein (G protein), gamma 12	NM_001177556 /// NM_001177557 /// NM_001177558 /// NM_001177559 /// NM_001177560 /// NM	6.68584	0.0193588	0.201406
1423643_at	68278	Ddx39	DEAD (Asp-Glu-Ala-Asp) box polypeptide 39	NM_197982	6.68537	0.00245178	0.0792144
1420875_at	19230 /// 233637	Gm4887 /// Twf1	predicted gene 4887 /// twinfilin, actin-binding protein, homolog 1 (Drosophila)	NM_008971 /// XM_001475146 /// XM_001476895	6.67989	0.0313919	0.241131
1423725_at	102866	Pls3	plastin 3 (T-isoform)	NM_001166453 /// NM_001166454 /// NM_145629	6.63503	0.015693	0.183837
1423729_a_at	66510	Rnf181	ring finger protein 181	NM_025607	6.63489	0.019663	0.202358
1425129_a_at	21351	Taldo1	transaldolase 1	NM_011528	6.63131	0.00297947	0.0867508
1455812_x_at	246154	Vasn	vasorin	NM_139307	6.62956	0.00187086	0.0714016
1448042_s_at	19821	Rnf2	ring finger protein 2	NM_011277	6.6039	0.0231295	0.216335
1453063_at	74325	Cltb	clathrin, light polypeptide (Lcb)	NM_028870	6.59815	0.00589753	0.119081
1447775_x_at	52521	Zfp622	zinc finger protein 622	NM_144523	6.58241	0.000274304	0.0283098
1454894_at	66313	Smurf2	SMAD specific E3 ubiquitin protein ligase 2	NM_025481	6.57871	0.00743534	0.134513
1437308_s_at	14062	F2r	coagulation factor II (thrombin) receptor	NM_010169	6.56278	0.00188173	0.0714376
1421967_at	56336	B4galt5	UDP-Gal:betaGlcNAc beta 1,4-galactosyltransferase, polypeptide 5	NM_019835	6.45395	0.00271336	0.0832257
1417018_at	58859	Efemp2	epidermal growth factor-containing fibulin-like extracellular matrix protein 2	NM_001164352 /// NM_021474	6.3792	0.019515	0.201861
1455950_x_at	66489	Rpl35	ribosomal protein L35	NM_025592	6.33077	0.00352303	0.0928462
1451072_a_at	19822	Rnf4	ring finger protein 4	NM_011278	6.28571	0.00223881	0.0766105
1420664_s_at	19124	Procr	protein C receptor, endothelial	NM_011171	6.26816	0.0314796	0.241303
1420380_at	20296	Ccl2	chemokine (C-C motif) ligand 2	NM_011333	6.26591	0.00885469	0.144851
1448346_at	12631	Cfl1	cofilin 1, non-muscle	NM_007687	6.25982	0.000618956	0.0431546
1455994_x_at	54325	Elovl1	elongation of very long chain fatty acids (FEN1/Elo2, SUR4/Elo3, yeast)-like 1	NM_001039175 /// NM_001039176 /// NM_019422	6.24766	0.0258417	0.225143
1436958_x_at	59069	Tpm3	Tropomyosin 3, gamma	NM_001253738 /// NM_001253740 /// NM_022314	6.2057	0.00242587	0.0790668
1436659_at	13175	Dclk1	doublecortin-like kinase 1	NM_001111051 /// NM_001111052 /// NM_001111053 /// NM_001195538 /// NM_001195539 /// NM	6.18394	0.0236592	0.217577
1416589_at	20692	Sparc	secreted acidic cysteine rich glycoprotein	NM_009242	6.16705	0.0260366	0.225476
1417825_at	100040682 /// 13885	Esd /// Gm2904	esterase D/formylglutathione hydrolase /// predicted pseudogene 2904	NM_016903 /// XM_001475316	6.1631	0.00294147	0.086145
1436722_a_at	11461	Actb	actin, beta	NM_007393	6.12848	0.000983625	0.0536572
1452601_a_at	72482	Acbd6	acyl-Coenzyme A binding domain containing 6	NM_001145781 /// NM_026683 /// NM_028250	6.11661	0.00440502	0.10433
1423622_a_at	56706	Ccnl1	cyclin L1	NM_001025442 /// NM_001025443 /// NM_019937	6.09834	0.00175072	0.0688627
1437005_a_at	19899	Rpl18	ribosomal protein L18	NM_009077	6.09469	0.0120257	0.165964
1455841_s_at	101612	Grwd1	glutamate-rich WD repeat containing 1	NM_153419	6.05975	0.000120173	0.0192196
1417762_a_at	26961	Rpl8	ribosomal protein L8	NM_012053	6.04826	0.01919	0.200711
1424296_at	14629	Gclc	glutamate-cysteine ligase, catalytic subunit	NM_010295	6.01659	0.02825	0.232458
1419573_a_at	16852	Lgals1	lectin, galactose binding, soluble 1	NM_008495	5.99701	0.0102347	0.155158
1448245_at	100505031 /// 16785 /// 636901	LOC100505031 /// LOC636901 /// Rpsa	40S ribosomal protein SA-like /// 40S ribosomal protein SA-like /// ribosomal protein S	NM_011029 /// XM_003086138 /// XM_916601	5.99011	0.000640134	0.0441448
1417083_at	66212	Sec61b	Sec61 beta subunit	NM_024171	5.98927	0.000315043	0.0307265
1451272_a_at	67921	Ube2f	ubiquitin-conjugating enzyme E2F (putative)	NM_026454	5.98666	0.00703396	0.130016
1450922_a_at	21808	Tgfb2	transforming growth factor, beta 2	NM_009367	5.98174	0.0134806	0.173387
1459902_at	212772	2700007P21Rik	RIKEN cDNA 2700007P21 gene	NM_001025102 /// NM_173750	5.91264	0.00448236	0.104927
1422712_a_at	100044900 /// 22196	LOC100044900 /// Ube2i	SUMO-conjugating enzyme UBC9-like /// ubiquitin-conjugating enzyme E2I	NM_001177609 /// NM_001177610 /// NM_011665 /// XM_001473101	5.90691	0.00242964	0.0790668
1419445_s_at	100041953 /// 20220	Gm10094 /// Sap18	predicted gene 10094 /// Sin3-associated polypeptide 18	NM_001142441 /// NM_009119	5.88415	0.00196932	0.0725697
1448594_at	22402	Wisp1	WNT1 inducible signaling pathway protein 1	NM_018865	5.86684	0.0311854	0.240467
1437497_a_at	15519	Hsp90aa1	heat shock protein 90, alpha (cytosolic), class A member 1	NM_010480	5.83718	0.00053596	0.0404811
1422861_s_at	56376	Pdlim5	PDZ and LIM domain 5	NM_001190852 /// NM_001190853 /// NM_001190854 /// NM_001190855 /// NM_001190856 /// NM	5.79095	0.00707034	0.130202
1416257_at	12334	Capn2	calpain 2	NM_009794	5.77441	0.00491163	0.109194
1418049_at	16998	Ltbp3	latent transforming growth factor beta binding protein 3	NM_008520	5.75473	0.00301147	0.0872482
1431411_a_at	54351	Rai12	retinoic acid induced 12	NM_001253700 /// NM_018740 /// NR_027884	5.71569	0.00693876	0.12905
1433883_at	326618	Tpm4	tropomyosin 4	NM_001001491	5.70954	0.0111638	0.161108
1433688_x_at	67115	Rpl14	ribosomal protein L14	NM_025974	5.68151	0.00374544	0.0955447
1425567_a_at	11747	Anxa5	annexin A5	NM_009673	5.6599	9.17326e-05	0.017511
1436688_x_at	67115	Rpl14	ribosomal protein L14	NM_025974	5.64408	0.00357643	0.0931834
1459877_x_at	193670	Rnf185	Ring finger protein 185	NM_145355	5.63246	0.011522	0.163259
1447461_at	---	---	---	---	5.63053	0.00358216	0.0932599
1422507_at	13014	Cstb	cystatin B	NM_007793	5.60577	0.0194078	0.201406
1450150_a_at	100040416 /// 270106	Gm10071 /// Rpl13	predicted gene 10071 /// ribosomal protein L13	NM_016738 /// XM_001474690	5.60515	0.000135136	0.0208012
1433928_a_at	22121	Rpl13a	ribosomal protein L13A	NM_009438	5.5979	0.000958975	0.0525525
1424394_at	114679	Selm	selenoprotein M	NM_053267	5.59474	0.0262915	0.22627
1434854_a_at	67097	Rps10	ribosomal protein S10	NM_025963	5.50073	0.00165698	0.0671155
1430127_a_at	12444	Ccnd2	cyclin D2	NM_009829	5.484	0.00145159	0.063809
1423850_at	28114	Nsun2	NOL1/NOP2/Sun domain family member 2	NM_145354	5.48163	0.000408541	0.035107
1449485_at	19766	Ripk1	receptor (TNFRSF)-interacting serine-threonine kinase 1	NM_009068	5.41533	0.0309536	0.239746
1454677_at	21858	Timp2	tissue inhibitor of metalloproteinase 2	NM_011594	5.39541	0.0261049	0.225502
1449702_at	100494	Zfand2a	zinc finger, AN1-type domain 2A	NM_001159908 /// NM_133349	5.38861	0.0158458	0.184714
1422438_at	13849	Ephx1	epoxide hydrolase 1, microsomal	NM_010145	5.33064	0.00691816	0.128932
1416404_s_at	100039355 /// 100505015 /// 100862433 /// 20055	LOC100505015 /// LOC100862433 /// Rps16 /// Rps16-ps2	40S ribosomal protein S16-like /// 40S ribosomal protein S16-like /// ribosomal protein	NM_001110217 /// NM_013647 /// XM_003085753 /// XM_003688749	5.30944	0.00415752	0.100738
1434231_x_at	66489	Rpl35	ribosomal protein L35	NM_025592	5.27777	0.00441608	0.104332
1437148_at	76709	Arpc2	actin related protein 2/3 complex, subunit 2	NM_029711	5.25342	0.00187105	0.0714016
1437165_a_at	18542	Pcolce	procollagen C-endopeptidase enhancer protein	NM_008788	5.23801	0.0093404	0.149765
1415879_a_at	67186	Rplp2	ribosomal protein, large P2	NM_026020	5.23221	0.00300072	0.0871446
1436840_x_at	66489	Rpl35	ribosomal protein L35	NM_025592	5.2278	0.00477553	0.108069
1416431_at	67951	Tubb6	tubulin, beta 6 class V	NM_026473	5.22496	0.00112296	0.0569188
1452415_at	109711	Actn1	actinin, alpha 1	NM_134156	5.17735	0.00914695	0.148034
1415761_at	68836	Mrpl52	mitochondrial ribosomal protein L52	NM_026851	5.17249	0.00229214	0.0769365
1449467_at	100039014 /// 100039034 /// 100039595 /// 100040171 /// 100040223 /// 100040262 /// 100	LOC100039014 /// LOC100039034 /// LOC100039595 /// LOC100040171 /// LOC100040223 /// LOC100040262 /// LOC100040335 /// LOC100040714 /// LOC100042337 /// LOC100042565 /// LOC100861899 /// LOC100862042 /// LOC100862059 /// LOC100862075 /// LOC100862345 /// LOC100862366 /// LOC382131 /// LOC664924 /// LOC665276 /// LOC665301 /// LOC665687 /// LOC665918 /// Ssty1	Y-linked testis-specific protein 1-like /// Y-linked testis-specific protein 1-like ///	NM_001103152 /// NM_009220 /// XM_001472123 /// XM_001472176 /// XM_001472765 /// XM_00	5.15776	0.0297703	0.237095
1450637_a_at	11568	Aebp1	AE binding protein 1	NM_009636	5.15408	0.0236246	0.217577
1452971_at	67031	Upf3a	UPF3 regulator of nonsense transcripts homolog A (yeast)	NM_025924	5.11219	0.00972366	0.152273
1438000_x_at	52521	Zfp622	zinc finger protein 622	NM_144523	5.10495	0.000919334	0.0516993
1452388_at	193740	Hspa1a	heat shock protein 1A	NM_010479	5.09793	0.0344807	0.249207
1416591_at	19376	Rab34	RAB34, member of RAS oncogene family	NM_001159482 /// NM_033475	5.08877	0.021336	0.209192
1433283_s_at	---	---	---	---	5.08127	0.00181776	0.0700109
AFFX-b-ActinMur/M12481_3_at	11461	Actb	actin, beta	NM_007393	5.06739	0.000836966	0.0489598
1448324_at	19826	Rnps1	ribonucleic acid binding protein S1	NM_001080127 /// NM_001080128 /// NM_009070	5.05989	0.00645428	0.124927
1455157_a_at	234839	Fam38a	family with sequence similarity 38, member A	NM_001037298	5.0018	0.0265574	0.226853
1426727_s_at	52040 /// 667766	Gm8801 /// Ppp1r10	protein phosphatase 1, regulatory subunit 10 pseudogene /// protein phosphatase 1, regu	NM_001163818 /// NM_175934 /// NR_028278	4.9891	0.0255717	0.224292
1453752_at	319195	Rpl17	ribosomal protein L17	NM_001002239	4.98325	0.0025503	0.0805205
1441948_x_at	21769	Zfand3	zinc finger, AN1-type domain 3	NM_148926	4.97993	0.00659704	0.126278
1427347_s_at	22151	Tubb2a	tubulin, beta 2A class IIA	NM_009450	4.97644	0.0081059	0.1389
1430353_at	226075	Glis3	GLIS family zinc finger 3	NM_175459	4.96001	0.0236139	0.217577
1437196_x_at	100039355 /// 100505015 /// 100862433 /// 20055 /// 667422	Gm8623 /// LOC100505015 /// LOC100862433 /// Rps16 /// Rps16-ps2	predicted gene 8623 /// 40S ribosomal protein S16-like /// 40S ribosomal protein S16-li	NM_001110217 /// NM_013647 /// XM_003085753 /// XM_003688749 /// XR_140884 /// XR_14228	4.95402	0.000200662	0.0243281
1416219_at	100045367 /// 19921	LOC100045367 /// Rpl19	60S ribosomal protein L19-like /// ribosomal protein L19	NM_001159483 /// NM_009078 /// XM_001472605	4.93633	0.0027562	0.0838215
1435897_at	100504872 /// 19951 /// 621697	Gm6251 /// LOC100504872 /// Rpl32	predicted gene 6251 /// 60S ribosomal protein L32-like /// ribosomal protein L32	NM_001101561 /// NM_172086 /// XM_003085997	4.85792	0.00659003	0.126278
1435627_x_at	17357	Marcksl1	MARCKS-like 1	NM_010807	4.85131	0.0209315	0.208174
1438626_x_at	67115	Rpl14	ribosomal protein L14	NM_025974	4.84008	0.00486321	0.109009
1447860_x_at	97484	Cog8	component of oligomeric golgi complex 8	NM_139229	4.83861	0.010941	0.159683
1416520_x_at	100043718 /// 54217 /// 637553	Gm4604 /// LOC637553 /// Rpl36	predicted gene 4604 /// 60S ribosomal protein L36-like /// ribosomal protein L36	NM_018730 /// XM_001480721 /// XM_003086523 /// XM_917275	4.82469	0.00271815	0.0832257
1418733_at	22160	Twist1	twist homolog 1 (Drosophila)	NM_011658	4.81096	0.0218303	0.211317
1423754_at	66141	Ifitm3	interferon induced transmembrane protein 3	NM_025378	4.80464	0.019455	0.201485
1427304_at	228545	Vps18	vacuolar protein sorting 18 (yeast)	NM_172269	4.80425	0.0331647	0.245476
1451317_at	213541	Ythdf2	YTH domain family 2	NM_145393	4.78986	0.0208171	0.207617
1435732_x_at	11984	Atp6v0c	ATPase, H+ transporting, lysosomal V0 subunit C	NM_009729	4.78443	0.0228769	0.215022
1425329_a_at	109754	Cyb5r3	cytochrome b5 reductase 3	NM_029787	4.75802	0.0327864	0.244637
1422993_s_at	21681 /// 56009	Alyref /// Alyref2	Aly/REF export factor /// Aly/REF export factor 2	NM_011568 /// NM_019484	4.74081	0.00920802	0.14853
1436479_a_at	83768	Dpp7	dipeptidylpeptidase 7	NM_031843	4.73884	0.00277953	0.0839648
1415826_at	108664	Atp6v1h	ATPase, H+ transporting, lysosomal V1 subunit H	NM_133826	4.69543	0.0339689	0.248121
1418571_at	27279	Tnfrsf12a	tumor necrosis factor receptor superfamily, member 12a	NM_001161746 /// NM_013749	4.69527	0.00115306	0.0578235
1427005_at	20620	Plk2	polo-like kinase 2	NM_152804	4.66913	0.0229506	0.215241
1439399_a_at	83673	Snhg1	small nucleolar RNA host gene (non-protein coding) 1	NR_002896	4.66784	0.00453912	0.10558
1436424_at	72012	1600020E01Rik	RIKEN cDNA 1600020E01 gene	NR_037960 /// NR_037961	4.65588	0.0151807	0.181656
1438655_a_at	100043876 /// 619547 /// 68436	Gm4705 /// Rpl34 /// Rpl34-ps1	predicted gene 4705 /// ribosomal protein L34 /// ribosomal protein L34, pseudogene 1	NM_001005859 /// NM_001199350 /// NM_026724 /// XM_001481172	4.6381	0.00289393	0.0854743
1449018_at	18643	Pfn1	profilin 1	NM_011072	4.63793	0.0278626	0.230829
1426645_at	15519	Hsp90aa1	heat shock protein 90, alpha (cytosolic), class A member 1	NM_010480	4.59499	0.0247039	0.221022
1421679_a_at	12575	Cdkn1a	cyclin-dependent kinase inhibitor 1A (P21)	NM_001111099 /// NM_007669	4.59388	0.00237079	0.0783333
1448739_x_at	20084	Rps18	ribosomal protein S18	NM_011296 /// NM_138946	4.54611	0.00450175	0.10509
1437593_x_at	11800	Api5	apoptosis inhibitor 5	NM_007466	4.54549	0.0237272	0.217594
1451386_at	233016	Blvrb	biliverdin reductase B (flavin reductase (NADPH))	NM_144923	4.53289	0.0306276	0.239101
1460581_a_at	100040416 /// 270106 /// 674921	Gm10071 /// Gm13623 /// Rpl13	predicted gene 10071 /// 60S ribosomal protein L13-like /// ribosomal protein L13	NM_016738 /// XM_001474690 /// XR_140540 /// XR_141993	4.50627	0.00746693	0.134701
1452285_a_at	66085	Eif3f	eukaryotic translation initiation factor 3, subunit F	NM_025344	4.49806	6.28722e-05	0.0159303
1451596_a_at	20698	Sphk1	sphingosine kinase 1	NM_001172472 /// NM_001172473 /// NM_001172475 /// NM_011451 /// NM_025367	4.4864	0.000518581	0.0400489
1426464_at	217166	Nr1d1	nuclear receptor subfamily 1, group D, member 1	NM_145434	4.4764	0.0328086	0.244702
1416515_at	14086	Fscn1	fascin homolog 1, actin bundling protein (Strongylocentrotus purpuratus)	NM_007984	4.44705	0.0168122	0.189177
1423430_at	18432	Mybbp1a	MYB binding protein (P160) 1a	NM_016776	4.43786	0.0175729	0.192461
1450957_a_at	18412	Sqstm1	sequestosome 1	NM_011018	4.43161	0.0137772	0.175131
1437851_x_at	19826	Rnps1	ribonucleic acid binding protein S1	NM_001080127 /// NM_001080128 /// NM_009070	4.42086	0.0072692	0.132517
1438507_x_at	67115	Rpl14	ribosomal protein L14	NM_025974	4.39563	0.00495819	0.109779
1452428_a_at	12010	B2m	beta-2 microglobulin	NM_009735	4.39192	0.0024515	0.0792144
1424510_at	229228	Nudt6	nudix (nucleoside diphosphate linked moiety X)-type motif 6	NM_153561	4.3815	0.0316895	0.241675
1456083_x_at	56347	Eif3c	eukaryotic translation initiation factor 3, subunit C	NM_146200	4.36945	0.00195145	0.072501
1422509_at	108121	U2af1	U2 small nuclear ribonucleoprotein auxiliary factor (U2AF) 1	NM_001163769 /// NM_024187	4.36186	0.0032727	0.0899032
1416953_at	14219	Ctgf	connective tissue growth factor	NM_010217	4.35511	0.00402324	0.0993169
1460708_s_at	12540	Cdc42	cell division cycle 42	NM_001243769 /// NM_009861	4.33652	0.023186	0.21652
1456374_x_at	56347	Eif3c	eukaryotic translation initiation factor 3, subunit C	NM_146200	4.31124	0.00210981	0.0743395
1438925_x_at	11984	Atp6v0c	ATPase, H+ transporting, lysosomal V0 subunit C	NM_009729	4.29525	0.0112425	0.161531
1449002_at	27280	Phlda3	pleckstrin homology-like domain, family A, member 3	NM_013750	4.2902	0.00460478	0.106503
1433510_x_at	100043718 /// 54217 /// 637553	Gm4604 /// LOC637553 /// Rpl36	predicted gene 4604 /// 60S ribosomal protein L36-like /// ribosomal protein L36	NM_018730 /// XM_001480721 /// XM_003086523 /// XM_917275	4.28963	0.00389685	0.0976281
1416089_at	100046223 /// 20054	LOC100046223 /// Rps15	40S ribosomal protein S15-like /// ribosomal protein S15	NM_009091 /// XM_001475749 /// XM_003086467	4.28684	0.00691448	0.128917
1416277_a_at	279067 /// 56040	Gm13777 /// Rplp1	predicted gene 13777 /// ribosomal protein, large, P1	NM_018853 /// XM_205095 /// XM_915186	4.28607	0.00227634	0.0769029
1456530_x_at	54325	Elovl1	elongation of very long chain fatty acids (FEN1/Elo2, SUR4/Elo3, yeast)-like 1	NM_001039175 /// NM_001039176 /// NM_019422	4.28559	0.00188892	0.0715301
AFFX-b-ActinMur/M12481_M_at	11461	Actb	actin, beta	NM_007393	4.26039	0.0110664	0.160484
1436995_a_at	19941	Rpl26	ribosomal protein L26	NM_009080	4.25947	0.000852329	0.0493465
1451015_at	21881	Tkt	transketolase	NM_009388	4.25013	0.00457493	0.105921
1433804_at	16451	Jak1	Janus kinase 1	NM_146145	4.21821	0.00871868	0.144174
1451649_a_at	73674	Wdr75	WD repeat domain 75	NM_028599	4.21685	0.00154276	0.0656447
1435735_x_at	109815	H47	histocompatibility 47	NM_024439	4.21646	0.000250284	0.0271716
1416074_a_at	100039731 /// 19943	Gm10051 /// Rpl28	predicted pseudogene 10051 /// ribosomal protein L28	NM_009081 /// XM_001473924 /// XM_003086457	4.21426	0.00984742	0.153095
1437193_s_at	20638	Snrpb	small nuclear ribonucleoprotein B	NM_009225	4.21316	0.0132528	0.172302
1449701_at	225363	Etf1	Eukaryotic translation termination factor 1	NM_144866	4.21242	0.0127438	0.169595
1417351_a_at	68981	Snrpa1	small nuclear ribonucleoprotein polypeptide A'	NM_021336	4.21162	0.0176424	0.192708
1439403_x_at	19820	Rlim	ring finger protein, LIM domain interacting	NM_011276	4.15307	0.000511857	0.0400489
1417725_a_at	56390	Sssca1	Sjogren's syndrome/scleroderma autoantigen 1 homolog (human)	NM_020491	4.15262	0.00330361	0.0901759
1424019_at	110109	Nop2	NOP2 nucleolar protein homolog (yeast)	NM_138747	4.12171	0.000116781	0.0188779
1416519_at	100043718 /// 54217 /// 637553	Gm4604 /// LOC637553 /// Rpl36	predicted gene 4604 /// 60S ribosomal protein L36-like /// ribosomal protein L36	NM_018730 /// XM_001480721 /// XM_003086523 /// XM_917275	4.11402	0.005182	0.111795
1452288_at	233315	Mtmr10	myotubularin related protein 10	NM_172742	4.08763	0.000451338	0.0372135
1433674_a_at	83673	Snhg1	small nucleolar RNA host gene (non-protein coding) 1	NR_002896	4.07646	0.0013101	0.0611663
1428152_a_at	76808	Rpl18a	ribosomal protein L18A	NM_029751	4.06827	0.0102689	0.15532
1450355_a_at	12332	Capg	capping protein (actin filament), gelsolin-like	NM_001042534 /// NM_007599	4.0637	0.0302129	0.238056
1451208_at	225363	Etf1	eukaryotic translation termination factor 1	NM_144866	4.06255	0.0199351	0.203483
1448816_at	19223	Ptgis	prostaglandin I2 (prostacyclin) synthase	NM_008968	4.06168	0.0224206	0.213107
1416453_x_at	100038969 /// 100862223 /// 20042 /// 434843 /// 626048 /// 665463 /// 665522 /// 66557	Gm10063 /// Gm14059 /// Gm14958 /// Gm5642 /// Gm6646 /// Gm7643 /// Gm7671 /// Gm7698 /// Gm7711 /// LOC100862223 /// Rps12	predicted gene 10063 /// predicted gene 14059 /// predicted gene 14958 /// predicted ps	NM_011295 /// XM_001472037 /// XM_001472702 /// XM_001473380 /// XM_001479052 /// XM_00	4.0466	0.00132521	0.0614268
1421307_at	71934	Car13	carbonic anhydrase 13	NM_024495	4.03358	0.00166074	0.0671155
1419295_at	26427	Creb3l1	cAMP responsive element binding protein 3-like 1	NM_011957	4.01806	0.00519003	0.111795
1423142_a_at	69237	Gtpbp4	GTP binding protein 4	NM_027000	4.01352	0.0135374	0.173601
1451470_s_at	276770	Eif5a	eukaryotic translation initiation factor 5A	NM_001166589 /// NM_001166590 /// NM_001166591 /// NM_001166592 /// NM_001166593 /// NM	4.01067	0.0018529	0.0711215
1417750_a_at	67712	Slc25a37	solute carrier family 25, member 37	NM_026331 /// NM_030054	4.0089	0.00366723	0.094471
1460265_at	18813	Pa2g4	Proliferation-associated 2G4	NM_011119	4.00747	0.000187376	0.0234634
1422705_at	65112	Pmepa1	prostate transmembrane protein, androgen induced 1	NM_022995	3.99873	0.00175902	0.0690495
1460701_a_at	68836	Mrpl52	mitochondrial ribosomal protein L52	NM_026851	3.98468	0.0107453	0.158052
1419444_at	100041953 /// 20220	Gm10094 /// Sap18	predicted gene 10094 /// Sin3-associated polypeptide 18	NM_001142441 /// NM_009119	3.97113	0.0195393	0.201888
1437565_a_at	230737	Gnl2	guanine nucleotide binding protein-like 2 (nucleolar)	NM_145552	3.92462	0.022309	0.212736
1418572_x_at	27279	Tnfrsf12a	tumor necrosis factor receptor superfamily, member 12a	NM_001161746 /// NM_013749	3.9218	0.000637999	0.0441325
1425183_a_at	67891	Rpl4	ribosomal protein L4	NM_024212	3.92099	0.00854103	0.143048
1417451_a_at	268373	Ppia	peptidylprolyl isomerase A	NM_008907	3.90899	0.00317811	0.0889792
1433662_s_at	21858	Timp2	tissue inhibitor of metalloproteinase 2	NM_011594	3.90332	0.00737263	0.133754
1436297_a_at	66168	Grina	glutamate receptor, ionotropic, N-methyl D-aspartate-associated protein 1 (glutamate bi	NM_023168	3.90252	0.00745726	0.134701
1415762_x_at	68836	Mrpl52	mitochondrial ribosomal protein L52	NM_026851	3.90067	0.0120436	0.16611
1415825_s_at	104318	Csnk1d	casein kinase 1, delta	NM_027874 /// NM_139059	3.88923	0.00805739	0.138493
1449792_at	100862199	LOC100862199	uncharacterized LOC100862199	XR_140473 /// XR_141912	3.87517	0.0271732	0.229077
1455572_x_at	20084	Rps18	ribosomal protein S18	NM_011296 /// NM_138946	3.86775	0.000521551	0.0402094
1427404_x_at	13806 /// 433182	Eno1 /// Gm5506	enolase 1, alpha non-neuron /// predicted gene 5506	NM_001025388 /// NM_023119	3.85464	0.0257864	0.225054
1455245_x_at	100040416 /// 270106	Gm10071 /// Rpl13	predicted gene 10071 /// ribosomal protein L13	NM_016738 /// XM_001474690	3.84767	0.00435433	0.103688
1415839_a_at	100046628 /// 18148	LOC100046628 /// Npm1	nucleophosmin-like /// nucleophosmin 1	NM_001252260 /// NM_001252261 /// NM_008722 /// XM_001476529	3.82802	0.000258696	0.0274344
1430671_a_at	71678	Brox	BRO1 domain and CAAX motif containing	NM_027861	3.8268	0.000854595	0.0494142
1455981_at	20104 /// 667739	Rps6 /// Rps6-ps4	ribosomal protein S6 /// ribosomal protein S6, pseudogene 4	NM_009096 /// XM_001003926	3.82595	0.0044199	0.104367
1420142_s_at	18813	Pa2g4	proliferation-associated 2G4	NM_011119	3.81786	0.000228325	0.0258088
1416144_a_at	13204	Dhx15	DEAH (Asp-Glu-Ala-His) box polypeptide 15	NM_001042620 /// NM_007839	3.80318	0.00582515	0.118345
1416546_a_at	19988	Rpl6	ribosomal protein L6	NM_011290	3.79956	0.00139323	0.0629165
1459851_x_at	71340	Riok1	RIO kinase 1 (yeast)	NM_024242	3.7982	0.00784375	0.137064
1439367_x_at	11843	Arf4	ADP-ribosylation factor 4	NM_007479	3.79726	0.00015846	0.0219021
1426242_at	20020	Polr2a	polymerase (RNA) II (DNA directed) polypeptide A	NM_009089	3.79228	0.00478237	0.108133
1417461_at	12331	Cap1	CAP, adenylate cyclase-associated protein 1 (yeast)	NM_007598	3.77436	0.0321194	0.242466
1454856_x_at	66489	Rpl35	ribosomal protein L35	NM_025592	3.76626	0.00143576	0.0635633
1455867_at	20677	Sox4	SRY-box containing gene 4	NM_009238	3.75994	0.000208059	0.024825
1457670_s_at	16905	Lmna	lamin A	NM_001002011 /// NM_001111102 /// NM_019390	3.75024	0.020517	0.20641
1456585_x_at	231868	E130309D02Rik	RIKEN cDNA E130309D02 gene	NM_172726	3.73455	0.02157	0.210023
1438094_x_at	67059	Ola1	Obg-like ATPase 1	NM_025942 /// NM_030091	3.73275	0.024439	0.219967
1443868_at	224088	Atp13a3	ATPase type 13A3	NM_001128094 /// NM_001128096	3.72898	0.0145866	0.178721
1449323_a_at	27367 /// 433745 /// 674810	Gm12816 /// LOC674810 /// Rpl3	predicted gene 12816 /// 60S ribosomal protein L3-like /// ribosomal protein L3	NM_013762 /// XM_001475733 /// XM_001476804 /// XM_977204	3.72651	0.00229005	0.0769365
1435725_x_at	269261 /// 546695 /// 630855 /// 668706	Gm11425 /// Gm16519 /// LOC630855 /// Rpl12	predicted gene 11425 /// predicted gene, 16519 /// 60S ribosomal protein L12-like /// r	NM_009076 /// XM_001003212 /// XM_003086080 /// XM_621465 /// XM_904087	3.70256	0.00328994	0.0899602
1441930_x_at	26949	Vat1	Vesicle amine transport protein 1 homolog (T californica)	NM_012037	3.68702	0.0002114	0.024959
1422344_s_at	21933	Tnfrsf10b	tumor necrosis factor receptor superfamily, member 10b	NM_020275	3.6827	0.0346297	0.249574
1416420_a_at	20005	Rpl9	ribosomal protein L9	NM_011292	3.67142	0.0135671	0.17374
1452795_at	633406 /// 73736	Fcf1 /// LOC633406	FCF1 small subunit (SSU) processome component homolog (S. cerevisiae) /// rRNA-processi	NM_028632 /// XM_907802	3.66539	0.00361164	0.0935605
1423703_at	235036	Ppan	peter pan homolog (Drosophila)	NM_145610	3.65474	0.0135414	0.173601
1435394_s_at	11853	Rhoc	ras homolog gene family, member C	NM_007484	3.64972	0.00117808	0.0581958
1435791_x_at	100042880 /// 100043872 /// 319195	Gm10166 /// Gm10294 /// Rpl17	predicted pseudogene 10166 /// predicted pseudogene 10294 /// ribosomal protein L17	NM_001002239 /// XM_001478911 /// XM_001481155 /// XM_003086586 /// XM_003086886	3.58829	0.000741641	0.0462269
1417406_at	55942	Sertad1	SERTA domain containing 1	NM_018820	3.58634	0.000304496	0.0303158
1420979_at	18479	Pak1	p21 protein (Cdc42/Rac)-activated kinase 1	NM_011035	3.58171	0.0129715	0.171016
1417698_at	98053	Gtf2f1	general transcription factor IIF, polypeptide 1	NM_133801	3.57769	0.0248614	0.221595
1416088_a_at	100046223 /// 20054	LOC100046223 /// Rps15	40S ribosomal protein S15-like /// ribosomal protein S15	NM_009091 /// XM_001475749 /// XM_003086467	3.5687	0.0111054	0.160771
1416243_a_at	66489	Rpl35	ribosomal protein L35	NM_025592	3.56242	0.00249253	0.0799542
1460671_at	14775	Gpx1	glutathione peroxidase 1	NM_008160	3.54364	0.00128961	0.0607924
1436971_x_at	22631	Ywhaz	tyrosine 3-monooxygenase/tryptophan 5-monooxygenase activation protein, zeta polypeptid	NM_001253805 /// NM_001253806 /// NM_001253807 /// NM_011740	3.54203	0.00823348	0.140233
1455309_at	105722	Ano6	anoctamin 6	NM_001253813 /// NM_175344	3.53739	0.0148297	0.179857
1418718_at	66102	Cxcl16	chemokine (C-X-C motif) ligand 16	NM_023158	3.5258	0.00876704	0.144309
1437278_a_at	50995	Uba2	ubiquitin-like modifier activating enzyme 2	NM_016682	3.51394	0.0338436	0.247747
1423250_a_at	21808	Tgfb2	transforming growth factor, beta 2	NM_009367	3.50228	0.0103972	0.156517
1422027_a_at	23871	Ets1	E26 avian leukemia oncogene 1, 5' domain	NM_001038642 /// NM_011808	3.49666	0.0278352	0.23068
1417697_at	20652	Soat1	sterol O-acyltransferase 1	NM_009230	3.49151	0.0311835	0.240467
1448344_at	100038969 /// 100862223 /// 20042 /// 434843 /// 626048 /// 665463 /// 665522 /// 66557	Gm10063 /// Gm14059 /// Gm14958 /// Gm5642 /// Gm6646 /// Gm7643 /// Gm7671 /// Gm7698 /// Gm7711 /// LOC100862223 /// Rps12	predicted gene 10063 /// predicted gene 14059 /// predicted gene 14958 /// predicted ps	NM_011295 /// XM_001472037 /// XM_001472702 /// XM_001473380 /// XM_001479052 /// XM_00	3.4816	0.00563941	0.116299
1455001_x_at	22121	Rpl13a	ribosomal protein L13A	NM_009438	3.48016	0.00286177	0.0851377
1418072_at	319179 /// 319181 /// 68024	Hist1h2bc /// Hist1h2be /// Hist1h2bg	histone cluster 1, H2bc /// histone cluster 1, H2be /// histone cluster 1, H2bg	NM_001177653 /// NM_023422 /// NM_178194 /// NM_178196	3.47509	0.0181878	0.195663
1419364_a_at	20115	Rps7	ribosomal protein S7	NM_011300	3.47324	0.0118383	0.164665
1459549_at	---	---	---	---	3.47184	0.00515358	0.111781
1455324_at	433022	Plcxd2	phosphatidylinositol-specific phospholipase C, X domain containing 2	NM_001134480	3.47032	0.0252908	0.223611
1419155_a_at	20677	Sox4	SRY-box containing gene 4	NM_009238	3.46156	0.026278	0.22622
1419291_x_at	14455	Gas5	growth arrest specific 5	NR_002840	3.45799	0.00415324	0.100738
1437948_x_at	223691	Eif3l	eukaryotic translation initiation factor 3, subunit L	NM_145139	3.45634	0.00940173	0.150248
1427838_at	22151	Tubb2a	tubulin, beta 2A class IIA	NM_009450	3.44492	5.00137e-05	0.0148449
1419494_a_at	21985	Tpd52	tumor protein D52	NM_001025261 /// NM_001025262 /// NM_001025263 /// NM_001025264 /// NM_009412	3.44444	0.0283878	0.233049
1452590_a_at	100039175 /// 100039246 /// 211623	Gm10393 /// Gm9780 /// Plac9	predicted gene 10393 /// predicted gene 9780 /// placenta specific 9	NM_207229 /// XM_001472394 /// XM_001472576	3.43747	0.0202796	0.20535
1417705_at	107260	Otub1	OTU domain, ubiquitin aldehyde binding 1	NM_134150	3.43611	0.0125684	0.168554
1423449_a_at	60595	Actn4	actinin alpha 4	NM_021895	3.43415	0.00120976	0.0591133
1425288_at	231004	Samd11	sterile alpha motif domain containing 11	NM_001110516 /// NM_173736	3.43147	0.00163658	0.0668014
1437729_at	---	---	---	---	3.42261	0.0187934	0.199061
1426037_a_at	19734	Rgs16	regulator of G-protein signaling 16	NM_011267	3.40872	0.0265129	0.226853
1419678_at	50523	Lats2	large tumor suppressor 2	NM_015771 /// NM_153382	3.387	0.000769286	0.0468749
1416037_a_at	12461	Cct2	chaperonin containing Tcp1, subunit 2 (beta)	NM_007636	3.38525	0.0271855	0.229077
1448383_at	17387	Mmp14	matrix metallopeptidase 14 (membrane-inserted)	NM_008608	3.36995	0.0296772	0.237024
1436506_a_at	73824	Snhg6	small nucleolar RNA host gene (non-protein coding) 6	NR_024067	3.36262	0.00099915	0.0536572
1427391_a_at	12816	Col12a1	collagen, type XII, alpha 1	NM_007730	3.36163	0.0343647	0.248817
1455293_at	235497	Leo1	Leo1, Paf1/RNA polymerase II complex component, homolog (S. cerevisiae)	NM_001006122 /// NM_001039522	3.34551	0.0219058	0.211317
1418991_at	12018	Bak1	BCL2-antagonist/killer 1	NM_007523	3.33311	0.0238584	0.218191
1432416_a_at	100046628 /// 18148	LOC100046628 /// Npm1	nucleophosmin-like /// nucleophosmin 1	NM_001252260 /// NM_001252261 /// NM_008722 /// XM_001476529	3.3329	0.00615351	0.121629
1455932_at	67154	Mtdh	Metadherin	NM_026002	3.32627	0.000816897	0.0482236
1438181_x_at	69742	Tm2d2	TM2 domain containing 2	NM_027194	3.32037	0.00604169	0.120412
1460008_x_at	100042740 /// 114641 /// 638399 /// 665562	LOC638399 /// Rpl31 /// Rpl31-ps12 /// Rpl31-ps9	60S ribosomal protein L31-like /// ribosomal protein L31 /// ribosomal protein L31, pse	NM_001252218 /// NM_001252219 /// NM_001258458 /// NM_053257 /// XM_001479168 /// XM_00	3.30806	0.0013828	0.0628052
1428226_at	68966	Ngdn	neuroguidin, EIF4E binding protein	NM_026890	3.30547	0.0194435	0.201485
1420992_at	107765	Ankrd1	ankyrin repeat domain 1 (cardiac muscle)	NM_013468	3.29492	0.00457801	0.105938
1424619_at	107701	Sf3b4	splicing factor 3b, subunit 4	NM_153053	3.29004	0.0216098	0.21024
1421823_a_at	19053	Ppp2cb	protein phosphatase 2 (formerly 2A), catalytic subunit, beta isoform	NM_017374	3.28907	0.0147274	0.179246
1439553_s_at	100043462 /// 621832 /// 668830 /// 68051	Gm10349 /// Gm9386 /// Nutf2 /// Nutf2-ps1	predicted gene 10349 /// predicted pseudogene 9386 /// nuclear transport factor 2 /// n	NM_026532 /// NR_033574 /// XM_001003873 /// XM_001473957 /// XM_905860 /// XM_983341	3.28898	0.000639022	0.0441356
1435593_x_at	20115	Rps7	ribosomal protein S7	NM_011300	3.28197	0.0104497	0.156628
1454702_at	269033	4930503L19Rik	RIKEN cDNA 4930503L19 gene	NM_172967	3.28107	0.0212617	0.208981
1436924_x_at	100042740 /// 114641 /// 638399 /// 665562	LOC638399 /// Rpl31 /// Rpl31-ps12 /// Rpl31-ps9	60S ribosomal protein L31-like /// ribosomal protein L31 /// ribosomal protein L31, pse	NM_001252218 /// NM_001252219 /// NM_001258458 /// NM_053257 /// XM_001479168 /// XM_00	3.2784	0.00125668	0.0600155
1437690_x_at	104318	Csnk1d	casein kinase 1, delta	NM_027874 /// NM_139059	3.2343	0.0132351	0.172181
1424095_at	66368	Rtcd1	RNA terminal phosphate cyclase domain 1	NM_025517	3.22846	0.0259565	0.225451
1424000_a_at	27207	Rps11	ribosomal protein S11	NM_013725	3.22686	0.0143913	0.178069
1416221_at	14314	Fstl1	follistatin-like 1	NM_008047	3.21394	0.0301419	0.237746
1460175_at	66475	Rps23	ribosomal protein S23	NM_024175	3.19707	0.0284322	0.233214
1435816_at	20104 /// 667739	Rps6 /// Rps6-ps4	ribosomal protein S6 /// ribosomal protein S6, pseudogene 4	NM_009096 /// XM_001003926	3.19292	0.00843623	0.142425
1428635_at	69156	Comtd1	catechol-O-methyltransferase domain containing 1	NM_026965	3.18861	0.0192453	0.200987
1423584_at	29817	Igfbp7	insulin-like growth factor binding protein 7	NM_001159518 /// NM_008048	3.18597	0.00411197	0.1003
1439374_x_at	67097	Rps10	ribosomal protein S10	NM_025963	3.16193	0.00118638	0.0584137
1435372_a_at	18813	Pa2g4	proliferation-associated 2G4	NM_011119	3.15741	0.0287954	0.234381
1451144_at	67832	Brix1	BRX1, biogenesis of ribosomes, homolog (S. cerevisiae)	NM_026396	3.15547	0.0131365	0.171979
1417516_at	13198	Ddit3	DNA-damage inducible transcript 3	NM_007837	3.14659	0.0142305	0.177434
1429370_a_at	69077	Psmd11	proteasome (prosome, macropain) 26S subunit, non-ATPase, 11	NM_178616	3.14543	0.0295734	0.236739
1423855_x_at	100040929 /// 100042880 /// 100043872 /// 319195	Gm10166 /// Gm10294 /// Gm10362 /// Rpl17	predicted pseudogene 10166 /// predicted pseudogene 10294 /// predicted gene 10362 ///	NM_001002239 /// XM_001475503 /// XM_001478911 /// XM_001481155 /// XM_003085972 /// XM	3.14538	0.00174053	0.0688594
1430634_a_at	56421	Pfkp	phosphofructokinase, platelet	NM_019703	3.14119	0.0114879	0.163065
1434479_at	12831	Col5a1	collagen, type V, alpha 1	NM_015734	3.14119	0.0273631	0.229663
1435712_a_at	20084	Rps18	ribosomal protein S18	NM_011296 /// NM_138946	3.13966	0.0195604	0.201909
1423296_at	57296	Psmd8	proteasome (prosome, macropain) 26S subunit, non-ATPase, 8	NM_026545	3.13853	0.00604448	0.120412
1419441_at	11837	Rplp0	ribosomal protein, large, P0	NM_007475	3.13408	0.00645671	0.124927
1428212_x_at	100042740 /// 114641 /// 638399 /// 665562	LOC638399 /// Rpl31 /// Rpl31-ps12 /// Rpl31-ps9	60S ribosomal protein L31-like /// ribosomal protein L31 /// ribosomal protein L31, pse	NM_001252218 /// NM_001252219 /// NM_001258458 /// NM_053257 /// XM_001479168 /// XM_00	3.13142	0.000958949	0.0525525
1426661_at	100505355 /// 241621 /// 26451	Gm13981 /// LOC100505355 /// Rpl27a	predicted gene 13981 /// 60S ribosomal protein L27a-like /// ribosomal protein L27A	NM_011975 /// XM_003085114 /// XM_003688942 /// XM_003689165 /// XM_003689298 /// XM_14	3.12608	0.0295258	0.23661
1429006_s_at	73242	Atat1	alpha tubulin acetyltransferase 1	NM_001142744 /// NM_001142745 /// NM_028476	3.11419	0.0237437	0.217655
1452521_a_at	18793	Plaur	plasminogen activator, urokinase receptor	NM_011113	3.11048	0.0268675	0.228241
1455174_at	66538	Rps19bp1	ribosomal protein S19 binding protein 1	NM_175109	3.10954	0.0220212	0.211675
1417452_a_at	14109	Fau	Finkel-Biskis-Reilly murine sarcoma virus (FBR-MuSV) ubiquitously expressed (fox derive	NM_001160239 /// NM_001190436 /// NM_007990	3.09152	0.0169163	0.189362
1421500_at	20905	Sts	steroid sulfatase	NM_009293 /// XM_001005126	3.08979	0.0311816	0.240467
1455439_a_at	16852	Lgals1	lectin, galactose binding, soluble 1	NM_008495	3.08251	0.000382146	0.0340601
1460177_at	66054	Cndp2	CNDP dipeptidase 2 (metallopeptidase M20 family)	NM_023149	3.07987	0.00619128	0.122096
1427058_at	13681	Eif4a1	eukaryotic translation initiation factor 4A1	NM_001159375 /// NM_144958	3.07292	0.0227227	0.214399
1417242_at	192170	Eif4a3	eukaryotic translation initiation factor 4A3	NM_138669	3.07092	0.0104357	0.156521
1434396_a_at	17904 /// 433297	Gm5526 /// Myl6	myosin, light polypeptide 6, alkali, smooth muscle and non-muscle pseudogene /// myosin	NM_010860 /// XR_140431 /// XR_141929	3.07087	0.00561391	0.116197
1454846_at	105372	Utp15	UTP15, U3 small nucleolar ribonucleoprotein, homolog (yeast)	NM_178918	3.06591	0.0244374	0.219967
1436822_x_at	100040929 /// 100042880 /// 100043872 /// 15275 /// 319195 /// 620155	Gm10166 /// Gm10294 /// Gm10362 /// Gm6133 /// Hk1 /// Rpl17	predicted pseudogene 10166 /// predicted pseudogene 10294 /// predicted gene 10362 ///	NM_001002239 /// NM_001146100 /// NM_010438 /// XM_001475503 /// XM_001478911 /// XM_00	3.05476	0.00156257	0.0660693
1450843_a_at	12406	Serpinh1	serine (or cysteine) peptidase inhibitor, clade H, member 1	NM_001111043 /// NM_001111044 /// NM_009825	3.0392	0.0076235	0.135793
1433739_at	217431	Nol10	nucleolar protein 10	NM_001008421	3.03839	0.0206956	0.20714
1435955_at	243958	Siglecg	sialic acid binding Ig-like lectin G	NM_172900	3.03577	0.0277405	0.230514
AFFX-b-ActinMur/M12481_5_at	11461	Actb	actin, beta	NM_007393	3.03551	0.00596758	0.119726
1455035_s_at	67134	Nop56	NOP56 ribonucleoprotein homolog (yeast)	NM_024193	3.02546	0.000798455	0.0478338
1424736_at	13629	Eef2	eukaryotic translation elongation factor 2	NM_007907	3.01272	0.0103883	0.15644
1437692_x_at	12306	Anxa2	annexin A2	NM_007585	3.00327	0.021028	0.208298
1424771_at	232440	H2afj	H2A histone family, member J	NM_177688	2.99288	0.00628268	0.123144
1426478_at	218397	Rasa1	RAS p21 protein activator 1	NM_145452	2.9912	0.0163511	0.186975
1416819_at	12539	Cdc37	cell division cycle 37	NM_016742	2.98967	0.0329628	0.245192
1428666_at	70223	Nars	asparaginyl-tRNA synthetase	NM_001142950 /// NM_027350	2.97501	0.00857017	0.14321
1437997_x_at	52443	Mrpl48	mitochondrial ribosomal protein L48	NM_198831 /// NR_003559 /// XM_003689412 /// XM_003689413 /// XM_003689414 /// XM_00368	2.9623	0.0215871	0.210099
1438552_x_at	22793	Zyx	zyxin	NM_011777	2.96164	0.0135812	0.173766
1416048_at	54383	Phc2	polyhomeotic-like 2 (Drosophila)	NM_001195083 /// NM_001195130 /// NM_018774	2.96143	0.0313952	0.241131
1442176_at	71371	Arid5b	AT rich interactive domain 5B (MRF1-like)	NM_023598	2.96068	0.0324292	0.243365
1437610_x_at	100040298 /// 100862183 /// 20116	Gm15501 /// LOC100862183 /// Rps8	predicted pseudogene 15501 /// 40S ribosomal protein S8-like /// ribosomal protein S8	NM_009098 /// XM_001474105 /// XM_003086601 /// XM_003688777	2.95971	0.00372758	0.0952507
1423686_a_at	66151	Prr13	proline rich 13	NM_001170911 /// NM_025385	2.95904	0.00202476	0.0732514
1456605_at	12609	Cebpd	CCAAT/enhancer binding protein (C/EBP), delta	NM_007679	2.93947	0.0216282	0.210338
1437975_a_at	100041478 /// 100043755 /// 268449	Gm10132 /// Gm3362 /// Rpl23a	predicted gene 10132 /// predicted pseudogene 3362 /// ribosomal protein L23A	NM_207523 /// XM_001476133 /// XM_001480900 /// XM_003085936 /// XM_003085951	2.93414	0.0192479	0.200987
1439465_x_at	231093	Agbl5	ATP/GTP binding protein-like 5	NM_001048190 /// NM_001048191 /// NM_001048192 /// NM_174849	2.91542	0.0104014	0.156521
1450397_at	17755	Mtap1b	microtubule-associated protein 1B	NM_008634	2.88893	0.0260767	0.225476
1460201_a_at	271377 /// 68193	Rpl24 /// Zbtb11	ribosomal protein L24 /// zinc finger and BTB domain containing 11	NM_024218 /// NM_173026	2.88521	0.018659	0.198289
1416756_at	81489	Dnajb1	DnaJ (Hsp40) homolog, subfamily B, member 1	NM_018808	2.88215	0.00939207	0.150157
1425927_a_at	107503	Atf5	activating transcription factor 5	NM_030693 /// NR_033136	2.87965	0.0317011	0.241675
1460389_at	264064	Cdk8	cyclin-dependent kinase 8	NM_153599 /// NM_181570	2.87209	0.00200233	0.0730545
1460543_x_at	19981	Rpl37a	ribosomal protein L37a	NM_009084	2.87085	0.00514163	0.111702
1455319_x_at	100040298 /// 100862183 /// 20116	Gm15501 /// LOC100862183 /// Rps8	predicted pseudogene 15501 /// 40S ribosomal protein S8-like /// ribosomal protein S8	NM_009098 /// XM_001474105 /// XM_003086601 /// XM_003688777	2.85202	0.00510428	0.11119
1416233_at	54709	Eif3i	eukaryotic translation initiation factor 3, subunit I	NM_018799	2.84824	0.0293316	0.236019
1424355_a_at	20467	Sin3b	transcriptional regulator, SIN3B (yeast)	NM_001113248 /// NM_009188	2.84651	0.0206846	0.20714
1437846_x_at	56175	Bace2	beta-site APP-cleaving enzyme 2	NM_019517	2.8459	0.000106143	0.0182904
1451784_x_at	14964	H2-D1	histocompatibility 2, D region locus 1	NM_010380	2.83515	0.0264413	0.226853
1426390_a_at	11840	Arf1	ADP-ribosylation factor 1	NM_001130408 /// NM_007476	2.8263	0.00546128	0.114723
1447839_x_at	11535	Adm	adrenomedullin	NM_009627	2.82478	0.0135692	0.17374
1423954_at	100048759 /// 12266	C3 /// LOC100048759	complement component 3 /// complement C3-like	NM_009778 /// XM_003086792	2.82172	0.0288023	0.234394
1416465_a_at	30960	Vapa	vesicle-associated membrane protein, associated protein A	NM_013933	2.80967	0.0154306	0.182993
1434872_x_at	100502825 /// 67281	Gm13826 /// Rpl37	predicted pseudogene 13826 /// ribosomal protein L37	NM_026069 /// XM_003085347 /// XM_003086486	2.80803	0.0168963	0.18928
1437984_x_at	53817	Ddx39b	DEAD (Asp-Glu-Ala-Asp) box polypeptide 39B	NM_001252457 /// NM_019693	2.80311	0.00554839	0.115744
1435800_a_at	56449	Csda	cold shock domain protein A	NM_011733 /// NM_139117	2.79957	0.0193007	0.201128
1460304_a_at	21429	Ubtf	upstream binding transcription factor, RNA polymerase I	NM_001044383 /// NM_011551	2.79809	0.0318451	0.24221
1438180_x_at	23897	Hax1	HCLS1 associated X-1	NM_011826	2.79109	0.00635046	0.123881
1426848_at	99683	Sec24b	Sec24 related gene family, member B (S. cerevisiae)	NM_207209	2.7864	0.00498339	0.110067
1448217_a_at	19942	Rpl27	ribosomal protein L27	NM_011289	2.78504	0.00559231	0.116052
1417133_at	18858	Pmp22	peripheral myelin protein 22	NM_008885	2.78406	0.0234675	0.217198
1439054_at	12193	Zfp36l2	zinc finger protein 36, C3H type-like 2	NM_001001806	2.77943	0.0152416	0.181951
1431143_x_at	71361	Aifm2	apoptosis-inducing factor, mitochondrion-associated 2	NM_001039194 /// NM_153779 /// NM_178058	2.77845	0.0149883	0.180504
1449255_a_at	100039748 /// 100043670 /// 100043805 /// 628994 /// 66480	Gm10020 /// Gm10224 /// Gm4581 /// Gm6937 /// Rpl15	predicted pseudogene 10020 /// predicted pseudogene 10224 /// predicted gene 4581 /// r	NM_025586 /// XM_001473807 /// XM_001481032 /// XM_001481037 /// XM_003085961 /// XM_00	2.77124	0.00445644	0.104927
1418309_at	18383	Tnfrsf11b	tumor necrosis factor receptor superfamily, member 11b (osteoprotegerin)	NM_008764	2.75686	0.00886635	0.144937
1437043_a_at	73711	Fam125a	family with sequence similarity 125, member A	NM_028617	2.75609	0.0133048	0.17258
1416226_at	11867 /// 434782	Arpc1b /// Gm5637	actin related protein 2/3 complex, subunit 1B /// predicted pseudogene 5637	NM_023142 /// XM_486686 /// XM_905618	2.7431	0.0128028	0.16998
1423734_at	19353	Rac1	RAS-related C3 botulinum substrate 1	NM_009007	2.7348	0.0207751	0.207449
1427875_a_at	100043876 /// 619547 /// 68436	Gm4705 /// Rpl34 /// Rpl34-ps1	predicted gene 4705 /// ribosomal protein L34 /// ribosomal protein L34, pseudogene 1	NM_001005859 /// NM_001199350 /// NM_026724 /// XM_001481172	2.72995	0.00850383	0.142797
1448178_a_at	12462	Cct3	chaperonin containing Tcp1, subunit 3 (gamma)	NM_001243065 /// NM_009836	2.72916	0.00502204	0.11038
1422557_s_at	17748	Mt1	metallothionein 1	NM_013602	2.72746	0.0107696	0.158164
1448157_s_at	110954 /// 434434	Gm5621 /// Rpl10	predicted gene 5621 /// ribosomal protein L10	NM_052835 /// XM_003086757 /// XM_889722	2.71143	0.0050175	0.110348
1433535_x_at	12461	Cct2	chaperonin containing Tcp1, subunit 2 (beta)	NM_007636	2.69358	0.0026948	0.0829611
1454045_a_at	74451	Pgs1	phosphatidylglycerophosphate synthase 1	NM_133757	2.69161	0.0013875	0.0628922
1437027_x_at	19826	Rnps1	ribonucleic acid binding protein S1	NM_001080127 /// NM_001080128 /// NM_009070	2.68561	0.0104356	0.156521
1417323_at	56742	Psrc1	proline/serine-rich coiled-coil 1	NM_001190161 /// NM_019976	2.68541	0.0278942	0.230963
1447679_s_at	213895	Bms1	BMS1 homolog, ribosome assembly protein (yeast)	NM_194339	2.68197	0.0212204	0.208981
1460378_a_at	21753	Tes	testis derived transcript	NM_011570 /// NM_207176	2.67684	0.0124321	0.168226
1417317_s_at	100039478 /// 100046034 /// 100862595 /// 57808 /// 68142	Gm11810 /// Gm14279 /// Ino80 /// LOC100862595 /// Rpl35a	predicted gene 11810 /// predicted gene 14279 /// INO80 homolog (S. cerevisiae) /// 60S	NM_001130484 /// NM_001130485 /// NM_021338 /// NM_026574 /// XM_001472912 /// XM_00147	2.67559	0.00862627	0.143663
1434018_at	214469	Fam168b	family with sequence similarity 168, member B	NM_001160235 /// NM_001160236 /// NM_174997	2.66293	0.00468613	0.107317
1419937_at	100049789	Gm12264	predicted gene 12264	---	2.66259	0.0212581	0.208981
1451168_a_at	192662	Arhgdia	Rho GDP dissociation inhibitor (GDI) alpha	NM_133796	2.65637	0.000988396	0.0536572
1460314_s_at	15077 /// 260423 /// 319148 /// 319149 /// 319150 /// 319151 /// 319152 /// 319153 ///	Hist1h3a /// Hist1h3b /// Hist1h3c /// Hist1h3d /// Hist1h3e /// Hist1h3f /// Hist1h3g /// Hist1h3h /// Hist1h3i /// Hist2h3b /// Hist2h3c1 /// Hist2h3c2	histone cluster 1, H3a /// histone cluster 1, H3b /// histone cluster 1, H3c /// histon	NM_013548 /// NM_013550 /// NM_054045 /// NM_145073 /// NM_175653 /// NM_178203 /// NM_	2.64925	0.0165459	0.187984
1448276_at	64540	Tspan4	tetraspanin 4	NM_001252588 /// NM_053082	2.64312	0.024606	0.220452
1449506_a_at	66656	Eef1d	eukaryotic translation elongation factor 1 delta (guanine nucleotide exchange protein)	NM_023240 /// NM_029663	2.63629	0.00859812	0.143358
1454941_at	18107	Nmt1	N-myristoyltransferase 1	NM_008707	2.62318	0.00903108	0.146726
1418930_at	15945	Cxcl10	chemokine (C-X-C motif) ligand 10	NM_021274	2.614	0.0152249	0.181945
1450840_a_at	100503205 /// 100503567 /// 100503771 /// 100504784 /// 67248	Gm11694 /// Gm14541 /// Gm15067 /// LOC100504784 /// Rpl39	predicted gene 11694 /// 60S ribosomal protein L39-like /// predicted gene 15067 /// 60	NM_026055 /// XM_003085308 /// XM_003085509 /// XM_003085762 /// XM_003086255 /// XM_00	2.61016	0.0158613	0.1848
1451370_at	622404	Ccdc107	coiled-coil domain containing 107	NM_001037913	2.60471	0.00603673	0.120412
1418778_at	66815	Ccdc109b	coiled-coil domain containing 109B	NM_025779	2.59713	0.0107585	0.158052
1448057_at	---	---	---	---	2.5948	0.0115028	0.163132
1456118_at	52686	Mettl2	methyltransferase like 2	NM_172567	2.59456	0.0285283	0.233303
1429617_at	74256	Cyld	cylindromatosis (turban tumor syndrome)	NM_001128169 /// NM_001128170 /// NM_001128171 /// NM_173369	2.59296	0.0106921	0.158052
1455010_at	68949	1500012F01Rik	RIKEN cDNA 1500012F01 gene	NM_001081005	2.58684	0.000477164	0.0388458
1424326_at	224640	Lemd2	LEM domain containing 2	NM_146075	2.58386	0.010539	0.157139
1460198_a_at	26446	Psmb3	proteasome (prosome, macropain) subunit, beta type 3	NM_011971	2.58132	0.0125405	0.168494
1418712_at	58804	Cdc42ep5	CDC42 effector protein (Rho GTPase binding) 5	NM_021454	2.57396	0.0153678	0.182542
1437246_x_at	20104 /// 667739	Rps6 /// Rps6-ps4	ribosomal protein S6 /// ribosomal protein S6, pseudogene 4	NM_009096 /// XM_001003926	2.57329	0.000550119	0.0406737
1453556_x_at	673094	Cd99	CD99 antigen	NM_025584 /// XM_001004429	2.56961	0.000916803	0.0516214
1416128_at	100862648 /// 22142 /// 22143 /// 22146 /// 434428 /// 626534	Gm5620 /// Gm6682 /// LOC100862648 /// Tuba1a /// Tuba1b /// Tuba1c	predicted gene 5620 /// tubulin, alpha 1C pseudogene /// tubulin alpha-1C chain-like //	NM_009448 /// NM_011653 /// NM_011654 /// NR_033599 /// XM_003086752 /// XM_003689475 /	2.56889	7.5232e-05	0.017033
1435817_x_at	20104 /// 667739	Rps6 /// Rps6-ps4	ribosomal protein S6 /// ribosomal protein S6, pseudogene 4	NM_009096 /// XM_001003926	2.56767	0.00157868	0.0661095
1454619_at	105847	Lmf2	lipase maturation factor 2	NM_178919	2.55957	0.0314535	0.241303
1437719_x_at	319277	A230046K03Rik	RIKEN cDNA A230046K03 gene	NM_001033375	2.55824	0.0147651	0.17959
1433534_a_at	12461	Cct2	chaperonin containing Tcp1, subunit 2 (beta)	NM_007636	2.54655	0.0155285	0.183282
1440189_at	226849	Ppp2r5a	protein phosphatase 2, regulatory subunit B (B56), alpha isoform	NM_144880	2.53248	0.0262706	0.226199
1419471_a_at	18221	Nudc	nuclear distribution gene C homolog (Aspergillus)	NM_010948	2.53092	0.00668425	0.127255
1422623_x_at	67945	Rpl41	ribosomal protein L41	NM_018860	2.53031	0.0131629	0.172064
1417130_s_at	57875	Angptl4	angiopoietin-like 4	NM_020581	2.52476	0.00377421	0.0959444
1452274_at	21769	Zfand3	zinc finger, AN1-type domain 3	NM_148926	2.52243	0.00623268	0.122446
1421062_s_at	12757	Clta	clathrin, light polypeptide (Lca)	NM_001080384 /// NM_001080385 /// NM_001080386 /// NM_016760	2.52103	0.0155059	0.183282
1418573_a_at	19383	Raly	hnRNP-associated with lethal yellow	NM_001139511 /// NM_001139512 /// NM_001139513 /// NM_023130	2.51909	0.000575611	0.0416057
1426029_a_at	54446	Nfat5	nuclear factor of activated T cells 5	NM_018823 /// NM_133957	2.51868	0.0330933	0.245233
1418874_a_at	19185	Psmd4	proteasome (prosome, macropain) 26S subunit, non-ATPase, 4	NM_008951	2.51646	0.0231355	0.216345
1419640_at	19291	Purb	purine rich element binding protein B	NM_011221	2.51567	0.0259801	0.225451
1448232_x_at	100862648 /// 22142 /// 22143 /// 22146 /// 434428 /// 626534	Gm5620 /// Gm6682 /// LOC100862648 /// Tuba1a /// Tuba1b /// Tuba1c	predicted gene 5620 /// tubulin, alpha 1C pseudogene /// tubulin alpha-1C chain-like //	NM_009448 /// NM_011653 /// NM_011654 /// NR_033599 /// XM_003086752 /// XM_003689475 /	2.51447	0.000501558	0.039966
1421105_at	16449	Jag1	jagged 1	NM_013822	2.50823	0.0114198	0.162541
1451068_s_at	629595 /// 75617	Gm6988 /// Rps25	predicted gene 6988 /// ribosomal protein S25	NM_024266 /// XM_003085838 /// XM_894495	2.50792	0.0044667	0.104927
1433472_x_at	67671	Rpl38	ribosomal protein L38	NM_001048057 /// NM_001048058 /// NM_023372	2.49946	0.00554612	0.115744
1428909_at	319269	A130040M12Rik	RIKEN cDNA A130040M12 gene	NR_002860	2.4929	0.0130484	0.171431
1436269_s_at	64704	Htra2	HtrA serine peptidase 2	NM_019752	2.49142	0.0126385	0.169048
1456373_x_at	67427	Rps20	ribosomal protein S20	NM_026147	2.48395	0.00691095	0.128917
1415716_a_at	100043813 /// 57294	Gm9846 /// Rps27	predicted gene 9846 /// ribosomal protein S27	NM_001190258 /// NM_027015 /// NR_033727	2.48336	0.00348234	0.0923929
1417419_at	12443	Ccnd1	cyclin D1	NM_007631	2.46533	0.00978674	0.152625
1428671_at	72275	2200002D01Rik	RIKEN cDNA 2200002D01 gene	NM_028179	2.4584	0.00406987	0.0998174
1424512_a_at	98258	Txndc9	thioredoxin domain containing 9	NM_172054	2.45833	0.00776091	0.13661
1426788_a_at	20833	Ssrp1	structure specific recognition protein 1	NM_001136081 /// NM_182990	2.45413	0.032604	0.244021
1424147_at	217737	Ahsa1	AHA1, activator of heat shock protein ATPase 1	NM_146036	2.4532	0.0108316	0.15866
1447893_x_at	106957	Slc39a6	solute carrier family 39 (metal ion transporter), member 6	NM_139143	2.45204	0.00444867	0.104882
1424229_at	226419	Dyrk3	dual-specificity tyrosine-(Y)-phosphorylation regulated kinase 3	NM_145508	2.44302	0.031151	0.240467
1422849_a_at	54196	Pabpn1	poly(A) binding protein, nuclear 1	NM_019402	2.43944	0.0321186	0.242466
1435216_a_at	18286	Odf2	outer dense fiber of sperm tails 2	NM_001113213 /// NM_001113214 /// NM_001177659 /// NM_001177661 /// NM_013615	2.42601	0.0331703	0.245476
1438645_x_at	56175	Bace2	beta-site APP-cleaving enzyme 2	NM_019517	2.41291	0.00223567	0.0766105
1436949_a_at	67673	Tceb2	transcription elongation factor B (SIII), polypeptide 2	NM_026305	2.41067	0.0210855	0.208548
1450918_s_at	20779	Src	Rous sarcoma oncogene	NM_001025395 /// NM_009271	2.41036	0.0305635	0.238857
1450902_at	67382	Brd3	bromodomain containing 3	NM_001113573 /// NM_001113574 /// NM_023336	2.40912	0.0173436	0.19111
1417712_at	100040220 /// 67204	Eif2s2 /// Gm9892	eukaryotic translation initiation factor 2, subunit 2 (beta) /// predicted gene 9892	NM_026030 /// XM_001474251 /// XM_003084763 /// XM_003689433	2.40447	0.00243156	0.0790668
1455089_at	14701	Gng12	guanine nucleotide binding protein (G protein), gamma 12	NM_001177556 /// NM_001177557 /// NM_001177558 /// NM_001177559 /// NM_001177560 /// NM	2.40199	0.0280191	0.231469
1425656_a_at	108100	Baiap2	brain-specific angiogenesis inhibitor 1-associated protein 2	NM_001037754 /// NM_001037755 /// NM_130862	2.40196	0.00112205	0.0569188
1427125_s_at	230654	Lrrc41	leucine rich repeat containing 41	NM_153521	2.39754	0.0222949	0.212674
1420029_at	17215	Mcm3	Minichromosome maintenance deficient 3 (S. cerevisiae)	NM_008563	2.39153	0.0338468	0.247747
1415979_x_at	19989	Rpl7	ribosomal protein L7	NM_011291	2.39127	0.0191239	0.200351
1458313_at	69562	Cdk13	Cyclin-dependent kinase 13	NM_001081058 /// NM_027118	2.39074	0.0212676	0.208981
1430980_a_at	13681	Eif4a1	eukaryotic translation initiation factor 4A1	NM_001159375 /// NM_144958	2.39022	0.00492612	0.109283
1447905_x_at	18226	Nup62	nucleoporin 62	NM_053074	2.38688	0.00910052	0.147558
1432827_x_at	22190	Ubc	ubiquitin C	NM_019639	2.3803	0.00046786	0.0384352
1453956_a_at	18647	Cdk14	cyclin-dependent kinase 14	NM_011074	2.37756	0.0342274	0.248579
1442736_at	217194	Klhl11	Kelch-like 11 (Drosophila)	NM_172565	2.37214	7.90839e-05	0.0171479
1417615_a_at	67025	Rpl11	ribosomal protein L11	NM_025919	2.37021	0.018185	0.195663
1452843_at	16195	Il6st	interleukin 6 signal transducer	NM_010560	2.36974	0.0174444	0.191799
1421267_a_at	17684	Cited2	Cbp/p300-interacting transactivator, with Glu/Asp-rich carboxy-terminal domain, 2	NM_010828	2.36622	0.0150489	0.180864
1443805_at	629378	Dact3	dapper homolog 3, antagonist of beta-catenin (xenopus)	NM_001081655	2.36472	0.0342043	0.248534
1421217_a_at	16859	Lgals9	lectin, galactose binding, soluble 9	NM_001159301 /// NM_010708	2.36408	0.00303244	0.087279
1455824_x_at	16430	Stt3a	STT3, subunit of the oligosaccharyltransferase complex, homolog A (S. cerevisiae)	NM_008408	2.36302	8.90721e-05	0.0173312
1459592_a_at	333654	Ppp1r13l	protein phosphatase 1, regulatory (inhibitor) subunit 13 like	NM_001010836	2.35605	0.0326671	0.244173
1440425_at	---	---	---	---	2.35466	0.00500174	0.110183
1448794_s_at	22791	Dnajc2	DnaJ (Hsp40) homolog, subfamily C, member 2	NM_009584	2.35337	0.0192774	0.200996
1447779_x_at	53817	Ddx39b	DEAD (Asp-Glu-Ala-Asp) box polypeptide 39B	NM_001252457 /// NM_019693	2.35064	0.0311443	0.240467
1456628_x_at	20088	Rps24	ribosomal protein S24	NM_011297 /// NM_207634 /// NM_207635	2.34927	0.0189877	0.199619
1426163_x_at	19989	Rpl7	ribosomal protein L7	NM_011291	2.34751	0.002715	0.0832257
1427318_s_at	226101	Myof	myoferlin	NM_001099634 /// NM_177035	2.34617	0.0156834	0.183837
1429287_a_at	19109	Prl	prolactin	NM_001163530 /// NM_011164	2.34196	0.0260612	0.225476
1428480_at	52276	Cdca8	cell division cycle associated 8	NM_026560	2.34189	0.00299508	0.0870601
1437103_at	319765	Igf2bp2	insulin-like growth factor 2 mRNA binding protein 2	NM_183029	2.33991	0.00756247	0.135429
1440185_x_at	56459	Sae1	SUMO1 activating enzyme subunit 1	NM_019748	2.3379	0.0194624	0.201485
1434646_s_at	100041953 /// 20220	Gm10094 /// Sap18	predicted gene 10094 /// Sin3-associated polypeptide 18	NM_001142441 /// NM_009119	2.33551	0.0163013	0.186743
1451347_at	233875	Ino80e	INO80 complex subunit E	NM_153580	2.33467	0.0296443	0.236929
1448109_a_at	19941	Rpl26	ribosomal protein L26	NM_009080	2.32855	0.0301736	0.237864
1420055_at	100862601 /// 228875	LOC100862601 /// Slc35c2	uncharacterized LOC100862601 /// solute carrier family 35, member C2	NM_001252573 /// NM_001252574 /// NM_001252575 /// NM_144893 /// NR_045544 /// XR_14200	2.32576	0.000312172	0.0307265
1422301_at	100862446 /// 14325 /// 14337 /// 434624 /// 751529	Ftl1 /// Ftl2 /// LOC100862446 /// LOC434624 /// Mir692-1	ferritin light chain 1 /// ferritin light chain 2 /// ferritin light chain 1-like /// f	NM_008049 /// NM_010240 /// NR_030465 /// XM_003688879 /// XM_003689208 /// XM_486478	2.32571	0.0233247	0.216832
1448351_at	23789	Coro1b	coronin, actin binding protein 1B	NM_011778	2.31942	0.0219366	0.211317
1439018_at	229474	Fhdc1	FH2 domain containing 1	NM_001033301 /// NM_001205355	2.31754	0.00877369	0.144309
1423135_at	21838	Thy1	thymus cell antigen 1, theta	NM_009382	2.3107	0.000843983	0.0491154
1439439_x_at	66656	Eef1d	eukaryotic translation elongation factor 1 delta (guanine nucleotide exchange protein)	NM_023240 /// NM_029663	2.31066	0.015167	0.181638
1439071_at	100503199	5430416N02Rik	RIKEN cDNA 5430416N02 gene	NR_034038	2.30922	0.0232581	0.216772
1450730_at	23908	Hs2st1	heparan sulfate 2-O-sulfotransferase 1	NM_011828	2.3047	0.0146275	0.17879
1454373_x_at	100503298	Gm19631	predicted gene, 19631	XR_104946 /// XR_104947 /// XR_107748 /// XR_107749 /// XR_107750	2.30362	0.00135713	0.0620057
1453092_at	74175	Crct1	cysteine-rich C-terminal 1	NM_028798	2.30104	0.0240008	0.21859
1427220_a_at	20944	Svs5	seminal vesicle secretory protein 5	NM_009301	2.30075	0.00252298	0.0803146
1459053_at	347722	Agap1	ArfGAP with GTPase domain, ankyrin repeat and PH domain 1	NM_001037136 /// NM_178119	2.29866	0.0213682	0.209192
1419281_a_at	22687	Zfp259	zinc finger protein 259	NM_011752	2.29736	0.0225301	0.213607
1417448_at	108707	1810008A18Rik	RIKEN cDNA 1810008A18 gene	NM_133998	2.29725	0.0108865	0.159258
1420911_a_at	17304	Mfge8	milk fat globule-EGF factor 8 protein	NM_001045489 /// NM_008594	2.28425	0.0177216	0.193083
1427679_at	16798	Lats1	large tumor suppressor	NM_010690	2.28384	0.0289274	0.234777
1434986_a_at	53421	Sec61a1	Sec61 alpha 1 subunit (S. cerevisiae)	NM_016906	2.28271	0.0164645	0.187659
1449295_at	57230 /// 639905	LOC639905 /// Sap30bp	SAP30-binding protein-like /// SAP30 binding protein	NM_020483 /// XM_917930	2.27809	0.000892414	0.0506911
1448513_a_at	67963	Npc2	Niemann Pick type C2	NM_023409	2.27103	0.00776071	0.13661
1449977_at	13656	Egr4	early growth response 4	NM_020596	2.26727	0.0315511	0.241408
1423076_at	66616	Snx9	sorting nexin 9	NM_025664	2.263	0.00480964	0.108611
1455767_x_at	100043184 /// 100043348 /// 100504174 /// 100505283 /// 19933 /// 432725 /// 545423 ///	Gm10045 /// Gm11703 /// Gm13653 /// Gm15682 /// Gm5445 /// LOC100505283 /// LOC634339 /// Rpl21	predicted pseudogene 10045 /// predicted gene 11703 /// predicted gene 13653 /// predic	NM_019647 /// XM_001480280 /// XM_001480398 /// XM_003085440 /// XM_003085763 /// XM_00	2.26231	0.00611139	0.121262
1451310_a_at	13039	Ctsl	cathepsin L	NM_009984	2.2621	0.00667523	0.127175
1422055_at	17318	Mid1	midline 1	NM_010797 /// NM_183151 /// XM_003689128	2.26046	0.0020633	0.0736209
1424104_at	68592	Syf2	SYF2 homolog, RNA splicing factor (S. cerevisiae)	NM_026780	2.2593	0.027892	0.230963
1435455_at	212632	Iffo2	intermediate filament family orphan 2	NM_001205173 /// NM_183148	2.25659	0.0020336	0.0732565
1416095_x_at	66118	Sarnp	SAP domain containing ribonucleoprotein	NM_025364	2.2544	0.0138607	0.175495
1423537_at	14432	Gap43	growth associated protein 43	NM_008083	2.24348	0.00876023	0.144309
1433432_x_at	100038969 /// 100862223 /// 20042 /// 434843 /// 626048 /// 665463 /// 665522 /// 66557	Gm14059 /// Gm14958 /// Gm5642 /// Gm6646 /// Gm7643 /// Gm7671 /// Gm7698 /// Gm7711 /// LOC100862223 /// Rps12	predicted gene 14059 /// predicted gene 14958 /// predicted pseudogene 5642 /// predict	NM_011295 /// XM_001472037 /// XM_001473380 /// XM_001480637 /// XM_003688976 /// XM_48	2.24161	0.000190071	0.0235506
1426599_a_at	20525	Slc2a1	solute carrier family 2 (facilitated glucose transporter), member 1	NM_011400	2.23944	0.0311565	0.240467
1424831_at	234577	Cpne2	copine II	NM_153507	2.23825	0.00915467	0.14804
1430795_at	74746	5830407F19Rik	RIKEN cDNA 5830407F19 gene	---	2.23757	0.00680708	0.127928
1416746_at	15270	H2afx	H2A histone family, member X	NM_010436	2.22896	0.0207713	0.207449
1416418_at	57436	Gabarapl1	gamma-aminobutyric acid (GABA) A receptor-associated protein-like 1	NM_020590	2.22841	0.00579037	0.118037
1433447_x_at	12464	Cct4	chaperonin containing Tcp1, subunit 4 (delta)	NM_009837	2.22639	0.0263135	0.226386
1434289_at	100609	Nsun5	NOL1/NOP2/Sun domain family, member 5	NM_145414	2.22586	0.00675322	0.127759
1427059_at	223693	Tmem184b	transmembrane protein 184b	NM_001253817 /// NM_001253819 /// NM_001253820 /// NM_172608	2.22366	0.0121184	0.166683
1426213_at	27993	Imp4	IMP4, U3 small nucleolar ribonucleoprotein, homolog (yeast)	NM_178601	2.22358	0.0320119	0.242314
1416141_a_at	20104 /// 667739	Rps6 /// Rps6-ps4	ribosomal protein S6 /// ribosomal protein S6, pseudogene 4	NM_009096 /// XM_001003926	2.2231	0.0042828	0.10258
1456028_x_at	17118	Marcks	myristoylated alanine rich protein kinase C substrate	NM_008538	2.21951	0.0109651	0.159683
1424382_at	52377	Rcn3	reticulocalbin 3, EF-hand calcium binding domain	NM_026555	2.21915	0.0184115	0.196912
1421953_at	12929	Crkl	v-crk sarcoma virus CT10 oncogene homolog (avian)-like	NM_007764	2.21898	0.00713736	0.130961
1423389_at	17131	Smad7	SMAD family member 7	NM_001042660 /// NM_008543	2.21869	0.00769785	0.136363
1431591_s_at	100038882 /// 677168	Gm9706 /// Isg15	predicted gene 9706 /// ISG15 ubiquitin-like modifier	NM_015783 /// XR_005074 /// XR_034969	2.2181	0.017826	0.193262
1455822_x_at	20932	Surf4	surfeit gene 4	NM_011512	2.21474	0.0132581	0.172321
1422738_at	18214	Ddr2	discoidin domain receptor family, member 2	NM_022563	2.21102	0.0167187	0.188865
1439258_at	11911	Atf4	activating transcription factor 4	NM_009716	2.20916	0.0164502	0.187626
1430293_a_at	100568458 /// 68165	Fdx1l /// Raver1-fdx1l	ferredoxin 1-like /// Raver1-Fdx1l readthrough	NM_001039824 /// NR_038081	2.20828	0.0143645	0.178011
1429540_at	72383	Cnfn	cornifelin	NM_001081375 /// NM_028219	2.2064	0.0130385	0.171431
1435525_at	72844	Kctd17	potassium channel tetramerisation domain containing 17	NM_001081367	2.20409	0.0077882	0.136675
1450393_a_at	56214	Scamp4	secretory carrier membrane protein 4	NM_019575	2.20325	0.0304207	0.238752
AFFX-MURINE_b1_at	---	---	---	---	2.1994	0.00503277	0.1104
1432029_a_at	98366	Smap1	stromal membrane-associated protein 1	NM_028534	2.18984	0.0138079	0.175185
1458636_at	72486	Rnf219	ring finger protein 219	NM_026047	2.18968	0.0152898	0.182347
1417354_at	81500	Sil1	endoplasmic reticulum chaperone SIL1 homolog (S. cerevisiae)	NM_030749	2.18516	0.0165996	0.1882
1426299_at	71607	Snx20	sorting nexin 20	NM_027840	2.18308	0.023304	0.216832
1437044_a_at	14466	Gba	glucosidase, beta, acid	NM_001077411 /// NM_008094	2.18261	0.00225421	0.0767518
1420004_s_at	107939	Pom121	nuclear pore membrane protein 121	NM_148932	2.18249	0.0199242	0.20347
1450871_a_at	12035	Bcat1	branched chain aminotransferase 1, cytosolic	NM_001024468 /// NM_007532	2.17507	0.00141365	0.0633387
1423823_at	434693 /// 668455 /// 69902	Gm5633 /// Gm9178 /// Mrto4	predicted gene 5633 /// predicted gene 9178 /// MRT4, mRNA turnover 4, homolog (S. cere	NM_023536 /// XM_001004798 /// XM_001480560	2.17178	0.0105956	0.157686
1425416_s_at	56742	Psrc1	proline/serine-rich coiled-coil 1	NM_001190161 /// NM_019976	2.1708	0.0176135	0.192565
1448347_a_at	100504494 /// 53872	Caprin1 /// Gm20253	cell cycle associated protein 1 /// predicted gene, 20253	NM_001111289 /// NM_001111290 /// NM_001111291 /// NM_001111292 /// NM_016739 /// XR_10	2.1707	0.00853583	0.143048
1459489_at	---	---	---	---	2.16971	0.0182858	0.196219
1427439_s_at	27374	Prmt5	protein arginine N-methyltransferase 5	NM_013768	2.16366	0.0293187	0.236019
1450942_at	66983	Zfp830	zinc finger protein 830	NM_025884	2.15713	0.0234005	0.216907
1416311_s_at	22144 /// 22147	Tuba3a /// Tuba3b	tubulin, alpha 3A /// tubulin, alpha 3B	NM_009446 /// NM_009449	2.15674	0.0341872	0.248478
1417724_at	21681	Alyref	Aly/REF export factor	NM_011568	2.15159	0.000895687	0.0508131
1437725_x_at	69742	Tm2d2	TM2 domain containing 2	NM_027194	2.15022	0.0206337	0.20703
1429212_a_at	69358	Lrrc51	leucine rich repeat containing 51	NM_001162973 /// NM_001162974 /// NM_027053	2.14485	0.0326676	0.244173
1452684_at	67605	Akt1s1	AKT1 substrate 1 (proline-rich)	NM_001253920 /// NM_026270	2.14475	0.000142409	0.0210451
1436064_x_at	20088 /// 677113	LOC677113 /// Rps24	40S ribosomal protein S24-like /// ribosomal protein S24	NM_011297 /// NM_207634 /// NM_207635 /// XM_001000635	2.14451	0.0311316	0.240467
1417334_at	54402	Stk19	serine/threonine kinase 19	NM_019442	2.13824	0.00353903	0.092975
1433850_at	232314	Ppp4r2	protein phosphatase 4, regulatory subunit 2	NM_182939	2.13726	0.0232179	0.216577
1453789_at	74471	4933440N22Rik	RIKEN cDNA 4933440N22 gene	XM_917321 /// XM_986054	2.13726	0.033944	0.248081
1457236_at	436090	Gpr62	G protein-coupled receptor 62	NM_001159652	2.13646	0.0319672	0.242297
1432635_a_at	69276	Sec62	SEC62 homolog (S. cerevisiae)	NM_027016	2.1332	0.0290531	0.23525
1419254_at	17768	Mthfd2	methylenetetrahydrofolate dehydrogenase (NAD+ dependent), methenyltetrahydrofolate cycl	NM_008638	2.13191	0.0100509	0.154076
1448745_s_at	16939	Lor	loricrin	NM_008508	2.13097	0.0252561	0.223436
1455578_x_at	67945	Rpl41	ribosomal protein L41	NM_018860	2.13015	0.00160892	0.0665563
1418730_at	19820	Rlim	ring finger protein, LIM domain interacting	NM_011276	2.1252	0.0294846	0.236488
1453341_a_at	73893	Tmem202	transmembrane protein 202	NM_178388	2.11951	0.0024519	0.0792144
1434275_at	72293	Nkd2	naked cuticle 2 homolog (Drosophila)	NM_028186	2.11898	0.0341626	0.248424
1450796_at	53404	Atoh7	atonal homolog 7 (Drosophila)	NM_016864	2.11753	0.0156885	0.183837
1423946_at	213019	Pdlim2	PDZ and LIM domain 2	NM_001253736 /// NM_145978	2.11354	0.0291112	0.235379
1431177_a_at	19896	Rpl10a	ribosomal protein L10A	NM_011287	2.11264	0.0099667	0.153888
1433842_at	16978	Lrrfip1	leucine rich repeat (in FLII) interacting protein 1	NM_001111311 /// NM_001111312 /// NM_008515	2.11219	0.0177761	0.193083
1438847_at	17121	Mxd3	Max dimerization protein 3	NM_016662	2.11035	0.00979921	0.152767
1424348_at	210711	Mcmbp	MCM (minichromosome maintenance deficient) binding protein	NM_145955	2.10894	0.0177835	0.193083
1452429_s_at	224742	Abcf1	ATP-binding cassette, sub-family F (GCN20), member 1	NM_013854	2.10799	0.0189722	0.199594
1447205_x_at	100038969 /// 100862223 /// 20042 /// 434843 /// 626048 /// 665463 /// 665522 /// 66557	Gm10063 /// Gm14059 /// Gm14958 /// Gm5642 /// Gm6646 /// Gm7643 /// Gm7671 /// Gm7698 /// Gm7711 /// LOC100862223 /// Rps12	predicted gene 10063 /// predicted gene 14059 /// predicted gene 14958 /// predicted ps	NM_011295 /// XM_001472037 /// XM_001472702 /// XM_001473380 /// XM_001479052 /// XM_00	2.10597	0.00334855	0.0906396
1448330_at	14862	Gstm1	glutathione S-transferase, mu 1	NM_010358	2.10283	0.031983	0.242297
1444221_at	209478	Tbc1d12	TBC1D12: TBC1 domain family, member 12	NM_145952	2.09843	0.0124624	0.168234
1454441_at	12175	Bnip2	BCL2/adenovirus E1B interacting protein 2	NM_001008238 /// NM_016787	2.09735	0.0328634	0.244946
1460050_x_at	16612	Klk1	Kallikrein 1	NM_010639	2.09601	0.0211126	0.208708
1449195_s_at	66102	Cxcl16	chemokine (C-X-C motif) ligand 16	NM_023158	2.09328	0.00250054	0.0799715
1447868_x_at	30926	Glrx3	glutaredoxin 3	NM_023140	2.09284	0.0255487	0.224161
1456436_x_at	67427	Rps20	ribosomal protein S20	NM_026147	2.09258	0.00880569	0.144425
1424246_a_at	21753	Tes	testis derived transcript	NM_011570 /// NM_207176	2.09076	0.018232	0.195895
1424212_at	68118	9430023L20Rik	RIKEN cDNA 9430023L20 gene	NM_026566	2.08995	0.0218131	0.211317
1453096_x_at	19942	Rpl27	ribosomal protein L27	NM_011289	2.08932	0.0021453	0.0749788
1438140_a_at	100502777 /// 22722	LOC100502777 /// Zfp64	zinc finger protein 64-like /// zinc finger protein 64	NM_009564 /// XM_003084522 /// XM_003086272	2.0876	0.0118529	0.164703
1416516_at	14086	Fscn1	fascin homolog 1, actin bundling protein (Strongylocentrotus purpuratus)	NM_007984	2.08241	0.0229179	0.215069
1426975_at	216440	Os9	amplified in osteosarcoma	NM_001171026 /// NM_177614	2.07958	0.00829686	0.140786
1439454_x_at	69742	Tm2d2	TM2 domain containing 2	NM_027194	2.07545	0.0183911	0.196839
1420913_at	24059	Slco2a1	solute carrier organic anion transporter family, member 2a1	NM_033314	2.07261	0.0074759	0.134701
1417751_at	20868	Stk10	serine/threonine kinase 10	NM_009288	2.06903	0.0141177	0.176623
1455793_at	212326	Fam149a	family with sequence similarity 149, member A	NM_153535	2.06843	0.0312921	0.241125
1418711_at	18590	Pdgfa	platelet derived growth factor, alpha	NM_008808	2.06598	0.0200271	0.204092
1455485_x_at	22121	Rpl13a	ribosomal protein L13A	NM_009438	2.0636	0.00276874	0.0838637
1437944_at	216148	Shc2	SHC (Src homology 2 domain containing) transforming protein 2	NM_001024539	2.05907	0.0137952	0.175185
1433748_at	503610	Zdhhc18	zinc finger, DHHC domain containing 18	NM_001017968	2.05893	0.013729	0.174992
1447703_x_at	68040	Zfp593	zinc finger protein 593	NM_024215	2.05718	0.0280271	0.231469
1438827_at	14660	Gls	Glutaminase	NM_001081081 /// NM_001113383	2.04977	0.000700779	0.0454457
1420731_a_at	13008	Csrp2	cysteine and glycine-rich protein 2	NM_007792	2.04848	0.0102504	0.15524
1436018_at	72640	Mex3a	mex3 homolog A (C. elegans)	NM_001029890	2.04633	0.00622214	0.122446
1429298_at	69219	Ddah1	dimethylarginine dimethylaminohydrolase 1	NM_026993	2.04336	0.0265014	0.226853
1423596_at	59126	Nek6	NIMA (never in mitosis gene a)-related expressed kinase 6	NM_001159631 /// NM_021606	2.04081	0.00373482	0.0953818
1457316_at	17760	Mtap6	microtubule-associated protein 6	NM_001043355 /// NM_001048167 /// NM_010837	2.03925	0.0211411	0.208803
1418522_at	17827	Mtx1	metaxin 1	NM_001161824 /// NM_013604	2.03607	0.00877539	0.144309
1416508_at	66999	Med28	mediator of RNA polymerase II transcription, subunit 28 homolog (yeast)	NM_025895	2.03467	0.00892867	0.145534
1445624_at	52335	Atxn1l	Ataxin 1-like	NM_001080930	2.03238	0.033311	0.245924
1456240_x_at	71963	Cdca4	cell division cycle associated 4	NM_028023	2.03095	0.0206309	0.20703
1421906_at	19014	Med1	mediator complex subunit 1	NM_001080118 /// NM_013634 /// NM_134027	2.02657	0.018325	0.196407
1453015_at	74440	4933407C03Rik	RIKEN cDNA 4933407C03 gene	NM_001163262 /// NM_028941	2.02231	0.0131769	0.172064
1432245_s_at	70387	Ttc9c	tetratricopeptide repeat domain 9C	NM_027412	2.02196	0.027173	0.229077
1434377_x_at	20104 /// 667739	Rps6 /// Rps6-ps4	ribosomal protein S6 /// ribosomal protein S6, pseudogene 4	NM_009096 /// XM_001003926	2.02123	0.00161402	0.0665999
1429930_at	71870	Ccdc19	coiled-coil domain containing 19	NM_027972	2.02112	0.0132295	0.172181
1454313_at	13649	Egfr	epidermal growth factor receptor	NM_007912 /// NM_207655	2.02045	0.0160935	0.185849
1435406_at	240084	Cchcr1	coiled-coil alpha-helical rod protein 1	NM_146248	2.01694	0.0255065	0.224161
1454055_at	665268	1600029O15Rik	ribosomal protein L17 pseudogene	NR_033522	2.00873	0.000574986	0.0416057
1419758_at	18671	Abcb1a	ATP-binding cassette, sub-family B (MDR/TAP), member 1A	NM_011076	2.00777	0.00518382	0.111795
1460328_at	67382	Brd3	bromodomain containing 3	NM_001113573 /// NM_001113574 /// NM_023336	2.00102	0.0300944	0.237603
1447937_a_at	100039331 /// 100041516 /// 100042539 /// 100861610 /// 100861635 /// 108816 /// 545605	4933409K07Rik /// Gm10590 /// Gm2163 /// Gm3893 /// Gm5859 /// Gm7819 /// LOC100041516 /// LOC100861610 /// LOC100861635	RIKEN cDNA 4933409K07 gene /// predicted gene 10590 /// predicted gene 2163 /// predict	NM_178649 /// NR_033123 /// NR_033506 /// XR_001565 /// XR_033794 /// XR_106271 /// XR_	1.99952	0.00220134	0.0759991
1416696_at	28106	D17Wsu104e	DNA segment, Chr 17, Wayne State University 104, expressed	NM_080837	1.99785	0.0257046	0.224752
1424529_s_at	68567	Cgref1	cell growth regulator with EF hand domain 1	NM_001160149 /// NM_026770	1.99671	0.00273416	0.0833678
1435035_at	108943	Rg9mtd2	RNA (guanine-9-) methyltransferase domain containing 2	NM_175389	1.99423	0.0209323	0.208174
1421773_at	14008	Etv2	ets variant gene 2	NM_007959	1.99299	0.0183361	0.196432
1415771_at	17975	Ncl	nucleolin	NM_010880	1.99267	0.00330183	0.0901759
1453689_at	72775	Fance	Fanconi anemia, complementation group E	NM_001163819 /// NM_001163820 /// NM_028348 /// NR_028296 /// NR_028297	1.98861	0.00166918	0.0673362
1417045_at	12122	Bid	BH3 interacting domain death agonist	NM_007544	1.98821	0.0116566	0.163681
1436595_at	52202	Rbm34	RNA binding motif protein 34	NM_172762	1.98595	0.00217244	0.0753687
1419100_at	20716	Serpina3n	serine (or cysteine) peptidase inhibitor, clade A, member 3N	NM_009252	1.98562	0.00654202	0.125929
1429077_x_at	100043184 /// 100043348 /// 100504174 /// 100505283 /// 19933 /// 432725 /// 545423 ///	Gm10045 /// Gm11703 /// Gm13653 /// Gm15682 /// Gm5445 /// LOC100505283 /// LOC634339 /// Rpl21	predicted pseudogene 10045 /// predicted gene 11703 /// predicted gene 13653 /// predic	NM_019647 /// XM_001480280 /// XM_001480398 /// XM_003085440 /// XM_003085763 /// XM_00	1.9834	0.018152	0.195434
1460639_a_at	11927	Atox1	ATX1 (antioxidant protein 1) homolog 1 (yeast)	NM_009720	1.97965	0.0272786	0.229247
1431765_a_at	16898 /// 546797 /// 620248 /// 639606 /// 666668 /// 667847	Gm10420 /// Gm5978 /// Gm6139 /// Gm8225 /// Gm8842 /// Rps2	predicted gene 10420 /// predicted gene 5978 /// predicted gene 6139 /// predicted gene	NM_008503 /// XM_001003664 /// XM_001004356 /// XM_003084649 /// XM_003086049 /// XM_00	1.97794	0.0270512	0.229029
1417291_at	21937	Tnfrsf1a	tumor necrosis factor receptor superfamily, member 1a	NM_011609	1.97703	0.00130781	0.0611228
1434343_at	232853	Zfp954	zinc finger protein 954	NM_172738	1.9765	0.0146989	0.179218
1421789_s_at	11842	Arf3	ADP-ribosylation factor 3	NM_007478	1.97465	0.0308964	0.239677
1439388_s_at	12927	Bcar1	breast cancer anti-estrogen resistance 1	NM_001198839 /// NM_009954	1.97347	0.00791901	0.13761
1458315_at	13831	Epc1	enhancer of polycomb homolog 1 (Drosophila)	NM_007935 /// NM_027497	1.97309	0.0277841	0.230514
1460688_s_at	106840	Unc119b	unc-119 homolog B (C. elegans)	NM_175352	1.97299	0.0215704	0.210023
1440649_at	---	---	---	---	1.97033	0.00604327	0.120412
1452394_at	27267	Cars	cysteinyl-tRNA synthetase	NM_001252593 /// NM_013742	1.96976	0.0161344	0.185932
1428478_at	72549	Reep4	receptor accessory protein 4	NM_180588	1.96874	0.0105675	0.157503
1449038_at	15483	Hsd11b1	hydroxysteroid 11-beta dehydrogenase 1	NM_001044751 /// NM_008288	1.96862	0.0171738	0.190493
1433420_at	75164	4930527J03Rik	RIKEN cDNA 4930527J03 gene	XR_140479 /// XR_141931	1.96859	0.00672074	0.127642
1456437_x_at	50909 /// 667277	C1ra /// C1rb	complement component 1, r subcomponent A /// complement component 1, r subcomponent B	NM_001113356 /// NM_023143	1.96774	0.0287201	0.234172
1458443_at	382056	Crtc1	CREB regulated transcription coactivator 1	NM_001004062	1.96652	0.00464489	0.106833
1421034_a_at	16190	Il4ra	interleukin 4 receptor, alpha	NM_001008700 /// NM_010557	1.96616	0.00997081	0.153899
1416024_x_at	12462	Cct3	chaperonin containing Tcp1, subunit 3 (gamma)	NM_001243065 /// NM_009836	1.9653	0.00145068	0.063809
1455357_x_at	67952	Tomm20	translocase of outer mitochondrial membrane 20 homolog (yeast)	NM_024214	1.96471	0.0175376	0.19242
1431604_a_at	52132	Ccdc97	coiled-coil domain containing 97	NM_028771	1.96356	0.0273967	0.229663
1419378_a_at	11936	Fxyd2	FXYD domain-containing ion transport regulator 2	NM_007503 /// NM_052823 /// NR_028499	1.96089	0.0137638	0.17501
1428850_x_at	673094	Cd99	CD99 antigen	NM_025584 /// XM_001004429	1.95996	0.00647823	0.125108
1421393_at	14814	Grin2d	glutamate receptor, ionotropic, NMDA2D (epsilon 4)	NM_008172	1.95951	0.0208705	0.207788
1434185_at	100503180 /// 107476	Acaca /// LOC100503180	acetyl-Coenzyme A carboxylase alpha /// acetyl-CoA carboxylase 1-like	NM_133360 /// XM_003086894	1.95745	0.00231266	0.0773795
1436517_at	243529	H1fx	H1 histone family, member X	NM_198622	1.95607	0.0142854	0.177798
1417628_at	20926	Supt6h	suppressor of Ty 6 homolog (S. cerevisiae)	NM_009297	1.9519	0.0231968	0.21652
1418361_at	104346	Gas8	growth arrest specific 8	NM_018855	1.95073	0.0260974	0.225502
1436304_at	77220	Tmem200a	transmembrane protein 200A	NM_029881	1.94914	0.0273401	0.229589
1437034_x_at	17118	Marcks	myristoylated alanine rich protein kinase C substrate	NM_008538	1.94847	0.014173	0.177019
1457744_at	212880	Ddx46	DEAD (Asp-Glu-Ala-Asp) box polypeptide 46	NM_145975	1.94623	0.00317741	0.0889792
1451530_at	13649	Egfr	epidermal growth factor receptor	NM_007912 /// NM_207655	1.94562	0.00470852	0.10733
1452414_s_at	108673	Ccdc86	coiled-coil domain containing 86	NM_023731	1.9429	0.02128	0.209051
1435680_a_at	83768	Dpp7	dipeptidylpeptidase 7	NM_031843	1.94125	0.001337	0.0616317
1459839_x_at	74007	Btbd11	BTB (POZ) domain containing 11	NM_001017525 /// NM_028709	1.94052	0.0126487	0.169048
1431642_at	26908	Eif2s3y	eukaryotic translation initiation factor 2, subunit 3, structural gene Y-linked	NM_012011	1.93811	0.0287375	0.234195
1419536_a_at	19697	Rela	v-rel reticuloendotheliosis viral oncogene homolog A (avian)	NM_009045	1.93559	0.0180409	0.19462
1430514_a_at	673094	Cd99	CD99 antigen	NM_025584 /// XM_001004429	1.93497	0.0292227	0.235773
1429032_at	100504195	Micalcl	MICAL C-terminal like	NM_027587	1.93396	0.00108294	0.0559468
1417909_at	11905	Serpinc1	serine (or cysteine) peptidase inhibitor, clade C (antithrombin), member 1	NM_080844	1.93388	0.0185706	0.197676
1421007_at	94216	Col4a6	collagen, type IV, alpha 6	NM_053185	1.9332	0.0108979	0.159374
1450984_at	21873	Tjp2	tight junction protein 2	NM_001198985 /// NM_011597	1.93312	0.0304316	0.238752
1417475_at	170759	Atp13a1	ATPase type 13A1	NM_133224	1.93284	0.00673155	0.127642
1425944_a_at	19364	Rad51l3	RAD51-like 3 (S. cerevisiae)	NM_011235	1.93128	0.0147288	0.179246
1415718_at	50724	Sap30l	SAP30-like	NM_001081168	1.93064	0.00797705	0.137886
1428155_at	76501	Commd9	COMM domain containing 9	NM_029635	1.93054	0.0125418	0.168494
1424356_a_at	210029	Metrnl	meteorin, glial cell differentiation regulator-like	NM_144797	1.93001	0.0187434	0.198764
1420651_at	11907	Ate1	arginyltransferase 1	NM_001029895 /// NM_001136054 /// NM_013799	1.92923	0.0238845	0.218191
1434120_a_at	56307	Metap2	methionine aminopeptidase 2	NM_019648	1.92513	0.0271571	0.229077
1447653_x_at	271377 /// 68193	Rpl24 /// Zbtb11	ribosomal protein L24 /// zinc finger and BTB domain containing 11	NM_024218 /// NM_173026	1.92418	0.00951718	0.150722
1460396_at	71990	Ddx54	DEAD (Asp-Glu-Ala-Asp) box polypeptide 54	NM_028041	1.92307	0.00220241	0.0759991
1416933_at	18984	Por	P450 (cytochrome) oxidoreductase	NM_008898	1.92058	0.0170423	0.1899
1448353_x_at	103963	Rpn1	ribophorin I	NM_133933	1.9203	0.0144899	0.178695
1415753_at	216169	Fam108a	family with sequence similarity 108, member A	NM_145421	1.91906	0.0208361	0.207637
1437976_x_at	100041478 /// 100043755 /// 268449	Gm10132 /// Gm3362 /// Rpl23a	predicted gene 10132 /// predicted pseudogene 3362 /// ribosomal protein L23A	NM_207523 /// XM_001476133 /// XM_001480900 /// XM_003085936 /// XM_003085951	1.9182	0.0124644	0.168234
1448387_at	100043674 /// 56438	Gm9840 /// Rbx1	predicted gene 9840 /// ring-box 1	NM_019712 /// XM_001480943 /// XM_003086061 /// XM_003688752 /// XM_003689212	1.91593	0.016821	0.189188
1448777_at	17216	Mcm2	minichromosome maintenance deficient 2 mitotin (S. cerevisiae)	NM_008564	1.91249	0.0115355	0.163325
1426660_x_at	100039571 /// 100041478 /// 100043755 /// 268449	Gm10132 /// Gm10335 /// Gm3362 /// Rpl23a	predicted gene 10132 /// ribosomal protein L23A pseudogene /// predicted pseudogene 336	NM_207523 /// XM_001473215 /// XM_001476133 /// XM_001480900 /// XM_003085936 /// XM_00	1.91228	0.0341672	0.248424
1451255_at	54135	Lsr	lipolysis stimulated lipoprotein receptor	NM_001164184 /// NM_001164185 /// NM_017405	1.90813	0.0210588	0.208449
1427894_at	246154	Vasn	vasorin	NM_139307	1.90726	0.00651641	0.125704
1427422_at	624219	Gm6484	predicted gene 6484	NM_001080940	1.90519	0.0160224	0.185487
1450572_at	11648	Akp3	alkaline phosphatase 3, intestine, not Mn requiring	NM_007432	1.90354	0.0209801	0.208195
1456586_x_at	78388	Mvp	major vault protein	NM_080638	1.8999	0.0317849	0.242036
1437344_x_at	16663	Krt13	keratin 13	NM_010662	1.89983	0.030389	0.238737
1431530_a_at	56224	Tspan5	tetraspanin 5	NM_019571	1.89884	0.0126939	0.169331
1427805_at	---	---	---	---	1.89509	0.0080758	0.138647
1456727_a_at	104318	Csnk1d	casein kinase 1, delta	NM_027874 /// NM_139059	1.8938	0.000702212	0.0454457
1436713_s_at	17263	Meg3	maternally expressed 3	NM_144513 /// NR_003633 /// NR_027651 /// NR_027652 /// NR_046475	1.89349	0.0225578	0.213645
1436887_x_at	101612	Grwd1	glutamate-rich WD repeat containing 1	NM_153419	1.89288	0.0347488	0.249911
1421024_at	55979	Agpat1	1-acylglycerol-3-phosphate O-acyltransferase 1 (lysophosphatidic acid acyltransferase,	NM_001163379 /// NM_018862	1.89091	0.0223493	0.212923
1437712_x_at	109075	Exosc4	exosome component 4	NM_175399	1.88875	0.022365	0.212982
1449252_at	104943	Fam110c	family with sequence similarity 110, member C	NM_027828	1.88799	0.0151507	0.181587
1426486_at	67812	Ubxn4	UBX domain protein 4	NM_026390	1.88745	0.0324918	0.243594
1432192_at	74953	4930483K19Rik	RIKEN cDNA 4930483K19 gene	NR_045354	1.88475	0.00053091	0.0404811
1448633_at	68988	Prpf31	PRP31 pre-mRNA processing factor 31 homolog (yeast)	NM_001159714 /// NM_027328	1.88402	0.0126722	0.169191
1454908_x_at	20365	Serf1	small EDRK-rich factor 1	NM_011353	1.88394	0.0159158	0.184909
1423006_at	18712	Pim1	proviral integration site 1	NM_008842	1.88375	0.0257417	0.224777
1441772_at	18438	P2rx4	purinergic receptor P2X, ligand-gated ion channel 4	NM_011026	1.88217	0.0233955	0.216907
1457021_x_at	110542	Amhr2	anti-Mullerian hormone type 2 receptor	NM_144547	1.88079	0.0145555	0.178721
1452413_at	244895	C230081A13Rik	RIKEN cDNA C230081A13 gene	NM_172924	1.88027	0.0319474	0.242274
1423518_at	12988	Csk	c-src tyrosine kinase	NM_007783	1.87863	0.0325148	0.243677
1415735_at	13194	Ddb1	damage specific DNA binding protein 1	NM_015735	1.87859	0.0223975	0.213059
1437888_at	232341	Wnk1	WNK lysine deficient protein kinase 1	NM_001037155 /// NM_001185020 /// NM_001185021 /// NM_001199083 /// NM_001199084 /// NM	1.87693	0.0192515	0.200987
1459285_at	---	---	---	---	1.87662	0.0310287	0.240121
1437549_at	69941	2810408I11Rik	RIKEN cDNA 2810408I11 gene	NR_038009	1.87397	0.00026134	0.027539
1415978_at	22152	Tubb3	tubulin, beta 3 class III	NM_023279	1.87367	0.00163709	0.0668014
1435143_at	13713	Elk3	ELK3, member of ETS oncogene family	NM_013508 /// NM_205536	1.87289	0.0216622	0.210557
1433553_at	99326	Garnl3	GTPase activating RANGAP domain-like 3	NM_178888	1.87085	0.0233195	0.216832
1455436_at	68203	Diras2	DIRAS family, GTP-binding RAS-like 2	NM_001024474	1.86927	0.0292443	0.235821
1435199_at	23805	Apc2	adenomatosis polyposis coli 2	NM_011789	1.86844	0.0330975	0.245233
1449196_a_at	667035 /// 78294	Gm8430 /// Rps27a	predicted pseudogene 8430 /// ribosomal protein S27A	NM_001033865 /// NM_024277 /// XM_001002242 /// XM_003086531	1.86722	0.00519304	0.111795
1449549_at	13642	Efnb2	ephrin B2	NM_010111	1.86405	0.00798498	0.137886
1447606_x_at	66333	Aqp11	aquaporin 11	NM_175105	1.86286	0.0191952	0.200711
1426067_x_at	12462	Cct3	chaperonin containing Tcp1, subunit 3 (gamma)	NM_001243065 /// NM_009836	1.86219	0.0116029	0.163681
1420779_at	14201	Fhl3	four and a half LIM domains 3	NM_010213	1.86201	0.0151653	0.181638
1451319_at	223870	Senp1	SUMO1/sentrin specific peptidase 1	NM_144851	1.86182	0.00141732	0.0633387
1417837_at	22113	Phlda2	pleckstrin homology-like domain, family A, member 2	NM_009434	1.86158	0.00554401	0.115744
1459201_at	---	---	---	---	1.86091	0.0014998	0.0650407
1420023_at	225363	Etf1	eukaryotic translation termination factor 1	NM_144866	1.85952	0.0146509	0.178877
1451128_s_at	110033	Kif22	kinesin family member 22	NM_145588	1.85857	0.00953145	0.150729
1448384_at	80294	Pofut2	protein O-fucosyltransferase 2	NM_030262	1.85713	0.000316234	0.0307265
1426696_at	16976	Lrpap1	low density lipoprotein receptor-related protein associated protein 1	NM_013587	1.85441	0.0131468	0.172064
1424167_a_at	29858	Pmm1	phosphomannomutase 1	NM_013872	1.85411	0.00226787	0.0767719
1424932_at	13649	Egfr	epidermal growth factor receptor	NM_007912 /// NM_207655	1.84945	0.0279035	0.230969
1435012_x_at	242711 /// 67868	Cela3b /// Gm13011	chymotrypsin-like elastase family, member 3B /// predicted gene 13011	NM_001126318 /// NM_026419	1.84891	0.0121647	0.167029
1451688_s_at	76025	Cant1	calcium activated nucleotidase 1	NM_001025617 /// NM_001025618 /// NM_001267591 /// NM_001267592 /// NM_029502	1.84879	0.00319123	0.0889792
1435932_at	20170	Hps6	Hermansky-Pudlak syndrome 6	NM_176785	1.84855	0.00250658	0.0799715
1449877_s_at	100502766	Kifc1	kinesin family member C1	NM_001195298	1.84843	0.03243	0.243365
1427844_a_at	12608	Cebpb	CCAAT/enhancer binding protein (C/EBP), beta	NM_009883	1.84573	0.00688976	0.128775
1419978_s_at	52666	Arhgef25	Rho guanine nucleotide exchange factor (GEF) 25	NM_001166413 /// NM_028027	1.84443	0.00352946	0.0928462
1442355_at	546100	Gm5914	predicted gene 5914	XR_106165 /// XR_108033	1.84376	0.00434026	0.103653
1448215_a_at	75221	Dpp3	dipeptidylpeptidase 3	NM_133803	1.84355	0.00475783	0.107953
1425333_at	69834	Rab43	RAB43, member RAS oncogene family	NM_001039394 /// NM_133717	1.84254	0.0175342	0.19242
1448159_at	19349	Rab7	RAB7, member RAS oncogene family	NM_009005	1.84206	0.0160304	0.185487
1436408_at	104582	Rprml	reprimo-like	NM_001033212	1.84079	0.0120863	0.166444
1452559_at	384817	4930448N21Rik	RIKEN cDNA 4930448N21 gene	XM_001474568 /// XM_358744	1.83946	0.0211437	0.208803
1417144_at	103733	Tubg1	tubulin, gamma 1	NM_134024	1.83766	0.0256234	0.22453
1419050_at	66139	Tmem8c	transmembrane protein 8C	NM_001159602 /// NM_025376	1.83547	0.0330281	0.245233
1449703_at	100494	Zfand2a	Zinc finger, AN1-type domain 2A	NM_001159908 /// NM_133349	1.83472	0.0267862	0.227952
1449473_s_at	21939	Cd40	CD40 antigen	NM_011611 /// NM_170702 /// NM_170703 /// NM_170704 /// NR_027852	1.83358	0.0345256	0.249302
1452379_at	319974	Auts2	autism susceptibility candidate 2	NM_177047	1.8335	0.0313936	0.241131
1433500_at	209773	Dennd2a	DENN/MADD domain containing 2A	NM_172477	1.83319	0.00277445	0.0839237
1447851_x_at	11982	Atp10a	ATPase, class V, type 10A	NM_009728	1.83147	0.00245729	0.0792749
1424145_at	75210	Prr3	proline-rich polypeptide 3	NM_001165892 /// NM_145487 /// NR_028507 /// NR_028516	1.83126	0.0100325	0.154076
1422955_at	110058	Syt17	synaptotagmin XVII	NM_138649	1.83045	0.0068975	0.128813
1435534_a_at	67952	Tomm20	translocase of outer mitochondrial membrane 20 homolog (yeast)	NM_024214	1.83012	0.0124507	0.168234
1416419_s_at	57436	Gabarapl1	gamma-aminobutyric acid (GABA) A receptor-associated protein-like 1	NM_020590	1.8273	0.031933	0.242256
1419745_at	58996	Arhgap23	Rho GTPase activating protein 23	NM_021493	1.82661	0.0142949	0.177798
1432068_a_at	93685	Entpd7	ectonucleoside triphosphate diphosphohydrolase 7	NM_053103	1.82499	0.00660491	0.126278
1445683_at	---	---	---	---	1.82205	0.013682	0.17466
1450573_at	11705	Amh	anti-Mullerian hormone	NM_007445	1.82166	0.0212656	0.208981
1456244_x_at	30926	Glrx3	glutaredoxin 3	NM_023140	1.81933	0.0140296	0.176506
1457592_x_at	67109	Zfp787	zinc finger protein 787	NM_001013012	1.81908	0.00693151	0.12905
1447543_at	69368	Wdfy1	WD repeat and FYVE domain containing 1	NM_001111279 /// NM_027057	1.81907	0.0276724	0.230424
1438269_at	245007	Zbtb38	zinc finger and BTB domain containing 38	NM_175537	1.81791	0.0318128	0.242118
1416695_at	12257	Tspo	translocator protein	NM_009775	1.81478	5.47044e-05	0.0153244
1440784_at	13629	Eef2	Eukaryotic translation elongation factor 2	NM_007907	1.81288	0.0249705	0.222192
1444255_at	330286	D630045J12Rik	RIKEN cDNA D630045J12 gene	NM_194061	1.8127	0.0141927	0.177168
1442024_at	---	---	---	---	1.81174	0.00168582	0.0676445
1436711_at	109275	Actr5	ARP5 actin-related protein 5	NM_175419	1.81151	0.0100367	0.154076
1422329_a_at	18213	Ntrk3	neurotrophic tyrosine kinase, receptor, type 3	NM_008746 /// NM_182809	1.81079	0.0117957	0.16428
1427815_at	69900	Mfsd11	major facilitator superfamily domain containing 11	NM_178620	1.80785	0.0277347	0.230514
1421414_a_at	20358	Sema6a	sema domain, transmembrane domain (TM), and cytoplasmic domain, (semaphorin) 6A	NM_018744	1.80753	0.00828734	0.140786
1460013_at	216856	Nlgn2	neuroligin 2	NM_198862	1.80703	0.0164076	0.187378
1443887_at	433667	Ankrd13c	ankyrin repeat domain 13c	NM_001013806	1.80427	0.0132251	0.172181
1416276_a_at	20102	Rps4x	ribosomal protein S4, X-linked	NM_009094	1.80264	0.0151229	0.181387
1420649_at	11906	Zfhx3	zinc finger homeobox 3	NM_007496	1.80064	0.00307696	0.0879431
1450782_at	22417	Wnt4	wingless-related MMTV integration site 4	NM_009523	1.79901	0.021749	0.211037
1434222_at	217692	Sipa1l1	signal-induced proliferation-associated 1 like 1	NM_001167983 /// NM_172579	1.7976	0.00160119	0.0665563
1451057_x_at	13430	Dnm2	dynamin 2	NM_001039520 /// NM_001253893 /// NM_001253894 /// NM_007871	1.79731	0.0169128	0.189362
1440931_at	545474	Scrt2	scratch homolog 2, zinc finger protein (Drosophila)	NM_001160410	1.79618	0.0237356	0.217625
1438426_at	77552	Shisa4	shisa homolog 4 (Xenopus laevis)	NM_175259	1.79569	0.0207813	0.207449
1424429_s_at	233875	Ino80e	INO80 complex subunit E	NM_153580	1.79515	0.00826131	0.140601
1458360_at	---	---	---	---	1.79468	0.0168136	0.189177
1430504_at	75835	Vmn2r-ps54	vomeronasal 2, receptor, pseudogene 54	NM_029460 /// NR_004441	1.79447	0.0334949	0.246438
1440792_x_at	18391	Sigmar1	sigma non-opioid intracellular receptor 1	NM_011014	1.7934	0.0107272	0.158052
1441132_at	---	---	---	---	1.79144	0.022637	0.214081
1439023_at	67848	Ddx55	DEAD (Asp-Glu-Ala-Asp) box polypeptide 55	NM_001190795 /// NM_026409	1.7903	0.0157972	0.184435
1436480_at	83768	Dpp7	dipeptidylpeptidase 7	NM_031843	1.78856	0.00216766	0.0753513
1435527_at	18029	Nfic	nuclear factor I/C	NM_008688 /// NM_026756	1.78793	0.0111425	0.16107
1424684_at	19345	Rab5c	RAB5C, member RAS oncogene family	NM_024456	1.78682	0.00431337	0.103148
1456584_x_at	236539	Phgdh	3-phosphoglycerate dehydrogenase	NM_016966	1.78288	0.0143045	0.177798
1460263_at	18571	Pdcd6ip	Programmed cell death 6 interacting protein	NM_001164677 /// NM_001164678 /// NM_011052	1.78248	0.0070483	0.130174
1430900_at	78154	4930430O22Rik	RIKEN cDNA 4930430O22 gene	XM_003085348 /// XM_003086487	1.7794	0.0121468	0.166921
1422771_at	17130	Smad6	SMAD family member 6	NM_008542	1.77814	0.00877994	0.144309
1428601_at	71837	1700003E16Rik	RIKEN cDNA 1700003E16 gene	NM_027948	1.77775	0.0173881	0.191484
1456486_at	232976	Zfp574	zinc finger protein 574	NM_001168506 /// NM_175477	1.77749	0.00410689	0.10023
1444230_at	402731	2900046D03Rik	RIKEN cDNA 2900046D03 gene	---	1.77695	0.00996035	0.153888
1438783_at	---	---	---	---	1.77654	0.0166399	0.188453
1460049_s_at	78896	1500015O10Rik	RIKEN cDNA 1500015O10 gene	NM_024283	1.77519	0.00730147	0.132944
1428381_a_at	66496	Ppdpf	pancreatic progenitor cell differentiation and proliferation factor homolog (zebrafish)	NM_025598	1.77405	0.0226437	0.2141
1427726_at	15043	H2-T3	histocompatibility 2, T region locus 3	NM_001030310 /// NM_008208	1.77342	0.00819059	0.139714
1442043_at	269788	Lhfpl4	lipoma HMGIC fusion partner-like protein 4	NM_177763	1.77329	0.017856	0.193513
1416708_a_at	52857	Gramd1a	GRAM domain containing 1A	NM_027898	1.77318	0.0207807	0.207449
1422740_at	94185	Tnfrsf21	tumor necrosis factor receptor superfamily, member 21	NM_178589	1.77313	0.015529	0.183282
1448206_at	19166	Psma2	proteasome (prosome, macropain) subunit, alpha type 2	NM_008944	1.77214	0.0266004	0.227045
1437576_at	72767	2810427A07Rik	RIKEN cDNA 2810427A07 gene	---	1.77104	0.0341613	0.248424
1452765_at	328133	Slc39a9	solute carrier family 39 (zinc transporter), member 9	NM_026244	1.77077	0.0044068	0.10433
1418834_at	117197	Cno	cappuccino	NM_133724	1.77063	0.0165586	0.188046
1421717_at	81014	Vmn1r58	vomeronasal 1 receptor 58	NM_030739	1.7697	0.00780599	0.136775
1432565_at	100379606	Gm15247	predicted gene 15247	---	1.76929	0.00797668	0.137886
1435681_s_at	234374	Ddx49	DEAD (Asp-Glu-Ala-Asp) box polypeptide 49	NM_001024922	1.76742	0.0236526	0.217577
1460377_a_at	60455	Tmem8	transmembrane protein 8 (five membrane-spanning domains)	NM_021793	1.76737	0.026463	0.226853
1425822_a_at	14357	Dtx1	deltex 1 homolog (Drosophila)	NM_008052	1.76707	0.0159529	0.185197
1442659_at	211712	Pcdh9	protocadherin 9	NM_001081377	1.76695	0.0116532	0.163681
1451944_a_at	21943	Tnfsf11	tumor necrosis factor (ligand) superfamily, member 11	NM_011613	1.76555	0.0213711	0.209192
1432753_at	77123	9130214F15Rik	RIKEN cDNA 9130214F15 gene	---	1.76489	0.00698751	0.129627
1454644_at	229707	Fam40a	family with sequence similarity 40, member A	NM_153563	1.76277	0.0149529	0.180393
1416542_at	21652	Phf1	PHD finger protein 1	NM_009343	1.76239	0.000421514	0.0354905
1437420_at	---	---	---	---	1.76185	0.0249032	0.221793
1415934_at	108679	Cops8	COP9 (constitutive photomorphogenic) homolog, subunit 8 (Arabidopsis thaliana)	NM_133805	1.7618	0.0232574	0.216772
1437144_x_at	26443	Psma6	proteasome (prosome, macropain) subunit, alpha type 6	NM_011968	1.76141	0.0123576	0.167827
1423032_at	100504784 /// 67248	LOC100504784 /// Rpl39	60S ribosomal protein L39-like /// ribosomal protein L39	NM_026055 /// XM_003086255	1.76084	0.00151864	0.0653706
1453430_at	67023	Use1	unconventional SNARE in the ER 1 homolog (S. cerevisiae)	NM_001145780 /// NM_025917 /// NM_029768	1.76048	0.020233	0.205089
1421588_at	50930	Tnfsf14	tumor necrosis factor (ligand) superfamily, member 14	NM_019418	1.75955	0.0135409	0.173601
1429261_at	664968	Tmem238	transmembrane protein 238	NM_029384	1.75852	0.00550366	0.115232
1449665_at	---	---	---	---	1.75799	0.0264643	0.226853
1448707_at	99730	Taf13	TAF13 RNA polymerase II, TATA box binding protein (TBP)-associated factor	NM_025444	1.75738	0.00944787	0.150303
1448296_x_at	22144 /// 22147	Tuba3a /// Tuba3b	tubulin, alpha 3A /// tubulin, alpha 3B	NM_009446 /// NM_009449	1.75725	0.0186967	0.198455
1436813_x_at	16549	Khsrp	KH-type splicing regulatory protein	NM_010613	1.7566	0.0130102	0.171321
1453505_a_at	13666	Eif2ak3	eukaryotic translation initiation factor 2 alpha kinase 3	NM_010121	1.75612	0.0138449	0.175349
1454268_a_at	13057	Cyba	cytochrome b-245, alpha polypeptide	NM_007806	1.75565	0.0149615	0.180393
1420170_at	17886	Myh9	myosin, heavy polypeptide 9, non-muscle	NM_022410	1.75409	0.020423	0.205924
1427128_at	104831	Ptpn23	protein tyrosine phosphatase, non-receptor type 23	NM_001081043	1.75375	0.00681041	0.127928
1435919_at	11928	Atp1a1	ATPase, Na+/K+ transporting, alpha 1 polypeptide	NM_144900	1.75264	0.0334326	0.246352
1437183_at	272381	Lrrc4b	leucine rich repeat containing 4B	NM_198250	1.75212	0.0324928	0.243594
1425075_at	229542	Gatad2b	GATA zinc finger domain containing 2B	NM_139304	1.75082	0.0265628	0.226853
1421970_a_at	14800	Gria2	glutamate receptor, ionotropic, AMPA2 (alpha 2)	NM_001039195 /// NM_001083806 /// NM_013540	1.75028	0.0131678	0.172064
1450088_a_at	17433	Mobp	myelin-associated oligodendrocytic basic protein	NM_001039364 /// NM_001039365 /// NM_008614	1.74887	0.00384719	0.0968578
1423846_x_at	22143 /// 434428	Gm5620 /// Tuba1b	predicted gene 5620 /// tubulin, alpha 1B	NM_011654 /// XM_003086752 /// XM_486246 /// XM_904657	1.74876	0.0033139	0.0901994
1459683_at	218695	Gm10044	predicted gene 10044	XM_001472917 /// XM_001477203	1.74852	0.024048	0.218685
1423877_at	110749	Chaf1b	chromatin assembly factor 1, subunit B (p60)	NM_028083	1.74833	0.0217045	0.210772
1434399_at	207839	Galnt6	UDP-N-acetyl-alpha-D-galactosamine:polypeptide N-acetylgalactosaminyltransferase 6	NM_001161767 /// NM_001161768 /// NM_172451	1.74692	0.0201169	0.204483
1428634_at	28071	Twistnb	TWIST neighbor	NM_172253	1.74585	0.0228157	0.214786
1420265_x_at	97484	Cog8	component of oligomeric golgi complex 8	NM_139229	1.74582	0.0272518	0.229136
1425201_a_at	68180	Hyi	hydroxypyruvate isomerase homolog (E. coli)	NM_026601 /// NR_003946	1.7442	0.0178851	0.193716
1449499_at	15404	Hoxa7	homeobox A7	NM_010455	1.74306	0.00228936	0.0769365
1441309_at	224697	Adamts10	a disintegrin-like and metallopeptidase (reprolysin type) with thrombospondin type 1 mo	NM_172619 /// NR_037707 /// NR_037708	1.7412	0.0292407	0.235821
1435873_a_at	100504632 /// 210172 /// 22121	Gm11478 /// Rpl13a /// Zfp526	60S ribosomal protein L13a-like /// ribosomal protein L13A /// zinc finger protein 526	NM_009438 /// NM_175436 /// XR_141061 /// XR_141582	1.74095	0.00569929	0.116851
1450228_a_at	18717	Pip5k1c	phosphatidylinositol-4-phosphate 5-kinase, type 1 gamma	NM_001146687 /// NM_008844	1.74021	0.00612362	0.121319
1423567_a_at	26444	Psma7	proteasome (prosome, macropain) subunit, alpha type 7	NM_011969	1.73941	0.00399163	0.0989266
1419490_at	106014	Fam19a5	family with sequence similarity 19, member A5	NM_001252310 /// NM_134096 /// NR_045510	1.73826	0.025386	0.223883
1425535_at	58887	Repin1	replication initiator 1	NM_001079901 /// NM_001079902 /// NM_001079903 /// NM_001079904 /// NM_001079905 /// NM	1.7367	0.00640547	0.124347
1438657_x_at	100044742 /// 19243 /// 433406	Gm13363 /// LOC100044742 /// Ptp4a1	predicted gene 13363 /// protein tyrosine phosphatase type IVA 1-like /// protein tyros	NM_011200 /// NR_002688 /// XM_001472581	1.73662	0.00231275	0.0773795
1457599_at	69672	Txndc15	thioredoxin domain containing 15	NM_175150	1.73642	0.0112397	0.161531
1434281_at	66498	Dda1	DET1 and DDB1 associated 1	NM_025600	1.73569	0.0130294	0.171431
1419508_at	19766	Ripk1	receptor (TNFRSF)-interacting serine-threonine kinase 1	NM_009068	1.7348	0.00202115	0.0732514
1445751_at	12816	Col12a1	Collagen, type XII, alpha 1	NM_007730	1.73475	0.0169617	0.18949
1450747_at	50868	Keap1	kelch-like ECH-associated protein 1	NM_001110305 /// NM_001110306 /// NM_001110307 /// NM_016679	1.7343	0.0210523	0.208448
1431422_a_at	56405	Dusp14	dual specificity phosphatase 14	NM_019819	1.73426	0.0226837	0.214335
1421464_at	12020	Nkx3-2	NK3 homeobox 2	NM_007524	1.73415	0.02963	0.236877
1454979_at	13367	Diap1	diaphanous homolog 1 (Drosophila)	NM_007858	1.73413	0.00564461	0.116299
1423502_at	14312	Brd2	bromodomain containing 2	NM_001025387 /// NM_001204973 /// NM_010238 /// NR_037970	1.73379	0.0259965	0.225451
1456690_at	327799	Usp44	ubiquitin specific peptidase 44	NM_001206851 /// NM_183199	1.73326	0.030387	0.238737
1448430_a_at	17938	Naca	nascent polypeptide-associated complex alpha polypeptide	NM_001113199 /// NM_013608	1.73177	0.0156956	0.183837
1423828_at	14104	Fasn	fatty acid synthase	NM_007988	1.73139	0.00179233	0.0695661
1450502_at	12934	Dpysl2	dihydropyrimidinase-like 2	NM_009955	1.73138	0.0298866	0.237246
1455509_at	192950	Nacad	NAC alpha domain containing	NM_001081652	1.73086	0.019387	0.201406
1419132_at	24088	Tlr2	toll-like receptor 2	NM_011905	1.73012	0.00688156	0.128675
1440165_at	19264	Ptprc	Protein tyrosine phosphatase, receptor type, C	NM_001111316 /// NM_001268286 /// NM_011210	1.73009	0.0329262	0.245069
1421214_at	12763	Cmah	cytidine monophospho-N-acetylneuraminic acid hydroxylase	NM_001111110 /// NM_007717	1.72878	0.0281452	0.232062
1456279_a_at	27061	Bcap31	B cell receptor associated protein 31	NM_012060	1.72804	0.0310609	0.240288
1455755_at	224813	Gm88	predicted gene 88	NM_001111142	1.72779	0.0258294	0.225126
1429343_at	76572	Rbmxl2	RNA binding motif protein, X-linked-like 2	NM_029660	1.72757	0.00709405	0.13042
1421031_a_at	69573	Hilpda	hypoxia inducible lipid droplet associated	NM_001190461 /// NM_023516	1.72512	0.0341223	0.248424
1422393_at	30923	Foxe3	forkhead box E3	NM_015758	1.72464	0.0222511	0.212539
1438182_x_at	72323	Asb6	Ankyrin repeat and SOCS box-containing 6	NM_133346	1.72313	0.0169975	0.189612
1437311_at	319317	Snhg11	small nucleolar RNA host gene 11	NM_175692	1.72296	0.0130726	0.171641
1419655_at	21887	Tle3	transducin-like enhancer of split 3, homolog of Drosophila E(spl)	NM_001083927 /// NM_001083928 /// NM_009389	1.72243	0.0340307	0.248192
1423450_a_at	15476	Hs3st1	heparan sulfate (glucosamine) 3-O-sulfotransferase 1	NM_010474	1.71985	0.0124816	0.168291
1417523_at	56193	Plek	pleckstrin	NM_019549	1.71904	0.0156216	0.183524
1443360_x_at	171207	Arhgap4	Rho GTPase activating protein 4	NM_001162423 /// NM_001162424 /// NM_138630	1.71745	0.00338354	0.0910409
1426014_a_at	72040	Cdhr5	cadherin-related family member 5	NM_001114322 /// NM_028069	1.7164	0.019855	0.203379
1459700_at	380664	Lemd3	LEM domain containing 3	NM_001081193	1.71567	0.0032674	0.0899032
1419746_at	58996	Arhgap23	Rho GTPase activating protein 23	NM_021493	1.71529	0.0161522	0.185932
1426859_at	16324	Inhbb	inhibin beta-B	NM_008381	1.71505	0.0156079	0.18347
1455197_at	223881	Rnd1	Rho family GTPase 1	NM_172612	1.7147	0.000375588	0.0339023
1454778_x_at	54127	Rps28	ribosomal protein S28	NM_016844	1.71353	0.00481684	0.108611
1418964_at	67556	Pigm	phosphatidylinositol glycan anchor biosynthesis, class M	NM_026234	1.71342	0.0331858	0.245476
1436699_x_at	19899	Rpl18	ribosomal protein L18	NM_009077	1.71261	0.00178133	0.0694379
1418655_at	14421	B4galnt1	beta-1,4-N-acetyl-galactosaminyl transferase 1	NM_001244617 /// NM_001244618 /// NM_008080 /// NM_027739 /// NR_045166	1.71241	0.0188962	0.199308
1418145_at	54723	Tfip11	tuftelin interacting protein 11	NM_018783	1.71174	0.000883917	0.0505023
1442767_s_at	22201	Uba1	ubiquitin-like modifier activating enzyme 1	NM_001136085 /// NM_009457	1.71071	0.0098359	0.153074
1451101_a_at	54127	Rps28	ribosomal protein S28	NM_016844	1.70983	0.00612568	0.121319
1431766_x_at	16898	Rps2	ribosomal protein S2	NM_008503	1.70919	0.0128207	0.170167
1428040_at	246086	Onecut3	one cut domain, family member 3	NM_139226	1.70841	0.0193673	0.201406
1445812_at	---	---	---	---	1.70762	0.0269705	0.228689
1444685_at	---	---	---	---	1.70672	0.0340505	0.248294
1439546_at	71146	Golga7b	golgi autoantigen, golgin subfamily a, 7B	NM_001141983 /// NM_027694	1.70644	0.00854268	0.143048
1444650_at	102098	Arhgef18	rho/rac guanine nucleotide exchange factor (GEF) 18	NM_133962	1.70574	0.0145978	0.178721
1433948_at	18778	Pla2g1b	Phospholipase A2, group IB, pancreas	NM_011107	1.70381	0.0139345	0.17599
1422331_at	18993	Pou3f3	POU domain, class 3, transcription factor 3	NM_008900	1.7023	0.0169406	0.18949
1423763_x_at	54127	Rps28	ribosomal protein S28	NM_016844	1.70146	0.0165885	0.1882
1426740_s_at	233912	Armc5	armadillo repeat containing 5	NM_146205	1.70144	0.0265418	0.226853
1449257_at	28081	D11Wsu99e	DNA segment, Chr 11, Wayne State University 99, expressed	NM_138598	1.7012	0.0161829	0.18618
1437666_x_at	22190	Ubc	ubiquitin C	NM_019639	1.70116	0.00170662	0.0681151
1438918_at	14137	Fdft1	farnesyl diphosphate farnesyl transferase 1	NM_010191	1.70105	0.0249802	0.222192
1448477_at	59031	Chst12	carbohydrate sulfotransferase 12	NM_021528	1.70063	0.0100473	0.154076
1422353_at	18998	Pou4f3	POU domain, class 4, transcription factor 3	NM_138945	1.69961	0.014089	0.176606
1434448_at	109658	Txlna	taxilin alpha	NM_001005506 /// NM_001199695	1.69812	0.0182722	0.19612
1449951_at	18038	Nfkbil1	nuclear factor of kappa light polypeptide gene enhancer in B cells inhibitor like 1	NM_010909	1.69717	0.0252481	0.223436
1443576_at	---	---	---	---	1.69621	0.0254633	0.224067
1436094_at	381677	Vgf	VGF nerve growth factor inducible	NM_001039385	1.69516	0.0125885	0.168692
1430018_at	58804	Cdc42ep5	CDC42 effector protein (Rho GTPase binding) 5	NM_021454	1.695	0.00652455	0.125724
1451749_at	266632	Irak4	interleukin-1 receptor-associated kinase 4	NM_029926	1.69331	0.00709633	0.13042
1458308_at	216161	Sbno2	strawberry notch homolog 2 (Drosophila)	NM_183426	1.69322	0.0258105	0.225117
1444573_at	381983	Lmtk3	Lemur tyrosine kinase 3	NM_001005511	1.69181	0.0127545	0.169621
1453290_at	70823	Hmgxb4	HMG box domain containing 4	NM_178017	1.69112	0.0188029	0.199114
1435375_at	223433	Fam105a	family with sequence similarity 105, member A	NM_001242423 /// NM_001242424 /// NM_198301	1.69098	0.0100439	0.154076
1438708_x_at	54401	Ywhab	tyrosine 3-monooxygenase/tryptophan 5-monooxygenase activation protein, beta polypeptid	NM_018753	1.69061	0.0165242	0.187827
1443698_at	327959	Xaf1	XIAP associated factor 1	NM_001037713	1.69051	0.014158	0.176948
1445407_at	---	---	---	---	1.69041	0.0146319	0.17879
1456443_at	432479	4930404N11Rik	RIKEN cDNA 4930404N11 gene	NM_001014836	1.69034	0.0261112	0.225502
1444165_at	244864	Layn	layilin	NM_001033534	1.68963	0.0157274	0.183858
1453008_at	69539	Trnp1	TMF1-regulated nuclear protein 1	NM_001081156	1.68945	0.00528795	0.112843
1422410_at	114712	Ferd3l	Fer3-like (Drosophila)	NM_033522	1.68902	0.0177289	0.193083
1457556_at	100216343	Gm17501	predicted gene, 17501	XR_106421 /// XR_107563	1.68887	0.00892254	0.145487
1416590_a_at	19376	Rab34	RAB34, member of RAS oncogene family	NM_001159482 /// NM_033475	1.68877	0.00977388	0.152576
1432519_at	69820	1810059H22Rik	RIKEN cDNA 1810059H22 gene	XR_104957 /// XR_107761	1.68863	0.0296696	0.237024
1419844_a_at	545086	LOC545086	uncharacterized LOC545086	---	1.68829	0.019622	0.202187
1436940_at	19291	Purb	Purine rich element binding protein B	NM_011221	1.68757	0.0123557	0.167827
1429374_at	75439	Cypt12	cysteine-rich perinuclear theca 12	NM_029289	1.68746	0.00789384	0.137406
1438715_at	234582	Ccdc102a	coiled-coil domain containing 102A	NM_001033533	1.6868	0.0129646	0.171016
1415798_at	12305	Ddr1	discoidin domain receptor family, member 1	NM_001198831 /// NM_001198833 /// NM_007584 /// NM_172962	1.68662	0.00372142	0.0951743
1443798_at	18707	Pik3cd	phosphatidylinositol 3-kinase catalytic delta polypeptide	NM_001029837 /// NM_001164049 /// NM_001164050 /// NM_001164051 /// NM_001164052 /// NM	1.68547	0.0241001	0.218876
1460327_at	64378	Gpr88	G-protein coupled receptor 88	NM_022427	1.68532	0.0197839	0.202835
1425966_x_at	22190	Ubc	ubiquitin C	NM_019639	1.68441	0.00964754	0.151766
1428188_at	72149	Strada	STE20-related kinase adaptor alpha	NM_001252448 /// NM_001252449 /// NM_028126	1.68363	0.0338494	0.247747
1418251_at	22158	Tulp3	tubby-like protein 3	NM_011657	1.68152	0.0185011	0.197353
1450509_at	58250	Chst11	carbohydrate sulfotransferase 11	NM_021439	1.68131	0.00635735	0.123961
1450748_at	58994	Smpd3	sphingomyelin phosphodiesterase 3, neutral	NM_021491	1.68114	0.0208194	0.207617
1438204_at	50708	Hist1h1c	Histone cluster 1, H1c	NM_015786	1.68107	0.00295085	0.0862522
1448180_a_at	15374	Hn1	hematological and neurological expressed sequence 1	NM_008258	1.68094	0.0115783	0.163594
1427093_at	69020	Zfp707	zinc finger protein 707	NM_001081065	1.68026	0.0242763	0.219712
1419006_s_at	93834	Peli2	pellino 2	NM_033602	1.68011	0.00129649	0.0609729
1448615_at	12460	Ccs	copper chaperone for superoxide dismutase	NM_016892	1.67964	0.00988393	0.153345
1442960_at	224116	Muc20	mucin 20	NM_001145874 /// NM_146071	1.67813	0.0295192	0.236599
1455093_a_at	11625	Ahsg	alpha-2-HS-glycoprotein	NM_013465	1.67717	0.0243248	0.219816
1455198_a_at	19054	Ppp2r3d	protein phosphatase 2 (formerly 2A), regulatory subunit B'', delta	NM_001039134 /// NM_001163415 /// NM_011154 /// NR_028110	1.6753	0.0117871	0.164229
1439359_x_at	18189	Nrxn1	neurexin I	NM_020252 /// NM_177284	1.67515	0.0288915	0.23457
1449943_at	16848	Lfng	LFNG O-fucosylpeptide 3-beta-N-acetylglucosaminyltransferase	NM_008494	1.67476	0.00550644	0.115232
1434624_x_at	76846	Rps9	ribosomal protein S9	NM_029767	1.67471	0.0055889	0.116052
1440916_at	70291	2510049J12Rik	RIKEN cDNA 2510049J12 gene	NM_001101431	1.67417	0.01574	0.183956
1415846_a_at	16833	Ldhc	lactate dehydrogenase C	NM_013580	1.674	0.0279223	0.230984
1460643_at	13716	Ell	elongation factor RNA polymerase II	NM_007924	1.67331	0.0163547	0.186975
1450146_at	14299	Ncs1	neuronal calcium sensor 1	NM_019681	1.67323	0.0271837	0.229077
1450255_at	12549	Arhgap31	Rho GTPase activating protein 31	NM_020260	1.67232	0.00503143	0.1104
1422109_at	19724	Rfx1	regulatory factor X, 1 (influences HLA class II expression)	NM_009055	1.67176	0.00660576	0.126278
1419540_at	100042782 /// 434726 /// 434727 /// 434728 /// 83457	Fthl17 /// Gm14458 /// Gm14499 /// Gm14511 /// Gm5634	ferritin, heavy polypeptide-like 17 /// predicted gene 14458 /// predicted gene 14499 /	NM_001085524 /// NM_001085525 /// NM_001099326 /// NM_031261 /// XM_486618	1.67128	0.00267151	0.082701
1427728_at	11449	Chrng	cholinergic receptor, nicotinic, gamma polypeptide	NM_009604	1.67123	0.0221668	0.212201
1449160_at	18160	Npr1	natriuretic peptide receptor 1	NM_008727	1.67017	0.0275049	0.230063
1417082_at	67628	Anp32b	acidic (leucine-rich) nuclear phosphoprotein 32 family, member B	NM_130889	1.6698	0.0114244	0.162541
1453939_x_at	677168	Gm9706	predicted gene 9706	XR_005074 /// XR_034969	1.66847	0.0234322	0.217093
1432003_a_at	67588	Rnf41	ring finger protein 41	NM_001164237 /// NM_026259	1.66807	0.0116765	0.163681
1448062_at	20869	Stk11	serine/threonine kinase 11	NM_011492	1.66748	0.00620089	0.122125
1441227_at	---	---	---	---	1.66713	0.0149106	0.180191
1429271_at	71617	9130011E15Rik	RIKEN cDNA 9130011E15 gene	NM_198296	1.66712	0.0190306	0.199793
1436923_at	76338	Rab2b	RAB2B, member RAS oncogene family	NM_172601	1.66708	0.00700454	0.12975
1450794_at	11998	Avp	arginine vasopressin	NM_009732	1.66601	0.0285701	0.233457
1447484_x_at	---	---	---	---	1.66538	0.00595385	0.119663
1442342_at	83395	Sp6	trans-acting transcription factor 6	NM_031183	1.66529	0.0218596	0.211317
1458236_at	---	---	---	---	1.66525	0.000630351	0.0437377
1457771_at	---	---	---	---	1.66517	0.00425826	0.102264
1420700_s_at	64931	Folr4	folate receptor 4 (delta)	NM_022888 /// NM_176807	1.6647	0.0165835	0.1882
1423790_at	223453	Dap	death-associated protein	NM_146057	1.66404	0.000538374	0.0404811
1422212_at	14106	Foxh1	forkhead box H1	NM_007989	1.66338	0.0294791	0.236488
1450186_s_at	14683	Gnas	GNAS (guanine nucleotide binding protein, alpha stimulating) complex locus	NM_001077507 /// NM_001077510 /// NM_010309 /// NM_010310 /// NM_019690 /// NM_022000 /	1.66308	0.0341185	0.248424
1418476_at	12931	Crlf1	cytokine receptor-like factor 1	NM_018827	1.66255	0.00907156	0.147224
1426164_a_at	22278	Usf1	upstream transcription factor 1	NM_009480	1.66143	0.00597601	0.119842
1454253_at	67236	Cinp	cyclin-dependent kinase 2 interacting protein	NM_026048 /// NM_027223	1.66045	0.0103073	0.155527
1420008_s_at	211652	Wwc1	WW, C2 and coiled-coil domain containing 1	NM_170779	1.6603	0.030948	0.239743
1427429_at	12981	Csf2	colony stimulating factor 2 (granulocyte-macrophage)	NM_009969	1.65798	0.0237656	0.217679
1436459_at	---	---	---	---	1.65752	0.00375678	0.0957256
1418333_at	17764	Mtf1	metal response element binding transcription factor 1	NM_008636	1.65717	0.010098	0.154333
1416339_a_at	19089	Prkcsh	protein kinase C substrate 80K-H	NM_008925	1.65556	0.00302369	0.0872613
1449840_at	20650	Sntb2	syntrophin, basic 2	NM_009229	1.65526	0.0013159	0.0613405
1422285_at	18420	Otp	orthopedia homolog (Drosophila)	NM_011021	1.65455	0.0225009	0.213465
1424174_at	192192	Shkbp1	Sh3kbp1 binding protein 1	NM_138676	1.65399	0.0108194	0.158534
1448242_at	53421	Sec61a1	Sec61 alpha 1 subunit (S. cerevisiae)	NM_016906	1.65283	0.0297171	0.23709
1453428_at	72555	Shisa9	shisa homolog 9 (Xenopus laevis)	NM_001174086 /// NM_028277	1.6515	0.0250076	0.222196
1431574_at	74968	4930465M20Rik	RIKEN cDNA 4930465M20 gene	NR_045973	1.65126	0.0229863	0.215483
1422266_at	17870	Mycs	myc-like oncogene, s-myc protein	NM_010850	1.65123	0.0315595	0.241408
1425672_a_at	22064	Trpc2	transient receptor potential cation channel, subfamily C, member 2	NM_001109897 /// NM_011644	1.65097	0.0195083	0.201861
1456218_at	382083	Snx22	sorting nexin 22	NM_001025612	1.65056	0.0291209	0.235416
1420927_at	20440	St6gal1	beta galactoside alpha 2,6 sialyltransferase 1	NM_001252505 /// NM_001252506 /// NM_145933	1.65008	0.032967	0.245192
1448861_at	22033	Traf5	TNF receptor-associated factor 5	NM_011633	1.64895	0.003776	0.0959444
1455004_at	227695	D2Wsu81e	DNA segment, Chr 2, Wayne State University 81, expressed	NM_172660 /// NR_030685	1.64862	0.0280522	0.231608
1422512_a_at	72075	Ogfr	opioid growth factor receptor	NM_031373	1.64826	0.0251076	0.222732
1430758_x_at	76960	Bcas1	breast carcinoma amplified sequence 1	NM_001164369 /// NM_029815	1.64696	0.00290732	0.0856454
1420402_at	11941	Atp2b2	ATPase, Ca++ transporting, plasma membrane 2	NM_001036684 /// NM_009723	1.64684	0.0330633	0.245233
1416747_at	106073	Mfsd5	major facilitator superfamily domain containing 5	NM_134100	1.64664	0.0258723	0.225177
1448227_at	14786	Grb7	growth factor receptor bound protein 7	NM_010346	1.64655	0.0199221	0.20347
1447683_x_at	17299	Mettl1	methyltransferase like 1	NM_010792	1.64626	0.0143453	0.177988
1429845_at	227736	1700019L03Rik	RIKEN cDNA 1700019L03 gene	NM_025619	1.64592	0.0260005	0.225451
1453811_at	15526	Hspa9	heat shock protein 9	NM_010481	1.64464	0.0234024	0.216907
1430278_a_at	93838	Dqx1	DEAQ RNA-dependent ATPase	NM_033606	1.64463	0.0166322	0.188428
1425511_at	226778	Mark1	MAP/microtubule affinity-regulating kinase 1	NM_145515	1.64412	0.0146261	0.17879
1428017_at	208076	Pknox2	Pbx/knotted 1 homeobox 2	NM_001029838 /// NM_148950	1.6438	0.0321049	0.242466
1437890_at	72014	Btbd17	BTB (POZ) domain containing 17	NM_028055	1.64359	0.031481	0.241303
1421582_a_at	12912	Creb1	cAMP responsive element binding protein 1	NM_001037726 /// NM_009952 /// NM_133828	1.64202	0.0157742	0.184214
1419405_at	68039	Nmb	neuromedin B	NM_026523	1.64192	0.00713271	0.130929
1450160_at	16878	Lif	leukemia inhibitory factor	NM_001039537 /// NM_008501	1.64172	0.000561725	0.0411609
1434508_at	70093	Ube2q1	ubiquitin-conjugating enzyme E2Q (putative) 1	NM_027315	1.64098	0.0342905	0.248599
1416636_at	19744	Rheb	Ras homolog enriched in brain	NM_053075	1.63804	0.0243491	0.219854
1440780_x_at	78896	1500015O10Rik	RIKEN cDNA 1500015O10 gene	NM_024283	1.63719	0.0170424	0.1899
1436365_at	207259	Zbtb7c	zinc finger and BTB domain containing 7C	NM_145356	1.63688	0.00775627	0.13661
1418646_at	14670	Gnl1	guanine nucleotide binding protein-like 1	NM_008136	1.6362	0.0122967	0.167464
1430078_a_at	18294	Ogg1	8-oxoguanine DNA-glycosylase 1	NM_010957	1.63617	0.0259241	0.22542
1429529_at	76265	Tsen54	tRNA splicing endonuclease 54 homolog (S. cerevisiae)	NM_029557	1.63539	0.0280632	0.231636
1452450_at	54667	Atp8b2	ATPase, class I, type 8B, member 2	NM_001081182	1.63512	0.00578101	0.117977
1419133_at	14027	Evpl	envoplakin	NM_025276	1.63496	0.0289752	0.234928
1448782_at	106200	Txndc11	thioredoxin domain containing 11	NM_029582 /// NM_134105	1.63438	0.0240162	0.218685
1422579_at	15528	Hspe1	heat shock protein 1 (chaperonin 10)	NM_008303	1.63365	0.0303858	0.238737
1451700_a_at	67604	Get4	golgi to ER traffic protein 4 homolog (S. cerevisiae)	NM_001163316 /// NM_026269	1.63244	0.0116571	0.163681
1418881_at	117148	Necab2	N-terminal EF-hand calcium binding protein 2	NM_054095	1.63243	0.0319922	0.242297
1434589_x_at	20932	Surf4	surfeit gene 4	NM_011512	1.63242	0.00569993	0.116851
1452637_a_at	69168	Bola1	bolA-like 1 (E. coli)	NM_026975	1.63239	0.0340217	0.248192
1427986_a_at	107581	Col16a1	collagen, type XVI, alpha 1	NM_028266	1.63229	0.00322434	0.0892153
1452028_a_at	22295	Cdh23	cadherin 23 (otocadherin)	NM_001252635 /// NM_023370 /// NR_045556	1.63212	0.00434995	0.103688
1420635_a_at	27060	Tcirg1	T cell, immune regulator 1, ATPase, H+ transporting, lysosomal V0 protein A3	NM_001136091 /// NM_001167784 /// NM_016921	1.63166	0.0258459	0.225143
1421302_a_at	14676	Gna15	guanine nucleotide binding protein, alpha 15	NM_010304	1.63139	0.00640512	0.124347
1455261_at	66978	Luc7l	Luc7 homolog (S. cerevisiae)-like	NM_025881 /// NM_028190 /// NR_037905 /// NR_037906	1.63128	0.0315453	0.241408
1426150_at	209047	Gipc3	GIPC PDZ domain containing family, member 3	NM_148951	1.63077	0.025405	0.223919
1429299_at	69219	Ddah1	dimethylarginine dimethylaminohydrolase 1	NM_026993	1.63002	0.0105364	0.157139
1450198_at	27389	Dusp13	dual specificity phosphatase 13	NM_001007268 /// NM_013849	1.62981	0.0264999	0.226853
1429563_x_at	109032	Sp110	Sp110 nuclear body protein	NM_030194 /// NM_175397	1.6285	0.0285581	0.233457
1453759_at	---	---	---	---	1.62837	0.0027911	0.0839768
1435865_at	319162 /// 56631	Hist3h2a /// Trim17	histone cluster 3, H2a /// tripartite motif-containing 17	NM_031172 /// NM_178218	1.62808	0.00640744	0.124347
1447178_at	---	---	---	---	1.62779	0.0167655	0.189108
1418404_at	19367	Rad9	RAD9 homolog (S. pombe)	NM_011237	1.62772	0.00983003	0.153054
1424829_at	227612	A830007P12Rik	RIKEN cDNA A830007P12 gene	NM_146115	1.62736	0.0127048	0.169411
1433011_at	216177	AU041133	expressed sequence AU041133	NM_001163064	1.62641	0.0284611	0.233268
1434530_at	23966	Odz4	odd Oz/ten-m homolog 4 (Drosophila)	NM_011858	1.62619	0.0337005	0.247102
1460190_at	11768	Ap1m2	adaptor protein complex AP-1, mu 2 subunit	NM_001110300 /// NM_009678	1.62613	0.0162014	0.18618
1458190_at	171207	Arhgap4	Rho GTPase activating protein 4	NM_001162423 /// NM_001162424 /// NM_138630	1.62515	0.0117089	0.163741
1455694_at	235627	Nbeal2	neurobeachin-like 2	NM_183276	1.62514	0.0316579	0.241632
1450617_at	---	---	---	---	1.62483	0.0318884	0.242256
1417798_at	69073	1810019J16Rik	RIKEN cDNA 1810019J16 gene	NM_001083916 /// NM_133707	1.62434	0.0321434	0.242466
1435482_at	98970	Fibcd1	fibrinogen C domain containing 1	NM_178887	1.62406	0.0169217	0.189376
1419226_at	84544	Cd96	CD96 antigen	NM_032465	1.6239	0.00162662	0.0667115
1454928_at	224903	Safb	scaffold attachment factor B	NM_001163300	1.62382	0.0134508	0.173377
1459048_s_at	77264	Zfp142	zinc finger protein 142	NM_029888	1.62379	0.0177891	0.193083
1427026_at	17884	Myh4	myosin, heavy polypeptide 4, skeletal muscle	NM_010855	1.62281	0.0269108	0.228398
1456208_at	215456	Gpat2	glycerol-3-phosphate acyltransferase 2, mitochondrial	NM_001081089	1.6227	0.0144852	0.178692
1449535_at	20834	Znrf4	zinc and ring finger 4	NM_011483	1.62225	0.0148425	0.179857
1420148_at	21366	Slc6a6	solute carrier family 6 (neurotransmitter transporter, taurine), member 6	NM_009320	1.62199	0.000652177	0.0443876
1419712_at	16188	Il3ra	interleukin 3 receptor, alpha chain	NM_008369	1.62119	0.00498991	0.110075
1418410_at	16469	Jrk	jerky	NM_008415	1.62095	0.0230646	0.215872
1430354_x_at	78891	Scyl1	SCY1-like 1 (S. cerevisiae)	NM_023912	1.62083	0.0063499	0.123881
1417303_at	192156	Mvd	mevalonate (diphospho) decarboxylase	NM_138656 /// NR_028354	1.61883	0.0153776	0.182608
1421045_at	17534	Mrc2	mannose receptor, C type 2	NM_008626	1.61829	0.0112218	0.161338
1434209_at	99890	Prmt6	protein arginine N-methyltransferase 6	NM_178891 /// NR_024139	1.61781	0.0167591	0.189108
1431441_at	74297	1700106J16Rik	RIKEN cDNA 1700106J16 gene	NM_028859	1.61781	0.0323302	0.243163
1449692_at	18762	Prkcz	protein kinase C, zeta	NM_001039079 /// NM_008860	1.61729	0.0216109	0.21024
1446729_at	214240	Disp2	dispatched homolog 2 (Drosophila)	NM_170593	1.61713	0.0293096	0.236019
1440724_at	243373	AI854703	Expressed sequence AI854703	NM_177737 /// NR_027236	1.61648	0.00213521	0.0747673
1451915_at	12462	Cct3	chaperonin containing Tcp1, subunit 3 (gamma)	NM_001243065 /// NM_009836	1.61639	0.00835501	0.141502
1428802_at	17309	Mgat3	mannoside acetylglucosaminyltransferase 3	NM_010795	1.61603	0.0287821	0.234314
1440924_at	240641	Kif20b	kinesin family member 20B	NM_183046	1.61456	0.0275867	0.23032
1441655_at	380730	Gm884	predicted gene 884	NM_001033434	1.61445	0.00845701	0.14264
1431447_at	73779	4930432K09Rik	RIKEN cDNA 4930432K09 gene	NM_001163551 /// NM_028648	1.61435	0.00855686	0.1431
1425015_at	13844	Ephb2	Eph receptor B2	NM_010142	1.61402	0.0163362	0.186952
1447781_s_at	108943	Rg9mtd2	RNA (guanine-9-) methyltransferase domain containing 2	NM_175389	1.6139	0.0158907	0.184806
1434183_at	666704	Samd1	sterile alpha motif domain containing 1	NM_001081415	1.61385	0.010055	0.154076
1424806_s_at	68796	Tmem214	transmembrane protein 214	NM_144525	1.6138	0.0131134	0.171876
1421207_at	16878	Lif	leukemia inhibitory factor	NM_001039537 /// NM_008501	1.6137	0.00798951	0.137886
1439064_at	277154	Nynrin	NYN domain and retroviral integrase containing	NM_001040072	1.61355	0.00364029	0.094198
1424887_at	234825	Klhdc4	kelch domain containing 4	NM_145605	1.61327	0.0104101	0.156521
1419232_a_at	11806	Apoa1	apolipoprotein A-I	NM_009692	1.61266	0.00829279	0.140786
1454761_at	216152	BC005764	cDNA sequence BC005764	NM_001170935 /// NM_181681 /// NR_033210	1.61224	0.0187915	0.199061
1418757_at	70928	Trim69	tripartite motif-containing 69	NM_080510	1.61182	0.0239125	0.218191
1427038_at	18619	Penk	preproenkephalin	NM_001002927	1.6102	0.0136238	0.174199
1447337_at	---	---	---	---	1.6092	0.00806371	0.138493
1452200_at	52626	Cdkn2aipnl	CDKN2A interacting protein N-terminal like	NM_029976	1.60918	0.026774	0.227923
1419742_at	67326	1700037H04Rik	RIKEN cDNA 1700037H04 gene	NM_026091	1.60894	0.00613039	0.121319
1431338_at	268932	Caskin1	CASK interacting protein 1	NM_027937	1.60872	0.0165971	0.1882
1449350_at	23967	Osr1	odd-skipped related 1 (Drosophila)	NM_011859	1.60818	0.00207357	0.0736984
1429884_at	14270	Srgap2	SLIT-ROBO Rho GTPase activating protein 2	NM_001081011 /// NM_019520	1.60799	0.012085	0.166444
1425073_at	213522	Plekhg6	pleckstrin homology domain containing, family G (with RhoGef domain) member 6	NM_198604	1.60721	0.00461415	0.106583
1423705_at	67870	Enoph1	enolase-phosphatase 1	NM_001163035 /// NM_026421 /// NR_027990	1.60648	0.0219377	0.211317
1437028_at	20388	Sftpb	surfactant associated protein B	NM_147779	1.60599	0.020746	0.207373
1436375_at	78586	Srbd1	S1 RNA binding domain 1	NM_030133	1.60593	0.0165098	0.187823
1430111_a_at	12035	Bcat1	branched chain aminotransferase 1, cytosolic	NM_001024468 /// NM_007532	1.60591	0.00569021	0.116851
1438914_at	66950	Tmem206	transmembrane protein 206	NM_025864	1.60576	0.00610416	0.121258
1425046_at	228802	Bpifb5	BPI fold containing family B, member 5	NM_144890	1.60566	0.0268795	0.228261
1447846_x_at	77582	Mboat7	membrane bound O-acyltransferase domain containing 7	NM_029934	1.60564	0.0236736	0.217577
1434489_at	234683	Elmo3	engulfment and cell motility 3, ced-12 homolog (C. elegans)	NM_172760	1.60506	0.0206992	0.20714
1418861_at	59004	Pias4	protein inhibitor of activated STAT 4	NM_021501	1.60503	0.00130431	0.0610225
1417989_at	22114	Tssk1	testis-specific serine kinase 1	NM_009435	1.60466	0.0105976	0.157686
1438692_at	269252	Gtf3c4	general transcription factor IIIC, polypeptide 4	NM_001166033 /// NM_172977	1.60421	0.0224919	0.213452
1430513_at	73458	1700055N04Rik	RIKEN cDNA 1700055N04 gene	NM_028545 /// XM_003689321 /// XM_003689322	1.60397	0.030539	0.23879
1421846_at	59043	Wsb2	WD repeat and SOCS box-containing 2	NM_021539	1.60348	0.0315785	0.241408
1460195_at	67994	Mrps11	mitochondrial ribosomal protein S11	NM_026498	1.60322	0.0243027	0.219786
1426096_at	214572	Prmt7	protein arginine N-methyltransferase 7	NM_145404	1.60254	0.0340074	0.248183
1423797_at	78894	Aacs	acetoacetyl-CoA synthetase	NM_030210	1.60143	0.0234009	0.216907
1438533_at	17925	Myo9b	myosin IXb	NM_001142322 /// NM_001142323 /// NM_015742	1.60088	0.00658463	0.126278
1418085_at	18762	Prkcz	protein kinase C, zeta	NM_001039079 /// NM_008860	1.60079	0.0269981	0.228711
1428242_at	70719	Hmha1	histocompatibility (minor) HA-1	NM_001142701 /// NM_027521	1.60058	0.0264725	0.226853
1438950_x_at	101489	Ric8	resistance to inhibitors of cholinesterase 8 homolog (C. elegans)	NM_053194	1.60039	0.00660777	0.126278
1440230_at	244152	Tsku	tsukushi	NM_001024619 /// NM_001168539 /// NM_001168540 /// NM_001168541	1.60012	0.00558563	0.116052
1434905_at	407790	Ndufa4l2	NADH dehydrogenase (ubiquinone) 1 alpha subcomplex, 4-like 2	NM_001098789	1.59962	0.0305463	0.238806
1442746_at	100504965	LOC100504965	uncharacterized LOC100504965	XR_107893	1.59953	0.0262062	0.22599
1423274_at	18130	Ints6	integrator complex subunit 6	NM_008715	1.59741	0.0143668	0.178011
1421599_at	50787	Hs6st3	heparan sulfate 6-O-sulfotransferase 3	NM_015820	1.59618	0.0219102	0.211317
1428446_at	213575	Dync2li1	dynein cytoplasmic 2 light intermediate chain 1	NM_172256	1.59558	0.0285087	0.233303
1427464_s_at	14828	Hspa5	heat shock protein 5	NM_001163434 /// NM_022310	1.59493	0.0324467	0.24345
1450288_at	12563	Cdh6	cadherin 6	NM_007666	1.59489	0.0290906	0.235331
1429079_a_at	17259 /// 72368	2310045N01Rik /// Mef2b	RIKEN cDNA 2310045N01 gene /// myocyte enhancer factor 2B	NM_001045484 /// NM_001145552 /// NM_008578	1.59479	0.0228548	0.214879
1450977_s_at	17988	Ndrg1	N-myc downstream regulated gene 1	NM_008681	1.59382	0.0182967	0.196289
1427004_at	230904	Fbxo2	F-box protein 2	NM_176848	1.59352	0.0113626	0.162295
1435907_at	18190	Nrxn2	neurexin II	NM_001205234 /// NM_001205235 /// NM_020253	1.59339	0.0165159	0.187823
1432527_at	71156	1700108M19Rik	RIKEN cDNA 1700108M19 gene	NM_001177877 /// NM_027699	1.59204	0.0101918	0.154716
1425876_a_at	93683	Glce	glucuronyl C5-epimerase	NM_033320	1.59202	0.0035852	0.0932599
1431918_at	100040447	1700036A12Rik	RIKEN cDNA 1700036A12 gene	XR_105277 /// XR_108106	1.59165	0.0257244	0.224752
1423078_a_at	66234	Sc4mol	sterol-C4-methyl oxidase-like	NM_025436	1.59161	0.0132397	0.172181
1446452_at	---	---	---	---	1.59143	0.00922402	0.148576
1443725_at	---	---	---	---	1.59131	0.00878093	0.144309
1427180_at	26568	Slc27a3	solute carrier family 27 (fatty acid transporter), member 3	NM_011988	1.59088	0.00366304	0.094471
1453315_at	78428	Wibg	within bgcn homolog (Drosophila)	NM_001170869 /// NM_001253704 /// NM_001253705 /// NM_030100	1.5907	0.0277225	0.230473
1424339_at	231655	Oasl1	2'-5' oligoadenylate synthetase-like 1	NM_145209	1.59035	0.0339715	0.248121
1454605_a_at	84095	Pi4k2a	phosphatidylinositol 4-kinase type 2 alpha	NM_145501	1.59016	0.0221186	0.211933
1453153_at	72635	Lins	lines homolog (Drosophila)	NM_001191001 /// NM_152815 /// NR_034030	1.58995	0.0328886	0.244999
1424061_at	69161	Manbal	mannosidase, beta A, lysosomal-like	NM_026968	1.58946	0.0014995	0.0650407
1419350_at	170833	Hook2	hook homolog 2 (Drosophila)	NM_001167991 /// NM_133255	1.58891	0.0341532	0.248424
1456496_at	13144	Dapk3	Death-associated protein kinase 3	NM_001190473 /// NM_001190474 /// NM_007828	1.58754	0.0115776	0.163594
1447433_at	72145	Wdfy3	WD repeat and FYVE domain containing 3	NM_172882	1.5871	0.0323268	0.243163
1423628_s_at	93699 /// 93700 /// 93701 /// 93702 /// 93703 /// 93704 /// 93705 /// 93706 /// 93707 /	Pcdhga1 /// Pcdhga10 /// Pcdhga11 /// Pcdhga12 /// Pcdhga2 /// Pcdhga3 /// Pcdhga4 /// Pcdhga5 /// Pcdhga6 /// Pcdhga7 /// Pcdhga8 /// Pcdhga9 /// Pcdhgb1 /// Pcdhgb2 /// Pcdhgb4 /// Pcdhgb5 /// Pcdhgb6 /// Pcdhgb7 /// Pcdhgb8 /// Pcdhgc3 /// Pcdhgc4 /// Pcdhgc5	protocadherin gamma subfamily A, 1 /// protocadherin gamma subfamily A, 10 /// protocad	NM_033574 /// NM_033575 /// NM_033576 /// NM_033577 /// NM_033578 /// NM_033579 /// NM_	1.58691	0.0259661	0.225451
1417858_at	19415	Rasal1	RAS protein activator like 1 (GAP1 like)	NM_013832	1.58672	0.015875	0.184806
1418657_at	70020	Ino80b	INO80 complex subunit B	NM_023547	1.58631	0.0172206	0.190593
1422796_at	19072	Prep	prolyl endopeptidase	NM_011156	1.58539	0.0247941	0.221277
1440882_at	16975	Lrp8	low density lipoprotein receptor-related protein 8, apolipoprotein e receptor	NM_001080926 /// NM_053073 /// NR_033496	1.58525	0.00954815	0.150868
1441743_at	18505	Pax3	paired box gene 3	NM_001159520 /// NM_008781	1.58519	0.0314806	0.241303
1429220_at	67228	Wdr85	WD repeat domain 85	NM_026044	1.5849	0.0100582	0.154076
1420605_at	50994	Mtag2	metastasis associated gene 2	NM_016664 /// NR_015480 /// NR_027802	1.58452	0.0347541	0.249911
1419307_at	72049	Tnfrsf13c	tumor necrosis factor receptor superfamily, member 13c	NM_028075	1.58435	0.00367071	0.094471
1417039_a_at	66515	Cul7	cullin 7	NM_025611	1.58348	0.0236803	0.217577
1432100_a_at	74429	4930478P22Rik	RIKEN cDNA 4930478P22 gene	NR_046060	1.58343	0.00714592	0.130967
1416401_at	12521	Cd82	CD82 antigen	NM_001136055 /// NM_007656	1.58333	0.0115702	0.163594
1454999_at	271305	Phf21b	PHD finger protein 21B	NM_001081166 /// NR_030731	1.58306	0.0248153	0.221316
1434868_at	329735	4933431E20Rik	RIKEN cDNA 4933431E20 gene	NM_177858 /// NR_015459	1.58288	0.0313998	0.241131
1421526_at	24087	Tll2	tolloid-like 2	NM_011904	1.58255	0.00517083	0.111781
1437652_at	20360	Sema6c	Sema domain, transmembrane domain (TM), and cytoplasmic domain, (semaphorin) 6C	NM_011351	1.58242	0.0225441	0.213627
1454620_x_at	20104 /// 667739	Rps6 /// Rps6-ps4	ribosomal protein S6 /// ribosomal protein S6, pseudogene 4	NM_009096 /// XM_001003926	1.58223	0.0038146	0.0965253
1425836_a_at	16885	Limk1	LIM-domain containing, protein kinase	NM_010717	1.58223	0.00675934	0.127774
1428560_at	72322	Xpo5	exportin 5	NM_028198	1.58162	0.00440897	0.10433
1417836_at	67305	Gpx7	glutathione peroxidase 7	NM_024198	1.58081	0.0168319	0.189217
1458116_at	75202	Ncrna00085	non-protein coding RNA 85	NM_001162909 /// NM_029205	1.58072	0.000652258	0.0443876
1450450_at	53902	Rcan3	regulator of calcineurin 3	NM_022980	1.58036	0.00902324	0.146726
1418129_at	74754	Dhcr24	24-dehydrocholesterol reductase	NM_053272	1.58027	0.0161247	0.185932
1437271_at	56708	Clcf1	cardiotrophin-like cytokine factor 1	NM_019952	1.5802	0.0338032	0.247655
1428158_at	67605	Akt1s1	AKT1 substrate 1 (proline-rich)	NM_001253920 /// NM_026270	1.58016	0.0038846	0.0973956
1425414_at	228852	Ppp1r16b	protein phosphatase 1, regulatory (inhibitor) subunit 16B	NM_001159662 /// NM_153089	1.58016	0.00656573	0.12617
1417896_at	27375	Tjp3	tight junction protein 3	NM_013769	1.58009	0.0342836	0.248599
1421569_at	14803	Grid1	glutamate receptor, ionotropic, delta 1	NM_008166	1.57971	0.0210104	0.208287
1430112_at	269701	Wdr66	WD repeat domain 66	NM_177760 /// XM_485681 /// XM_915421	1.57877	0.0226169	0.214025
1439564_at	78469	Tmem247	transmembrane protein 247	NM_030104	1.57837	0.00851629	0.142945
1455828_at	26913	Gprin1	G protein-regulated inducer of neurite outgrowth 1	NM_012014	1.57835	0.0258484	0.225143
1459681_at	---	---	---	---	1.57821	0.014044	0.176512
1418619_at	15898	Icam5	intercellular adhesion molecule 5, telencephalin	NM_008319	1.57756	0.00917541	0.148057
1452670_at	98932	Myl9	myosin, light polypeptide 9, regulatory	NM_172118	1.57689	0.0116876	0.163681
1423093_at	16319	Incenp	inner centromere protein	NM_016692	1.57654	0.0256957	0.224752
1456676_a_at	170768	Pfkfb3	6-phosphofructo-2-kinase/fructose-2,6-biphosphatase 3	NM_001177752 /// NM_001177753 /// NM_001177754 /// NM_001177755 /// NM_001177756 /// NM	1.5765	0.00200515	0.0730545
1456301_at	15424	Hoxc5	homeobox C5	NM_175730	1.57644	0.0079501	0.13785
1431748_a_at	67338	Rffl	ring finger and FYVE like domain containing protein	NM_001007465 /// NM_001164569 /// NM_001164570 /// NM_001164571 /// NM_026097	1.5764	0.0157262	0.183858
1434651_a_at	12739	Cldn3	claudin 3	NM_009902	1.57633	0.0116575	0.163681
1416353_at	22260	Nr1h2	nuclear receptor subfamily 1, group H, member 2	NM_009473	1.57602	0.0142935	0.177798
1450838_x_at	100502825 /// 67281	Gm13826 /// Rpl37	predicted pseudogene 13826 /// ribosomal protein L37	NM_026069 /// XM_003085347 /// XM_003086486	1.57593	0.0129118	0.170823
1415805_at	109791	Clps	colipase, pancreatic	NM_025469	1.57576	0.00684426	0.128511
1417177_at	14635	Galk1	galactokinase 1	NM_016905	1.57556	0.0139205	0.175912
1422714_at	22196	Ube2i	ubiquitin-conjugating enzyme E2I	NM_001177609 /// NM_001177610 /// NM_011665	1.57539	0.0206158	0.206944
1460256_at	12350	Car3	carbonic anhydrase 3	NM_007606	1.57514	0.00338657	0.0910409
1439447_x_at	19981 /// 751556	Mir682 /// Rpl37a	microRNA 682 /// ribosomal protein L37a	NM_009084 /// NR_030451	1.57496	0.026648	0.227322
1433177_at	78937	Avl9	AVL9 homolog (S. cerevisiase)	NM_030235	1.5746	0.0176052	0.192565
1459756_at	78893	Cnot10	CCR4-NOT transcription complex, subunit 10	NM_153585	1.57405	0.0196655	0.202358
1433651_at	101543	Wtip	WT1-interacting protein	NM_207212	1.57383	0.0181167	0.195147
1443721_x_at	216161	Sbno2	strawberry notch homolog 2 (Drosophila)	NM_183426	1.57362	0.0145013	0.178695
1418903_at	11827	Aqp2	aquaporin 2	NM_009699	1.57345	0.0138164	0.175185
1448616_at	13543	Dvl2	dishevelled 2, dsh homolog (Drosophila)	NM_007888	1.57332	0.0111606	0.161108
1426658_x_at	236539	Phgdh	3-phosphoglycerate dehydrogenase	NM_016966	1.57313	0.0131773	0.172064
1451822_a_at	217140	Scrn2	secernin 2	NM_146027	1.57301	0.0293127	0.236019
1416969_at	29870	Gtse1	G two S phase expressed protein 1	NM_001168672 /// NM_013882	1.57093	0.0126896	0.169323
1420165_s_at	69408	Dnajc17	DnaJ (Hsp40) homolog, subfamily C, member 17	NM_139139	1.57085	0.019276	0.200996
1425796_a_at	14184	Fgfr3	fibroblast growth factor receptor 3	NM_001163215 /// NM_001163216 /// NM_001163217 /// NM_001205270 /// NM_008010	1.57063	0.0265048	0.226853
1426132_at	---	---	---	---	1.57023	0.0198861	0.20347
1427930_at	216134	Pdxk	pyridoxal (pyridoxine, vitamin B6) kinase	NM_172134	1.57006	0.0115351	0.163325
1423826_at	100608	Noc4l	nucleolar complex associated 4 homolog (S. cerevisiae)	NM_153570	1.56986	0.0164458	0.187626
1441186_at	20689	Sall3	sal-like 3 (Drosophila)	NM_178280	1.56974	0.018532	0.197451
1450886_at	14841	Gsg2	germ cell-specific gene 2	NM_010353	1.5695	0.0137628	0.17501
1421151_a_at	13836	Epha2	Eph receptor A2	NM_010139	1.5695	0.0239125	0.218191
1453788_at	---	---	---	---	1.56945	0.0306093	0.23905
1437772_s_at	71665	Fuca1	fucosidase, alpha-L- 1, tissue	NM_024243	1.5685	0.00675029	0.127757
1423268_at	16402	Itga5	integrin alpha 5 (fibronectin receptor alpha)	NM_010577	1.56829	0.0217976	0.211284
1439492_at	228677	Sptlc3	serine palmitoyltransferase, long chain base subunit 3	NM_175467	1.56757	0.0275314	0.230199
1421690_s_at	11604	Agrp	agouti related protein	NM_007427	1.56754	0.00803344	0.138287
1447730_at	---	---	---	---	1.56716	0.0184457	0.197137
1418830_at	12518	Cd79a	CD79A antigen (immunoglobulin-associated alpha)	NM_007655	1.56531	0.00794127	0.137753
1425988_a_at	15257	Hipk1	homeodomain interacting protein kinase 1	NM_010432	1.56523	0.0050418	0.110491
1449917_at	18742	Pitx3	paired-like homeodomain transcription factor 3	NM_008852	1.56508	0.0330884	0.245233
1450829_at	21929	Tnfaip3	tumor necrosis factor, alpha-induced protein 3	NM_001166402 /// NM_009397	1.56445	0.0288651	0.23452
1420591_at	80910	Gpr84	G protein-coupled receptor 84	NM_030720	1.5638	0.0156088	0.18347
1424566_s_at	67065	Polr3d	polymerase (RNA) III (DNA directed) polypeptide D	NM_001164082 /// NM_025945	1.56371	0.0282065	0.232361
1450381_a_at	12053	Bcl6	B cell leukemia/lymphoma 6	NM_009744	1.56364	0.0297587	0.237095
1452892_at	117229	Stk33	serine/threonine kinase 33	NM_054103	1.5635	0.0283482	0.233011
1426622_a_at	70536	Qpct	glutaminyl-peptide cyclotransferase (glutaminyl cyclase)	NM_027455	1.56303	0.0317312	0.241798
1455264_at	67389	Fam132a	family with sequence similarity 132, member A	NM_026125	1.56293	0.0063356	0.123805
1447826_x_at	320678	Iffo1	intermediate filament family orphan 1	NM_001039669 /// NM_178787	1.56099	0.00391525	0.0978291
1430891_at	80915	Dusp12	Dual specificity phosphatase 12	NM_023173	1.56092	0.0274822	0.229958
1431630_a_at	16599	Klf3	Kruppel-like factor 3 (basic)	NM_008453	1.5594	0.0195098	0.201861
1432086_a_at	67747	Ribc2	RIB43A domain with coiled-coils 2	NM_026357	1.55753	0.0338673	0.247801
1432123_at	74654	4930455H04Rik	RIKEN cDNA 4930455H04 gene	NR_040596	1.55499	0.00526195	0.11258
1449779_at	---	---	---	---	1.55485	0.028723	0.234172
1431732_at	66722	Spag16	sperm associated antigen 16	NM_025728 /// NM_029160	1.55455	0.00941788	0.150248
1421760_at	19208	Ptcra	pre T cell antigen receptor alpha	NM_011195	1.55452	0.0161452	0.185932
1419848_x_at	170743	Tlr7	toll-like receptor 7	NM_133211	1.55425	0.0309436	0.239743
1431678_at	75836	4930556N08Rik	RIKEN cDNA 4930556N08 gene	---	1.55411	0.0101193	0.154422
1451001_at	67507	1700019N19Rik	RIKEN cDNA 1700019N19 gene	NM_026208	1.55397	0.0179631	0.194422
1443681_at	237730	Fbll1	Fibrillarin-like 1	NM_001004147	1.55327	0.023984	0.218574
1455992_at	232334	Vgll4	vestigial like 4 (Drosophila)	NM_177683	1.5531	0.0236821	0.217577
1439228_at	240476	Zfp407	zinc finger protein 407	NM_001033341	1.55294	0.0104875	0.156829
1417038_at	53860	Sept9	septin 9	NM_001113486 /// NM_001113487 /// NM_001113488 /// NM_017380	1.55259	0.00643267	0.124622
1425212_a_at	29820	Tnfrsf19	tumor necrosis factor receptor superfamily, member 19	NM_001164155 /// NM_013869	1.55208	0.00946226	0.150373
1449970_at	60594	Capn12	calpain 12	NM_001110807 /// NM_021894	1.55189	0.0318857	0.242256
1435688_at	100503868	Gm19935	predicted gene, 19935	XR_106151 /// XR_108021	1.55154	0.0108057	0.158436
1443645_at	---	---	---	---	1.5513	0.0159124	0.184909
1427931_s_at	216134	Pdxk	pyridoxal (pyridoxine, vitamin B6) kinase	NM_172134	1.55015	0.00310182	0.0882086
1421801_at	---	---	---	---	1.54995	0.0323277	0.243163
1429671_at	71970	2410018M08Rik	RIKEN cDNA 2410018M08 gene	NM_183088	1.54947	0.0062866	0.123168
1427316_s_at	231841	Baat1	BRCA1-associated ATM activator 1	NM_172724 /// NM_181066	1.54919	0.0189475	0.199487
1422035_at	20707	Serpinb9c	serine (or cysteine) peptidase inhibitor, clade B, member 9c	NM_001164524 /// NM_011453	1.54798	0.0339771	0.248122
1453224_at	22682	Zfand5	zinc finger, AN1-type domain 5	NM_009551	1.54765	0.00378417	0.0959849
1437205_at	66855	Tcf25	transcription factor 25 (basic helix-loop-helix)	NM_001037877 /// NM_001037878 /// NM_025804	1.54753	0.0160657	0.185673
1434496_at	12795	Plk3	polo-like kinase 3	NM_013807	1.5475	0.00842849	0.142425
1447483_s_at	---	---	---	---	1.54614	0.0175688	0.192461
1417119_at	81909	Zfpl1	zinc finger like protein 1	NM_024231	1.54546	0.0117391	0.163915
1442187_at	12062	Bdkrb2	Bradykinin receptor, beta 2	NM_009747	1.54502	0.0177906	0.193083
1437356_at	321019	Gpr183	G protein-coupled receptor 183	NM_183031	1.54453	0.0073982	0.13411
1416012_at	13660	Ehd1	EH-domain containing 1	NM_010119	1.54422	0.019924	0.20347
1433949_x_at	18778	Pla2g1b	phospholipase A2, group IB, pancreas	NM_011107	1.54363	0.0211156	0.208708
1451293_at	27966	Rrp9	RRP9, small subunit (SSU) processome component, homolog (yeast)	NM_145620	1.54336	0.00793071	0.137623
1442472_at	---	---	---	---	1.54333	0.0102229	0.155083
1427350_a_at	107999	Gtpbp6	GTP binding protein 6 (putative)	NM_145147	1.54327	0.000987229	0.0536572
1458510_at	270156	AU019823	expressed sequence AU019823	NM_001134902 /// NM_212449	1.54318	0.00537908	0.113741
1437813_at	230806	Aim1l	absent in melanoma 1-like	NM_001162970	1.54304	0.0137191	0.174985
1420888_at	12048	Bcl2l1	BCL2-like 1	NM_009743	1.54242	0.00253991	0.0804694
1456554_at	100504676 /// 320374	7530414M10Rik /// LOC100504676	RIKEN cDNA 7530414M10 gene /// uncharacterized LOC100504676	XR_105681 /// XR_106945	1.5424	0.000389872	0.0340779
1450825_at	171168	Acer1	alkaline ceramidase 1	NM_175731	1.542	0.0146842	0.179161
1460459_at	74090	Paqr5	progestin and adipoQ receptor family member V	NM_028748	1.54189	0.000880038	0.0503688
1415921_a_at	29820	Tnfrsf19	tumor necrosis factor receptor superfamily, member 19	NM_001164155 /// NM_013869	1.54177	0.0289958	0.234951
1435678_at	66297	2610017I09Rik	RIKEN cDNA 2610017I09 gene	NM_183252 /// NR_027826	1.54153	0.0199213	0.20347
1432702_at	69960	2810403G07Rik	RIKEN cDNA 2810403G07 gene	---	1.54136	0.0151719	0.181647
1418906_at	26425	Nubp1	nucleotide binding protein 1	NM_011955	1.54129	0.0202493	0.205089
1422333_at	13079	Cyp21a1	cytochrome P450, family 21, subfamily a, polypeptide 1	NM_009995	1.54016	0.00956986	0.151018
1420238_at	---	---	---	---	1.54015	0.0193558	0.201406
1434147_at	225392	Rell2	RELT-like 2	NM_153793	1.54007	0.00518318	0.111795
1422200_at	18378	Omp	olfactory marker protein	NM_011010	1.53983	0.0176051	0.192565
1424032_at	74096	Hvcn1	hydrogen voltage-gated channel 1	NM_001042489 /// NM_028752	1.53955	0.00194992	0.072501
1432084_at	70904	4921515G04Rik	RIKEN cDNA 4921515G04 gene	---	1.53946	0.0121948	0.167091
1452948_at	69769	Tnfaip8l2	tumor necrosis factor, alpha-induced protein 8-like 2	NM_027206	1.53943	0.0229907	0.215483
1424905_a_at	69806	Slc39a11	solute carrier family 39 (metal ion transporter), member 11	NM_001166503 /// NM_027216	1.53904	0.00333165	0.0903552
1460355_at	215051	Bud13	BUD13 homolog (yeast)	NM_146000	1.53851	0.0253041	0.223624
1417403_at	170439	Elovl6	ELOVL family member 6, elongation of long chain fatty acids (yeast)	NM_130450	1.53834	0.00448726	0.104927
1454627_a_at	100503125 /// 100862461 /// 100862587 /// 19944 /// 545718 /// 665029 /// 666642	Gm10913 /// Gm12704 /// Gm13141 /// Gm8210 /// LOC100862461 /// LOC100862587 /// Rpl29	predicted pseudogene 10913 /// predicted gene 12704 /// predicted gene 13141 /// predic	NM_009082 /// XM_003085106 /// XM_003086017 /// XM_003689178 /// XM_003689181 /// XM_00	1.53811	0.0235939	0.217577
1434994_at	21945	Dedd	death effector domain-containing	NM_001128609 /// NM_011615	1.53806	0.000787777	0.0474994
1428767_at	69146	Gsdmd	gasdermin D	NM_026960	1.53759	0.00800351	0.137931
1418761_at	140486	Igf2bp1	insulin-like growth factor 2 mRNA binding protein 1	NM_009951	1.53712	7.59263e-05	0.017033
1434382_at	230779	Serinc2	serine incorporator 2	NM_001253386 /// NM_172702	1.53622	0.0269412	0.228483
1418200_at	100090	Zbtb48	zinc finger and BTB domain containing 48	NM_133879	1.53569	0.0256656	0.224689
1438119_at	16412	Itgb1	Integrin beta 1 (fibronectin receptor beta)	NM_010578	1.53523	0.0175393	0.19242
1419527_at	12845	Comp	cartilage oligomeric matrix protein	NM_016685	1.53517	0.0122725	0.167231
1426940_at	214597	Sidt2	SID1 transmembrane family, member 2	NM_172257	1.53439	0.0104912	0.156832
1458579_at	---	---	---	---	1.53366	0.013736	0.175002
1438635_x_at	230991	B930041F14Rik	RIKEN cDNA B930041F14 gene	NM_178699	1.53277	0.0206053	0.206944
1428064_at	69710	Arap1	ArfGAP with RhoGAP domain, ankyrin repeat and PH domain 1	NM_001040111 /// NM_001040112 /// NM_027180 /// NM_198096	1.53259	0.027245	0.229136
1449682_s_at	627110 /// 73710	Tubb2a-ps2 /// Tubb2b	tubulin, beta 2a, pseudogene 2 /// tubulin, beta 2B class IIB	NM_023716 /// NR_003964	1.53255	0.00228954	0.0769365
1434855_at	245847	Amdhd2	amidohydrolase domain containing 2	NM_172935	1.5321	0.00657557	0.126251
1423801_a_at	11821	Aprt	adenine phosphoribosyl transferase	NM_009698	1.53199	0.00763403	0.135872
1437436_s_at	26385	Grk6	G protein-coupled receptor kinase 6	NM_001038018 /// NM_001112711 /// NM_011938	1.53106	0.000446919	0.0369166
1420373_at	60611	Foxj2	forkhead box J2	NM_021899	1.53097	0.0137989	0.175185
1460300_a_at	17005	Ltk	leukocyte tyrosine kinase	NM_008523 /// NM_203345 /// NM_206941 /// NM_206942	1.53044	0.0277136	0.230473
1460090_at	---	---	---	---	1.5303	0.0129279	0.170886
1433843_at	58240	Hs1bp3	HCLS1 binding protein 3	NM_021429	1.5302	0.0182486	0.195913
1417050_at	67445	C1qtnf4	C1q and tumor necrosis factor related protein 4	NM_026161	1.52984	0.0224064	0.213059
1418620_at	11859	Phox2a	paired-like homeobox 2a	NM_008887	1.52972	0.0171687	0.190486
1417425_at	66801	Prkrip1	Prkr interacting protein 1 (IL11 inducible)	NM_025774	1.52937	0.0173414	0.19111
1418233_a_at	66682	Trappc5	trafficking protein particle complex 5	NM_025701	1.52853	0.00799303	0.137886
1416266_at	18610	Pdyn	prodynorphin	NM_018863	1.52761	0.0206784	0.20714
1436977_at	---	---	---	---	1.52701	0.0333006	0.245924
1426943_at	68510	Ints1	integrator complex subunit 1	NM_026748	1.52676	0.034269	0.248599
1456748_a_at	18082	Nipsnap1	4-nitrophenylphosphatase domain and non-neuronal SNAP25-like protein homolog 1 (C. eleg	NM_008698	1.52663	0.0100576	0.154076
1415837_at	16612	Klk1	kallikrein 1	NM_010639	1.52658	0.0144769	0.178687
1433682_at	207212	Arhgef17	Rho guanine nucleotide exchange factor (GEF) 17	NM_001081116	1.52598	0.00190228	0.0718089
1416899_at	22286	Utf1	undifferentiated embryonic cell transcription factor 1	NM_009482	1.52581	0.015368	0.182542
1419366_at	67178	Zmat5	zinc finger, matrin type 5	NM_026015	1.52519	0.00115175	0.0578235
1435498_at	76932	Arfip2	ADP-ribosylation factor interacting protein 2	NM_029802	1.52464	0.014522	0.178721
1449513_at	13526	Adam24	a disintegrin and metallopeptidase domain 24 (testase 1)	NM_010086	1.52459	0.0284968	0.233303
1447573_at	22348	Slc32a1	Solute carrier family 32 (GABA vesicular transporter), member 1	NM_009508	1.52448	0.0288527	0.234487
1424722_at	71775	1300017J02Rik	RIKEN cDNA 1300017J02 gene	NM_027918	1.52434	0.0219927	0.211536
1416255_at	14612	Gja4	gap junction protein, alpha 4	NM_008120	1.52399	0.0109329	0.159625
1449381_a_at	23969	Pacsin1	protein kinase C and casein kinase substrate in neurons 1	NM_011861 /// NM_178365	1.52387	0.0294736	0.236486
1449124_at	19731	Rgl1	ral guanine nucleotide dissociation stimulator,-like 1	NM_016846	1.52374	0.0026001	0.0814354
1430091_at	72215	1700001P01Rik	RIKEN cDNA 1700001P01 gene	NM_028156	1.52357	0.0190427	0.199793
1439693_a_at	320083	Fbxw16	F-box and WD-40 domain protein 16	NM_177070	1.52324	0.0184764	0.197238
1430587_at	71169	Nbas	neuroblastoma amplified sequence	NM_027706	1.52315	0.0113946	0.162441
1424037_at	228550	Itpka	inositol 1,4,5-trisphosphate 3-kinase A	NM_146125	1.5231	0.0208899	0.207936
1416460_at	56727	Miox	myo-inositol oxygenase	NM_019977	1.52304	0.0284042	0.233089
1444809_at	73608	Marveld3	MARVEL (membrane-associating) domain containing 3	NM_028584 /// NM_212447	1.52273	0.02931	0.236019
1417855_at	68431	Fbxl15	F-box and leucine-rich repeat protein 15	NM_133694	1.52252	0.0308362	0.239535
1418775_at	107242	AI837181	expressed sequence AI837181	NM_001256515 /// NM_134149	1.52244	0.00275828	0.0838284
1439370_x_at	66125	Sf3b5	splicing factor 3b, subunit 5	NM_175102	1.5224	0.0237039	0.217594
1448506_at	12401	Serpina6	serine (or cysteine) peptidase inhibitor, clade A, member 6	NM_007618	1.52134	0.00890087	0.145343
1439885_at	15424	Hoxc5	homeobox C5	NM_175730	1.52128	0.0220846	0.211787
1452965_at	68423	Ankrd13d	ankyrin repeat domain 13 family, member D	NM_026720	1.5212	0.0123796	0.168028
1443093_at	---	---	---	---	1.52043	0.0326898	0.244258
1449540_at	104384	Rhox9	reproductive homeobox 9	NM_023894	1.52022	0.0280225	0.231469
1452541_at	13822	Epb4.1l2	erythrocyte protein band 4.1-like 2	NM_001199265 /// NM_013511	1.51996	0.0260174	0.225451
1422829_at	13491	Drd4	dopamine receptor D4	NM_007878	1.51962	0.0189361	0.199471
1441984_at	269582	Clspn	claspin homolog (Xenopus laevis)	NM_175554	1.51948	0.0199908	0.203873
1452017_at	20670	Sox15	SRY-box containing gene 15	NM_009235	1.5193	0.024978	0.222192
1424823_s_at	105439	Slain1	SLAIN motif family, member 1	NM_198014	1.51914	0.0131861	0.1721
1435323_a_at	218121	Mboat1	membrane bound O-acyltransferase domain containing 1	NM_153546	1.51909	0.0255081	0.224161
1429243_at	66209	1110054O05Rik	RIKEN cDNA 1110054O05 gene	NM_001013577	1.51887	0.0222844	0.212621
1435557_at	234686	Fhod1	formin homology 2 domain containing 1	NM_177699	1.51883	0.00161886	0.0666169
1418098_at	104110	Adcy4	adenylate cyclase 4	NM_080435	1.51871	0.0273773	0.229663
1430555_s_at	320398	Lrig3	leucine-rich repeats and immunoglobulin-like domains 3	NM_177152	1.51835	0.0244848	0.220141
1434364_at	53859	Map3k14	mitogen-activated protein kinase kinase kinase 14	NM_016896	1.51819	0.00769612	0.136363
AFFX-LysX-M_at	---	---	---	---	1.51818	0.0280688	0.231636
1451278_a_at	66617	Mettl11a	methyltransferase like 11A	NM_170592	1.51731	0.0152569	0.182085
1451233_at	22030	Traf2	TNF receptor-associated factor 2	NM_009422	1.51669	0.00439871	0.10433
1417634_at	20657	Sod3	superoxide dismutase 3, extracellular	NM_011435	1.51608	0.00185941	0.0712499
1446851_at	69700	Col22a1	collagen, type XXII, alpha 1	NM_027174	1.51598	0.0213159	0.209192
1431976_at	75193	4930526F13Rik	RIKEN cDNA 4930526F13 gene	---	1.51597	0.00195652	0.072501
1424787_a_at	18181	Nrf1	nuclear respiratory factor 1	NM_001164226 /// NM_001164227 /// NM_001164228 /// NM_001164229 /// NM_001164230 /// NM	1.51505	0.0116295	0.163681
1429597_at	73693	Dppa4	developmental pluripotency associated 4	NM_001018002 /// NM_028610	1.51504	0.0131667	0.172064
1453932_at	78933	Agbl4	ATP/GTP binding protein-like 4	NM_001048189 /// NM_030231	1.51447	0.0113103	0.16199
1426680_at	74777	Sepn1	selenoprotein N, 1	NM_029100	1.51443	0.0321759	0.242629
1454676_s_at	106759	Ticam1	toll-like receptor adaptor molecule 1	NM_174989	1.51429	0.00545935	0.114723
1421607_at	170828	Vgll1	vestigial like 1 homolog (Drosophila)	NM_133251	1.51428	0.0128987	0.17075
1456094_at	72344	Usp36	ubiquitin specific peptidase 36	NM_001033528	1.51406	0.0155792	0.183436
1454936_at	68915	Vars2	valyl-tRNA synthetase 2, mitochondrial (putative)	NM_175137	1.5137	0.00349283	0.0923929
1417677_at	13603	Opn3	opsin 3	NM_010098	1.51368	0.0169708	0.18949
1429866_at	66395	Ahnak	AHNAK nucleoprotein (desmoyokin)	NM_001039959 /// NM_009643 /// NM_175108	1.51297	0.00617128	0.121861
1428109_at	71732	Vps11	vacuolar protein sorting 11 (yeast)	NM_027889	1.51255	0.00286414	0.085152
1416707_a_at	67037	Pmf1	polyamine-modulated factor 1	NM_025928	1.5123	0.00158825	0.0663258
1450258_a_at	15572	Elavl4	ELAV (embryonic lethal, abnormal vision, Drosophila)-like 4 (Hu antigen D)	NM_001038698 /// NM_001163397 /// NM_001163399 /// NM_010488	1.51212	0.0100452	0.154076
1438494_at	15465	Hrh1	histamine receptor H1	NM_001252642 /// NM_001252643 /// NM_008285	1.51175	0.00257291	0.0810341
1431119_at	69387	Dnajb13	DnaJ (Hsp40) related, subfamily B, member 13	NM_153527	1.51164	0.002896	0.0854792
1453714_a_at	27428	Shroom3	shroom family member 3	NM_001077595 /// NM_001077596 /// NM_015756	1.51062	0.00569472	0.116851
1417617_at	20446	St6galnac2	ST6 (alpha-N-acetyl-neuraminyl-2,3-beta-galactosyl-1,3)-N-acetylgalactosaminide alpha-2	NM_009180	1.50988	0.0222702	0.212573
1455693_x_at	20104 /// 667739	Rps6 /// Rps6-ps4	ribosomal protein S6 /// ribosomal protein S6, pseudogene 4	NM_009096 /// XM_001003926	1.50969	0.00133312	0.0616317
1427633_a_at	18491	Pappa	pregnancy-associated plasma protein A	NM_021362	1.50873	0.0177751	0.193083
1421560_at	30927	Snai3	snail homolog 3 (Drosophila)	NM_013914	1.50871	0.00407936	0.0998174
1431194_at	77727	6030468B19Rik	RIKEN cDNA 6030468B19 gene	NM_029964	1.50851	0.0272397	0.229136
1439287_at	---	---	---	---	1.50846	0.0189823	0.199608
1457621_at	69723	Rpain	RPA interacting protein	NM_001252413 /// NM_001252414 /// NM_001252415 /// NM_027186	1.50794	0.0139078	0.1758
1443110_at	74197	Gtf2e1	general transcription factor II E, polypeptide 1 (alpha subunit)	NM_028812	1.50768	0.0163951	0.187378
1421270_at	59009	Sh3rf1	SH3 domain containing ring finger 1	NM_021506 /// NM_198678	1.50637	0.0152763	0.182269
1423629_at	13430	Dnm2	dynamin 2	NM_001039520 /// NM_001253893 /// NM_001253894 /// NM_007871	1.50609	0.0271806	0.229077
1437137_at	245386	Fam70a	family with sequence similarity 70, member A	NM_172930	1.50572	0.0305025	0.238752
1416557_a_at	20624	Eftud2	elongation factor Tu GTP binding domain containing 2	NM_001109995 /// NM_011431	1.50543	0.00385275	0.0968578
1422210_at	15221	Foxd3	forkhead box D3	NM_010425	1.50543	0.0262939	0.22627
1438992_x_at	11911	Atf4	activating transcription factor 4	NM_009716	1.50543	0.0343633	0.248817
1457885_at	---	---	---	---	1.50506	0.00600809	0.120162
1454245_at	239420	Csmd3	CUB and Sushi multiple domains 3	NM_001081391	1.505	0.00349179	0.0923929
1452445_at	338365	Slc41a2	solute carrier family 41, member 2	NM_177388	1.5048	0.0219223	0.211317
1452440_at	21944 /// 619441	BC096441 /// Tnfsf12	cDNA sequence BC096441 /// tumor necrosis factor (ligand) superfamily, member 12	NM_001034097 /// NM_001034098 /// NM_001159503 /// NM_011614	1.50464	0.0284858	0.233303
1428420_a_at	74190	1200009I06Rik	RIKEN cDNA 1200009I06 gene	NM_028807	1.50463	0.0271889	0.229077
1421241_at	18053	Ngfr	nerve growth factor receptor (TNFR superfamily, member 16)	NM_033217	1.50458	0.0315005	0.241408
1456837_at	233879	Asphd1	aspartate beta-hydroxylase domain containing 1	NM_001039645	1.50443	0.0209383	0.208181
1418961_at	66147	Necap2	NECAP endocytosis associated 2	NM_025383	1.5041	0.00917072	0.148057
1449607_at	100043072	A230070E04Rik	RIKEN cDNA A230070E04 gene	NR_045897	1.50407	0.016878	0.189236
1438382_x_at	72046	Urgcp	Upregulator of cell proliferation	NM_001077661 /// NM_178623	1.50391	0.0236602	0.217577
1452462_a_at	53325	Banp	BTG3 associated nuclear protein	NM_001110100 /// NM_016812	1.50382	0.00856348	0.143151
1450795_at	16866	Lhb	luteinizing hormone beta	NM_008497	1.5035	0.0306318	0.239101
1451609_at	232670	Tspan33	tetraspanin 33	NM_146173	1.50339	0.0171268	0.190208
1450428_at	16869	Lhx1	LIM homeobox protein 1	NM_008498	1.50336	0.0299745	0.23736
1440605_at	238021	Fscn2	fascin homolog 2, actin-bundling protein, retinal (Strongylocentrotus purpuratus)	NM_172802	1.50295	0.0238749	0.218191
1452043_at	66374	2310011J03Rik	RIKEN cDNA 2310011J03 gene	NM_025521	1.50281	0.0178577	0.193513
1417295_at	116870	Mta1	metastasis associated 1	NM_054081	1.5027	0.00467304	0.107202
1451107_at	223754	Tbc1d22a	TBC1 domain family, member 22a	NM_145476	1.50259	0.00798205	0.137886
1416016_at	21354	Tap1	transporter 1, ATP-binding cassette, sub-family B (MDR/TAP)	NM_001161730 /// NM_013683	1.50232	0.0213879	0.209192
1423618_at	30948	Bin1	bridging integrator 1	NM_001083334 /// NM_009668	1.50211	0.0252282	0.223392
1420786_a_at	100041505 /// 100042849 /// 100042874 /// 100042881 /// 100862365 /// 100862383 /// 100	Gm10256 /// Gm10352 /// Gm3376 /// Gm4064 /// LOC100862365 /// LOC100862383 /// LOC100862394 /// LOC100862398 /// Rbmy1a1	predicted gene 10256 /// predicted gene 10352 /// predicted gene 3376 /// predicted gen	NM_001166384 /// NM_011253 /// XM_001475806 /// XM_001478307 /// XM_001478346 /// XM_00	1.50203	0.0247552	0.221277
1441033_at	278279	Tmtc2	transmembrane and tetratricopeptide repeat containing 2	NM_177368	1.50194	0.0139634	0.176158
1458936_at	---	---	---	---	1.50187	0.00590376	0.119081
1432013_a_at	71804	Fam54a	family with sequence similarity 54, member A	NM_027930	1.50177	0.0238729	0.218191
1424472_at	230082	Nol6	nucleolar protein family 6 (RNA-associated)	NM_139236 /// NM_139237	1.50173	0.0299973	0.237419
1431216_s_at	72685	Dnajc6	DnaJ (Hsp40) homolog, subfamily C, member 6	NM_001164583 /// NM_001164584 /// NM_001164585 /// NM_198412	1.50159	0.0168475	0.189217
1418456_a_at	57266	Cxcl14	chemokine (C-X-C motif) ligand 14	NM_019568	1.50149	0.0282402	0.23242
1433734_at	243755	Slc13a4	solute carrier family 13 (sodium/sulfate symporters), member 4	NM_172892	1.50099	0.00226833	0.0767719
1450833_at	12669	Chrm1	cholinergic receptor, muscarinic 1, CNS	NM_001112697 /// NM_007698	1.50087	0.017705	0.193064
1427756_x_at	16019	Ighm	Immunoglobulin heavy constant mu	---	1.50043	0.03009	0.237603
1441099_at	100504549	AI463170	expressed sequence AI463170	NR_046044	1.50017	0.033088	0.245233
