# Supplementary material for: Epigenomic Reprogramming of Adult Cardiomyocyte-Derived Cardiac Progenitor Cells
Source: Sci Rep. 2015 Dec 14;5:17686. doi: 10.1038/srep17686 (PMC4677315; doi:10.1038/srep17686)
Supplement: Supplementary Table S3 [file srep17686-s4.xls]

## Sheet: down
Probeset ID	Entrez Gene	Gene Symbol	Gene Title	RefSeq Transcript ID	Fold-Change(CPC vs. Ctl)	p-value(CPC vs. Ctl)	stepup(p-value(CPC vs. Ctl))
1418726_a_at	21956	Tnnt2	troponin T2, cardiac	NM_001130174 /// NM_001130175 /// NM_001130176 /// NM_001130177 /// NM_001130178 /// NM	-206.606	0.00206681	0.0736879
1435494_s_at	109620	Dsp	desmoplakin	NM_023842	-172.14	8.40524e-07	0.00345544
1460332_at	18821	Pln	phospholamban	NM_001141927 /// NM_023129	-171.472	1.63575e-05	0.0105623
1448826_at	17888	Myh6	myosin, heavy polypeptide 6, cardiac muscle, alpha	NM_001164171 /// NM_010856	-170.245	2.86338e-05	0.012002
1447870_x_at	100039528	1110002E22Rik	RIKEN cDNA 1110002E22 gene	XM_001473061 /// XM_001478816	-150.456	1.01632e-05	0.00916738
1437197_at	234214	Sorbs2	sorbin and SH3 domain containing 2	NM_001205219 /// NM_172752	-142.896	1.54827e-05	0.0104222
1434499_a_at	16832	Ldhb	lactate dehydrogenase B	NM_008492	-134.16	0.00619503	0.122096
1422536_at	21954	Tnni3	troponin I, cardiac 3	NM_009406	-130.703	2.78944e-05	0.012002
1417729_at	17888	Myh6	myosin, heavy polypeptide 6, cardiac muscle, alpha	NM_001164171 /// NM_010856	-121.434	0.000119442	0.0191706
1428722_at	76722	Ckmt2	creatine kinase, mitochondrial 2	NM_198415	-115.025	1.65529e-05	0.0105623
1415927_at	11464	Actc1	actin, alpha, cardiac muscle 1	NM_009608	-112.428	8.24201e-06	0.00817509
1448394_at	17906	Myl2	myosin, light polypeptide 2, regulatory, cardiac, slow	NM_010861	-107.13	3.96345e-05	0.0134218
1450123_at	20191	Ryr2	ryanodine receptor 2, cardiac	NM_023868	-106.879	3.97262e-05	0.0134218
1448827_s_at	140781 /// 17888	Myh6 /// Myh7	myosin, heavy polypeptide 6, cardiac muscle, alpha /// myosin, heavy polypeptide 7, car	NM_001164171 /// NM_010856 /// NM_080728	-97.9941	9.11493e-05	0.0174933
1442710_at	---	---	---	---	-92.0616	0.000169136	0.0224359
1423359_at	18821	Pln	phospholamban	NM_001141927 /// NM_023129	-90.8793	0.000347289	0.032295
1416551_at	11938	Atp2a2	ATPase, Ca++ transporting, cardiac muscle, slow twitch 2	NM_001110140 /// NM_009722 /// NR_027838	-89.0244	0.00165436	0.0671155
1424967_x_at	21956	Tnnt2	troponin T2, cardiac	NM_001130174 /// NM_001130175 /// NM_001130176 /// NM_001130177 /// NM_001130178 /// NM	-85.1458	0.000174087	0.0226922
1418951_at	378431	Txlnb	taxilin beta	NM_138628	-83.7627	1.46871e-06	0.00414001
1426856_at	72479	Hsdl2	hydroxysteroid dehydrogenase like 2	NM_024255	-83.2573	1.88096e-07	0.00333272
1443551_at	11938	Atp2a2	ATPase, Ca++ transporting, cardiac muscle, slow twitch 2	NM_001110140 /// NM_009722 /// NR_027838	-79.7886	1.87354e-05	0.0105623
1452345_at	93677	Lmod2	leiomodin 2 (cardiac)	NM_053098	-76.7282	6.49147e-06	0.00816605
1419484_a_at	14467	Gbas	glioblastoma amplified sequence	NM_008095	-75.998	8.34562e-06	0.00817509
1421244_at	13982	Esr1	estrogen receptor 1 (alpha)	NM_007956	-75.3024	0.00017591	0.0227981
1444083_at	22138	Ttn	titin	NM_011652 /// NM_028004	-74.1665	6.91505e-07	0.00345544
1437797_at	11938	Atp2a2	ATPase, Ca++ transporting, cardiac muscle, slow twitch 2	NM_001110140 /// NM_009722 /// NR_027838	-72.7324	1.70668e-05	0.0105623
1420408_a_at	20928	Abcc9	ATP-binding cassette, sub-family C (CFTR/MRP), member 9	NM_001044720 /// NM_011511 /// NM_021041 /// NM_021042 /// NM_021043	-72.5424	1.62762e-07	0.00333272
1431056_a_at	16956	Lpl	lipoprotein lipase	NM_008509	-72.2554	1.14365e-05	0.00991918
1452363_a_at	11938	Atp2a2	ATPase, Ca++ transporting, cardiac muscle, slow twitch 2	NM_001110140 /// NM_009722 /// NR_027838	-70.1423	9.17027e-06	0.00844057
1450952_at	18821	Pln	phospholamban	NM_001141927 /// NM_023129	-68.235	2.40507e-06	0.00516529
1428433_at	15258	Hipk2	homeodomain interacting protein kinase 2	NM_001136065 /// NM_010433	-66.2535	2.37832e-06	0.00516529
1421425_a_at	53901	Rcan2	regulator of calcineurin 2	NM_030598 /// NM_207649	-63.939	7.62879e-05	0.017033
1456480_at	320365	Fry	furry homolog (Drosophila)	NM_172887 /// NM_178781	-61.3645	6.89645e-06	0.00817509
1428662_a_at	74318	Hopx	HOP homeobox	NM_001159900 /// NM_001159901 /// NM_175606	-61.3472	2.95348e-05	0.012002
1429783_at	56376	Pdlim5	PDZ and LIM domain 5	NM_001190852 /// NM_001190853 /// NM_001190854 /// NM_001190855 /// NM_001190856 /// NM	-59.3145	0.000259874	0.0274487
1426615_s_at	234593	Ndrg4	N-myc downstream regulated gene 4	NM_001195006 /// NM_145602	-58.3197	3.73286e-06	0.00561186
1452646_at	68728	Trp53inp2	transformation related protein 53 inducible nuclear protein 2	NM_178111	-55.769	0.00039548	0.0342352
1448554_s_at	140781 /// 17888	Myh6 /// Myh7	myosin, heavy polypeptide 6, cardiac muscle, alpha /// myosin, heavy polypeptide 7, car	NM_001164171 /// NM_010856 /// NM_080728	-55.0242	2.86953e-06	0.00519724
1417644_at	16651	Sspn	sarcospan	NM_010656	-54.5158	7.94692e-06	0.00817509
1441111_at	238564	Mylk4	myosin light chain kinase family, member 4	NM_001166030	-54.1215	7.89273e-05	0.0171479
1423883_at	14081	Acsl1	acyl-CoA synthetase long-chain family member 1	NM_007981	-53.2393	0.00075549	0.0466257
1435493_at	109620	Dsp	desmoplakin	NM_023842	-53.0294	8.2545e-05	0.0173312
1421126_at	20191	Ryr2	ryanodine receptor 2, cardiac	NM_023868	-52.65	0.000636411	0.0440903
1415984_at	11364	Acadm	acyl-Coenzyme A dehydrogenase, medium chain	NM_007382	-52.4712	8.0567e-05	0.0173031
1450883_a_at	12491	Cd36	CD36 antigen	NM_001159555 /// NM_001159556 /// NM_001159557 /// NM_001159558 /// NM_007643	-51.7046	0.000140998	0.0210451
1423159_at	13382	Dld	dihydrolipoamide dehydrogenase	NM_007861	-51.5961	0.00712311	0.130806
1446990_at	18027	Nfia	nuclear factor I/A	NM_001122952 /// NM_001122953 /// NM_010905	-51.2177	6.69927e-06	0.00816605
1422529_s_at	12373	Casq2	calsequestrin 2	NM_009814	-51.1631	4.51176e-05	0.0142395
1448154_at	29811	Ndrg2	N-myc downstream regulated gene 2	NM_001145959 /// NM_013864	-51.0082	0.000336247	0.0315057
1437069_at	237542	Osbpl8	oxysterol binding protein-like 8	NM_001003717 /// NM_175489	-50.268	0.00461816	0.106593
1444985_at	---	---	---	---	-49.1157	2.93097e-05	0.012002
1433783_at	24131	Ldb3	LIM domain binding 3	NM_001039071 /// NM_001039072 /// NM_001039073 /// NM_001039074 /// NM_001039075 /// NM	-47.5995	1.78107e-05	0.0105623
1415904_at	16956	Lpl	lipoprotein lipase	NM_008509	-47.4978	0.000112009	0.0185664
1433856_at	227399	Ppip5k2	diphosphoinositol pentakisphosphate kinase 2	NM_173760	-46.0417	3.10119e-05	0.0120159
1435752_s_at	20928	Abcc9	ATP-binding cassette, sub-family C (CFTR/MRP), member 9	NM_001044720 /// NM_011511 /// NM_021041 /// NM_021042 /// NM_021043	-45.0215	5.85029e-05	0.0157373
1436188_a_at	234593	Ndrg4	N-myc downstream regulated gene 4	NM_001195006 /// NM_145602	-44.4604	2.07722e-05	0.0111143
1457435_x_at	17930	Myom2	myomesin 2	NM_008664	-44.4236	0.000109821	0.0184592
1436756_x_at	15107	Hadh	hydroxyacyl-Coenzyme A dehydrogenase	NM_008212	-43.0526	0.00255125	0.0805205
1437598_at	56490	Zbtb20	zinc finger and BTB domain containing 20	NM_019778 /// NM_181058	-42.969	0.0033978	0.0910506
1437067_at	68770	Phtf2	putative homeodomain transcription factor 2	NM_172992	-42.2671	0.00244327	0.0791054
1450203_at	12180	Smyd1	SET and MYND domain containing 1	NM_001160127 /// NM_009762	-41.9393	1.4631e-05	0.0101449
1417382_at	12499	Entpd5	ectonucleoside triphosphate diphosphohydrolase 5	NM_001026214 /// NM_007647	-41.8375	1.27764e-06	0.00413395
1448486_at	17850	Mut	methylmalonyl-Coenzyme A mutase	NM_008650	-41.6784	2.52095e-06	0.00516807
1455972_x_at	15107	Hadh	hydroxyacyl-Coenzyme A dehydrogenase	NM_008212	-41.6598	0.00225996	0.0767518
1453925_at	74633	4930429F24Rik	RIKEN cDNA 4930429F24 gene	NR_040734	-41.2473	0.000172826	0.0226588
1448104_at	104776	Aldh6a1	aldehyde dehydrogenase family 6, subfamily A1	NM_134042	-40.8677	5.44757e-05	0.0153244
1439830_at	26408	Map3k5	mitogen-activated protein kinase kinase kinase 5	NM_008580	-40.8451	1.38113e-06	0.00414001
1427446_s_at	22138	Ttn	titin	NM_011652 /// NM_028004	-39.9384	5.32454e-07	0.00337434
1426689_s_at	66945	Sdha	succinate dehydrogenase complex, subunit A, flavoprotein (Fp)	NM_023281	-39.8446	0.000228976	0.0258177
1416271_at	64058	Perp	PERP, TP53 apoptosis effector	NM_022032	-39.6936	5.8621e-05	0.0157373
1460125_at	545428	Ccdc141	coiled-coil domain containing 141	NM_001025576	-39.012	1.4547e-05	0.0101449
1424184_at	11370	Acadvl	acyl-Coenzyme A dehydrogenase, very long chain	NM_017366	-38.5188	0.000248706	0.027094
1417466_at	19737	Rgs5	regulator of G-protein signaling 5	NM_009063	-38.492	0.00405554	0.0996578
1435370_a_at	104158	Ces1d	carboxylesterase 1D	NM_053200	-38.1904	8.92765e-07	0.00345544
1444638_at	22138	Ttn	titin	NM_011652 /// NM_028004	-38.0198	2.36051e-05	0.0112319
1420342_at	100504486	Gdap10	ganglioside-induced differentiation-associated-protein 10	NR_045032	-37.9253	3.11291e-05	0.0120159
1451801_at	76757	Trdn	triadin	NM_029726	-37.8441	1.28324e-06	0.00413395
1441937_s_at	68943	Pink1	PTEN induced putative kinase 1	NM_026880	-37.798	0.0187291	0.19866
1420513_at	68226	Efcab2	EF-hand calcium binding domain 2	NM_026626	-37.6286	3.0834e-06	0.00519724
1419997_at	---	---	---	---	-37.5639	5.00306e-05	0.0148449
1416105_at	18115	Nnt	nicotinamide nucleotide transhydrogenase	NM_008710 /// NR_003544	-37.1951	0.000252406	0.0272992
1428471_at	20411	Sorbs1	sorbin and SH3 domain containing 1	NM_001034962 /// NM_001034963 /// NM_001034964 /// NM_009166 /// NM_178362	-37.1585	8.10339e-05	0.0173209
1437195_x_at	26414	Mapk10	mitogen-activated protein kinase 10	NM_001081567 /// NM_009158	-37.0458	1.35566e-05	0.0101449
1460318_at	13009	Csrp3	cysteine and glycine-rich protein 3	NM_001198841 /// NM_013808	-36.8273	1.46444e-05	0.0101449
1448602_at	19309	Pygm	muscle glycogen phosphorylase	NM_011224	-36.5405	1.37129e-05	0.0101449
1418709_at	12865	Cox7a1	cytochrome c oxidase, subunit VIIa 1	NM_009944	-36.4128	2.35615e-05	0.0112319
1438258_at	22359	Vldlr	very low density lipoprotein receptor	NM_001161420 /// NM_013703	-36.3802	8.55617e-05	0.0173312
1455056_at	380928	Lmo7	LIM domain only 7	NM_201529	-35.9596	0.000173811	0.0226922
1417273_at	27273	Pdk4	pyruvate dehydrogenase kinase, isoenzyme 4	NM_013743	-35.6883	0.00484096	0.10891
1435649_at	68810	Nexn	nexilin	NM_199465	-35.3155	0.000247084	0.0269824
1437637_at	68770	Phtf2	putative homeodomain transcription factor 2	NM_172992	-34.8982	2.57872e-05	0.0116303
1418769_at	59006	Myoz2	myozenin 2	NM_021503	-34.7805	0.000113439	0.0186724
1448327_at	11472	Actn2	actinin alpha 2	NM_033268	-34.7615	3.0071e-05	0.012002
1456873_at	224796	Clic5	chloride intracellular channel 5	NM_172621	-34.6223	2.07282e-05	0.0111143
1425332_at	20402	Zfp106	zinc finger protein 106	NM_011743	-34.5528	0.000185641	0.0234634
1454647_at	102632	Acad11	acyl-Coenzyme A dehydrogenase family, member 11	NM_175324	-34.4322	0.000112384	0.0185664
1428140_at	67041	Oxct1	3-oxoacid CoA transferase 1	NM_024188	-34.2505	8.5193e-06	0.00817509
1420693_at	17929	Myom1	myomesin 1	NM_001083934 /// NM_010867	-34.1409	0.00414065	0.100727
1427602_at	170624	Dep1	diabetic embryopathy 1	---	-33.7888	0.00113824	0.0573583
1460194_at	16922	Phyh	phytanoyl-CoA hydroxylase	NM_010726	-33.5815	5.81389e-05	0.0157373
1442169_at	22359	Vldlr	very low density lipoprotein receptor	NM_001161420 /// NM_013703	-33.2049	0.000145235	0.0211129
1437482_at	243078	Tecrl	trans-2,3-enoyl-CoA reductase-like	NM_153801	-33.0713	8.36038e-06	0.00817509
1419821_s_at	15926	Idh1	isocitrate dehydrogenase 1 (NADP+), soluble	NM_001111320 /// NM_010497	-33.0013	0.00383488	0.0967322
1417626_at	83679	Pde4dip	phosphodiesterase 4D interacting protein (myomegalin)	NM_001039376 /// NM_001110163 /// NM_031401 /// NM_177145 /// NM_178080	-32.8959	3.69473e-07	0.00333272
1449443_at	67460	Decr1	2,4-dienoyl CoA reductase 1, mitochondrial	NM_026172	-32.7555	2.36586e-05	0.0112319
1441679_at	---	---	---	---	-32.743	0.00127886	0.0605635
1416023_at	14077	Fabp3	fatty acid binding protein 3, muscle and heart	NM_010174	-32.6184	2.12311e-05	0.0111143
1440424_at	21956	Tnnt2	troponin T2, cardiac	NM_001130174 /// NM_001130175 /// NM_001130176 /// NM_001130177 /// NM_001130178 /// NM	-32.5989	8.91519e-05	0.0173312
1418439_at	67270	Mrpl42	mitochondrial ribosomal protein L42	NM_026065	-32.4989	0.0298744	0.237246
1426134_at	76757	Trdn	triadin	NM_029726	-32.3202	2.9999e-05	0.012002
1427445_a_at	22138	Ttn	titin	NM_011652 /// NM_028004	-31.8293	2.30477e-05	0.0112319
1423747_a_at	228026	Pdk1	pyruvate dehydrogenase kinase, isoenzyme 1	NM_172665	-31.8201	0.000156389	0.0218369
1438452_at	74103	Nebl	nebulette	NM_028757	-31.8046	0.000259131	0.0274344
1429639_at	74182	Gpcpd1	glycerophosphocholine phosphodiesterase GDE1 homolog (S. cerevisiae)	NM_001042671 /// NM_001042672 /// NM_027096 /// NM_028802	-31.6407	7.48671e-05	0.017033
1437172_x_at	231086	Hadhb	hydroxyacyl-Coenzyme A dehydrogenase/3-ketoacyl-Coenzyme A thiolase/enoyl-Coenzyme A hy	NM_145558	-31.2705	0.0155816	0.183436
1436939_at	217012	Unc45b	unc-45 homolog B (C. elegans)	NM_178680	-31.136	1.82441e-05	0.0105623
1435106_at	77569	Limch1	LIM and calponin homology domains 1	NM_001001980 /// NM_001256122	-31.124	3.97333e-05	0.0134218
1427312_at	76469	Cmya5	cardiomyopathy associated 5	NM_023821 /// NM_028225	-31.0759	0.000734563	0.0460461
1451263_a_at	11770	Fabp4	fatty acid binding protein 4, adipocyte	NM_024406	-30.6288	0.000843164	0.0491154
1455235_x_at	16832	Ldhb	lactate dehydrogenase B	NM_008492	-30.5578	0.000167014	0.0222344
1451846_at	74103	Nebl	nebulette	NM_028757	-30.4792	8.26704e-05	0.0173312
1448237_x_at	16832	Ldhb	lactate dehydrogenase B	NM_008492	-30.0217	0.000300983	0.0300323
1449697_s_at	67414	Mfn1	mitofusin 1	NM_024200	-29.9521	5.76906e-05	0.0157373
1415800_at	14609	Gja1	gap junction protein, alpha 1	NM_010288	-29.8846	0.01458	0.178721
1423108_at	57279	Slc25a20	solute carrier family 25 (mitochondrial carnitine/acylcarnitine translocase), member 20	NM_020520	-29.5339	0.0111185	0.160878
1427768_s_at	17897	Myl3	myosin, light polypeptide 3	NM_010859	-29.3454	9.23952e-05	0.017511
1459238_at	---	---	---	---	-28.844	1.41172e-05	0.0101449
1451203_at	17189	Mb	myoglobin	NM_001164047 /// NM_001164048 /// NM_013593	-28.7572	0.000111353	0.0185664
1419499_at	14732	Gpam	glycerol-3-phosphate acyltransferase, mitochondrial	NM_008149	-28.4306	5.46475e-05	0.0153244
1451271_a_at	110446	Acat1	acetyl-Coenzyme A acetyltransferase 1	NM_144784	-28.3915	0.00223049	0.0766105
1427177_at	17281	Fyco1	FYVE and coiled-coil domain containing 1	NM_001110253 /// NM_148925	-28.1624	0.00304255	0.0872914
1437523_s_at	24053	Sgcg	sarcoglycan, gamma (dystrophin-associated glycoprotein)	NM_011892	-28.0855	0.000107306	0.0183318
1427075_s_at	245867	Pcmtd2	protein-L-isoaspartate (D-aspartate) O-methyltransferase domain containing 2	NM_153594	-28.0381	7.45063e-05	0.017033
1448987_at	11363	Acadl	acyl-Coenzyme A dehydrogenase, long-chain	NM_007381	-28.0314	0.000603463	0.0425928
1451940_x_at	76757	Trdn	triadin	NM_029726	-27.9285	5.28579e-05	0.0150883
1418095_at	66106	Smpx	small muscle protein, X-linked	NM_001252591 /// NM_025357 /// NR_045569	-27.9184	0.000508707	0.0400489
1423166_at	12491	Cd36	CD36 antigen	NM_001159555 /// NM_001159556 /// NM_001159557 /// NM_001159558 /// NM_007643	-27.873	0.00157142	0.0660693
1438175_x_at	17930	Myom2	myomesin 2	NM_008664	-27.8012	3.98776e-05	0.0134218
1445574_at	---	---	---	---	-27.3772	0.000586348	0.041976
1455342_at	353211	Prune2	prune homolog 2 (Drosophila)	NM_181348	-27.1306	6.1326e-05	0.0158689
1416183_a_at	16832	Ldhb	lactate dehydrogenase B	NM_008492	-27.0662	2.98864e-05	0.012002
1426522_at	231086	Hadhb	hydroxyacyl-Coenzyme A dehydrogenase/3-ketoacyl-Coenzyme A thiolase/enoyl-Coenzyme A hy	NM_145558	-26.4283	0.0121767	0.167077
1448172_at	17449	Mdh1	malate dehydrogenase 1, NAD (soluble)	NM_008618	-26.2865	0.00486272	0.109009
1449218_at	12869	Cox8b	cytochrome c oxidase, subunit VIIIb	NM_007751	-25.9007	9.65389e-05	0.0176508
1441139_at	328186	Gm10336	predicted gene 10336	NM_183202 /// NR_045170	-25.8628	0.00137413	0.0625377
1454824_s_at	102103	Mtus1	mitochondrial tumor suppressor 1	NM_001005863 /// NM_001005864 /// NM_001005865	-25.8095	3.26674e-06	0.00519724
1428899_at	381339	Tmem182	transmembrane protein 182	NM_001081198	-25.7611	0.000139919	0.0210451
1450884_at	12491	Cd36	CD36 antigen	NM_001159555 /// NM_001159556 /// NM_001159557 /// NM_001159558 /// NM_007643	-25.7532	0.000179666	0.0230858
1451744_a_at	77219	Ptgr2	prostaglandin reductase 2	NM_001252625 /// NM_001252626 /// NM_029880	-25.7471	0.000318065	0.0307265
1429083_at	77559	Agl	amylo-1,6-glucosidase, 4-alpha-glucanotransferase	NM_001081326	-25.6054	2.69826e-05	0.011815
1434465_x_at	22359	Vldlr	very low density lipoprotein receptor	NM_001161420 /// NM_013703	-25.5051	0.00101124	0.0538933
1447806_s_at	56504	Srpk3	serine/arginine-rich protein specific kinase 3	NM_019684	-25.5024	9.49795e-05	0.0176283
1425143_a_at	227197	Ndufs1	NADH dehydrogenase (ubiquinone) Fe-S protein 1	NM_001160038 /// NM_001160039 /// NM_001160040 /// NM_145518	-25.1456	0.00216475	0.0753513
1456491_at	666794	Rbm24	RNA binding motif protein 24	NM_001081425	-24.9277	0.000266421	0.0278378
1435751_at	20928	Abcc9	ATP-binding cassette, sub-family C (CFTR/MRP), member 9	NM_001044720 /// NM_011511 /// NM_021041 /// NM_021042 /// NM_021043	-24.8508	0.000172596	0.0226588
1418715_at	75735	Pank1	pantothenate kinase 1	NM_001114339 /// NM_023792	-24.7538	8.89755e-05	0.0173312
1429464_at	108079	Prkaa2	protein kinase, AMP-activated, alpha 2 catalytic subunit	NM_178143	-24.4903	0.000211176	0.024959
1427610_at	109620	Dsp	desmoplakin	NM_023842	-24.3176	0.000150812	0.0214661
1433768_at	72333	Palld	palladin, cytoskeletal associated protein	NM_001081390	-24.203	0.000212143	0.0249813
1421290_at	29818	Hspb7	heat shock protein family, member 7 (cardiovascular)	NM_013868	-24.1887	0.000105475	0.0182904
1424183_at	110446	Acat1	acetyl-Coenzyme A acetyltransferase 1	NM_144784	-24.1397	0.00105964	0.055122
1429681_a_at	106529	Tecr	trans-2,3-enoyl-CoA reductase	NM_027179 /// NM_134118	-24.0577	0.00031884	0.0307265
1428651_at	75785	Klhl24	kelch-like 24 (Drosophila)	NM_029436	-23.8645	2.14395e-05	0.0111143
1436934_s_at	11429	Aco2	aconitase 2, mitochondrial	NM_080633	-23.6671	0.00448639	0.104927
1427504_s_at	20382	Srsf2	serine/arginine-rich splicing factor 2	NM_011358	-23.2392	0.0103576	0.156182
1437774_at	66602	1700020I14Rik	RIKEN cDNA 1700020I14 gene	NR_015473 /// NR_027832	-23.2335	0.000262677	0.0276154
1429196_at	29809	Rabgap1l	RAB GTPase activating protein 1-like	NM_001038621 /// NM_013862	-22.9446	4.99629e-05	0.0148449
1419248_at	19735	Rgs2	regulator of G-protein signaling 2	NM_009061	-22.9371	6.09572e-05	0.0158689
1454728_s_at	11980	Atp8a1	ATPase, aminophospholipid transporter (APLT), class I, type 8A, member 1	NM_001038999 /// NM_009727	-22.8503	0.000557965	0.0410764
1448747_at	67731	Fbxo32	F-box protein 32	NM_026346	-22.7675	0.00140138	0.0631096
1435234_at	17978	Ncoa2	nuclear receptor coactivator 2	NM_001077695 /// NM_008678	-22.721	0.000720475	0.0457664
1454976_at	20656	Sod2	superoxide dismutase 2, mitochondrial	NM_013671	-22.7158	0.00562252	0.116268
1419109_at	15464	Hrc	histidine rich calcium binding protein	NM_010473	-22.6996	2.19914e-06	0.00516529
1434099_at	19017	Ppargc1a	peroxisome proliferative activated receptor, gamma, coactivator 1 alpha	NM_008904 /// NR_027710	-22.5951	0.000601763	0.0425393
1433503_at	77219	Ptgr2	prostaglandin reductase 2	NM_001252625 /// NM_001252626 /// NM_029880	-22.5748	0.000213351	0.0250582
1456542_s_at	76563	Qrsl1	glutaminyl-tRNA synthase (glutamine-hydrolyzing)-like 1	NM_001081054	-22.5224	0.000416121	0.0353293
1422526_at	14081	Acsl1	acyl-CoA synthetase long-chain family member 1	NM_007981	-22.5132	0.00294532	0.0862019
1416789_at	15929	Idh3g	isocitrate dehydrogenase 3 (NAD+), gamma	NM_008323	-22.4019	0.00140209	0.0631096
1443866_at	319476	Lrtm1	leucine-rich repeats and transmembrane domains 1	NM_176920	-22.39	0.000546957	0.0406397
1434480_at	319518	Pdpr	pyruvate dehydrogenase phosphatase regulatory subunit	NM_198308	-22.2918	0.00195466	0.072501
1426461_at	216558	Ugp2	UDP-glucose pyrophosphorylase 2	NM_139297	-22.2891	0.00327597	0.0899032
1418996_a_at	67636	Lyrm5	LYR motif containing 5	NM_001163628 /// NM_133688	-22.2795	1.86588e-05	0.0105623
1429425_at	75841	Rnf139	ring finger protein 139	NM_175226	-22.2486	0.000235071	0.0261132
1460281_at	78910	Asb15	ankyrin repeat and SOCS box-containing 15	NM_080847	-22.1356	0.000307836	0.0304015
1451084_at	66841	Etfdh	electron transferring flavoprotein, dehydrogenase	NM_025794	-22.1136	0.0012698	0.0602833
1428464_at	66091	Ndufa3	NADH dehydrogenase (ubiquinone) 1 alpha subcomplex, 3	NM_025348	-22.1096	0.0288915	0.23457
1444089_at	20742	Spnb2	spectrin beta 2	NM_009260 /// NM_175836	-22.0547	0.0127074	0.169411
1448546_at	192678	Rassf3	Ras association (RalGDS/AF-6) domain family member 3	NM_138956	-22.0018	0.00461468	0.106583
1435520_at	76626	Msi2	Musashi homolog 2 (Drosophila)	NM_001201341 /// NM_054043	-21.8192	1.78284e-05	0.0105623
1429021_at	13838	Epha4	Eph receptor A4	NM_007936	-21.7728	4.25547e-05	0.0137752
1435504_at	78785	Clip4	CAP-GLY domain containing linker protein family, member 4	NM_030179 /// NM_175378	-21.7399	2.88064e-07	0.00333272
1454752_at	666794	Rbm24	RNA binding motif protein 24	NM_001081425	-21.6873	2.25721e-05	0.0112319
1424367_a_at	26557	Homer2	homer homolog 2 (Drosophila)	NM_001164086 /// NM_001164087 /// NM_011983 /// NM_177029	-21.6492	1.1284e-05	0.00991918
1417013_at	80888	Hspb8	heat shock protein 8	NM_030704	-21.59	0.00304148	0.0872914
1426911_at	13506	Dsc2	desmocollin 2	NM_013505	-21.3593	8.2228e-05	0.0173312
1424800_at	13800	Enah	enabled homolog (Drosophila)	NM_001083120 /// NM_001083121 /// NM_008680 /// NM_010135	-21.1791	0.000990123	0.0536572
1454760_at	72459	Htatsf1	HIV TAT specific factor 1	NM_028242 /// NM_029371	-21.0924	0.00157332	0.0660693
1428145_at	52538	Acaa2	acetyl-Coenzyme A acyltransferase 2 (mitochondrial 3-oxoacyl-Coenzyme A thiolase)	NM_177470	-21.0449	0.000208614	0.024825
1443907_at	240028	Lnpep	leucyl/cystinyl aminopeptidase	NM_172827	-20.9201	0.000507029	0.0400489
1455111_at	77929	Yipf6	Yip1 domain family, member 6	NM_207633	-20.8897	0.0152058	0.181812
1419367_at	67460	Decr1	2,4-dienoyl CoA reductase 1, mitochondrial	NM_026172	-20.7586	0.0134386	0.173377
1436332_at	243912	Hspb6	heat shock protein, alpha-crystallin-related, B6	NM_001012401	-20.7112	0.000412529	0.0352376
1426457_at	83997	Slmap	sarcolemma associated protein	NM_032008	-20.642	0.00872199	0.144174
1418551_at	17868	Mybpc3	myosin binding protein C, cardiac	NM_008653	-20.6323	2.1824e-05	0.011185
1426857_a_at	72479	Hsdl2	hydroxysteroid dehydrogenase like 2	NM_024255	-20.6091	0.0047492	0.107953
1454137_s_at	69585	Hfe2	hemochromatosis type 2 (juvenile) (human homolog)	NM_027126	-20.5521	0.000234672	0.0261132
1438931_s_at	140742	Sesn1	sestrin 1	NM_001013370 /// NM_001162908	-20.5077	0.000549339	0.0406737
1436968_x_at	75785	Klhl24	kelch-like 24 (Drosophila)	NM_029436	-20.5009	0.00764342	0.135872
1417307_at	13405	Dmd	dystrophin, muscular dystrophy	NM_007868	-20.5003	0.000718175	0.0457198
1426153_a_at	13511	Dsg2	desmoglein 2	NM_007883	-20.4991	0.000256218	0.0274344
1426142_a_at	76757	Trdn	triadin	NM_029726	-20.4271	0.000684301	0.0452513
1448607_at	59027	Nampt	nicotinamide phosphoribosyltransferase	NM_021524	-20.3313	7.39473e-06	0.00817509
1436867_at	106393	Srl	sarcalumenin	NM_175347	-20.2658	3.80688e-05	0.0134218
1439101_at	213435	Mylk3	myosin light chain kinase 3	NM_175441	-20.1378	0.000103325	0.0182904
1447891_at	---	---	---	---	-20.0827	0.0151335	0.181429
1434100_x_at	19017	Ppargc1a	peroxisome proliferative activated receptor, gamma, coactivator 1 alpha	NM_008904 /// NR_027710	-20.0261	0.00121149	0.0591335
1418370_at	21924	Tnnc1	troponin C, cardiac/slow skeletal	NM_009393	-19.9955	4.60958e-05	0.0142395
1421027_a_at	17260	Mef2c	myocyte enhancer factor 2C	NM_001170537 /// NM_025282	-19.9164	0.000361147	0.0330388
1446296_at	---	---	---	---	-19.91	0.000415593	0.0353293
1450038_s_at	22284	Usp9x	ubiquitin specific peptidase 9, X chromosome	NM_009481	-19.8814	0.000152587	0.0215056
1452790_x_at	66091	Ndufa3	NADH dehydrogenase (ubiquinone) 1 alpha subcomplex, 3	NM_025348	-19.7883	0.0294661	0.236486
1417625_s_at	12778	Cxcr7	chemokine (C-X-C motif) receptor 7	NM_007722	-19.7159	0.00213429	0.0747673
1437765_at	208922	Cpeb3	cytoplasmic polyadenylation element binding protein 3	NM_198300	-19.6376	0.000243915	0.026701
1436990_s_at	103172	Chchd10	coiled-coil-helix-coiled-coil-helix domain containing 10	NM_175329	-19.5922	0.000155655	0.0218019
1452800_a_at	68316	Apoo	apolipoprotein O	NM_001199337 /// NM_001199338 /// NM_001199339 /// NM_026673	-19.4451	7.01802e-05	0.0168361
1444494_at	228003	Kbtbd10	kelch repeat and BTB (POZ) domain containing 10	NM_001081087	-19.4061	5.90898e-05	0.0157693
1439505_at	224796	Clic5	chloride intracellular channel 5	NM_172621	-19.2881	0.0016128	0.0665999
1448131_at	170731	Mfn2	mitofusin 2	NM_133201	-19.2711	3.34183e-06	0.00519724
1418560_at	18597	Pdha1	pyruvate dehydrogenase E1 alpha 1	NM_008810	-19.2481	0.0125277	0.168494
1446339_at	---	---	---	---	-19.1992	0.0170962	0.190183
1455180_at	102371	Myzap	myocardial zonula adherens protein	NM_001033208	-19.1128	0.000339435	0.0316299
1455901_at	212862	Chpt1	choline phosphotransferase 1	NM_001146690 /// NM_144807 /// NR_027477	-19.1074	6.53646e-06	0.00816605
1451156_s_at	22359	Vldlr	very low density lipoprotein receptor	NM_001161420 /// NM_013703	-18.947	1.31187e-05	0.0101449
1442715_at	---	---	---	---	-18.9367	7.75605e-05	0.0171473
1435521_at	76626	Msi2	Musashi homolog 2 (Drosophila)	NM_001201341 /// NM_054043	-18.8996	0.00180004	0.0697185
1435893_at	22359	Vldlr	very low density lipoprotein receptor	NM_001161420 /// NM_013703	-18.8688	0.00150165	0.0650584
1424746_at	16562	Kif1c	kinesin family member 1C	NM_153103	-18.778	0.0125343	0.168494
1439095_at	69207	Srsf11	serine/arginine-rich splicing factor 11	NM_001093752 /// NM_001093753 /// NM_026989	-18.6948	0.000800656	0.0478338
1441746_at	---	---	---	---	-18.6382	0.000900012	0.0509943
1449081_at	104158	Ces1d	carboxylesterase 1D	NM_053200	-18.6085	3.37852e-05	0.0126979
1434441_at	66129	1110018J18Rik	RIKEN cDNA 1110018J18 gene	NM_025370	-18.5922	0.000715579	0.0457129
1418395_at	67473	Slc47a1	solute carrier family 47, member 1	NM_026183	-18.5771	0.000320871	0.0307907
1419975_at	20280	Scp2	Sterol carrier protein 2, liver	NM_011327	-18.5084	0.00152396	0.065459
1450970_at	14718	Got1	glutamate oxaloacetate transaminase 1, soluble	NM_010324	-18.4335	0.00478317	0.108133
1435446_a_at	212862	Chpt1	choline phosphotransferase 1	NM_001146690 /// NM_144807 /// NR_027477	-18.343	6.19259e-05	0.0158689
1433470_a_at	76614	Immt	inner membrane protein, mitochondrial	NM_001253681 /// NM_001253686 /// NM_001253687 /// NM_001253688 /// NM_001253689 /// NM	-18.2874	0.00816641	0.139566
1454938_at	217463	Snx13	sorting nexin 13	NM_001014973	-18.2362	0.000211305	0.024959
1417768_at	67452	Pnpla8	patatin-like phospholipase domain containing 8	NM_026164	-18.2235	0.0172825	0.190997
1418589_a_at	17349	Mlf1	myeloid leukemia factor 1	NM_001039543 /// NM_010801	-18.1799	4.18829e-05	0.0136881
1416368_at	14860	Gsta4	glutathione S-transferase, alpha 4	NM_010357	-18.142	5.57923e-06	0.00740085
1428194_at	22284	Usp9x	ubiquitin specific peptidase 9, X chromosome	NM_009481	-18.1032	0.00880619	0.144425
1441590_at	16521	Kcnj5	potassium inwardly-rectifying channel, subfamily J, member 5	NM_010605	-18.0765	9.423e-05	0.0175614
1428146_s_at	52538	Acaa2	acetyl-Coenzyme A acyltransferase 2 (mitochondrial 3-oxoacyl-Coenzyme A thiolase)	NM_177470	-18.0373	0.000956507	0.0525525
1417900_a_at	22359	Vldlr	very low density lipoprotein receptor	NM_001161420 /// NM_013703	-18.0256	6.08361e-05	0.0158689
1455374_at	16519	Kcnj3	potassium inwardly-rectifying channel, subfamily J, member 3	NM_008426	-17.9687	0.000167124	0.0222344
1426584_a_at	20322	Sord	sorbitol dehydrogenase	NM_146126	-17.9193	3.82211e-05	0.0134218
1418505_at	71207	Nudt4	nudix (nucleoside diphosphate linked moiety X)-type motif 4	NM_027722	-17.8864	0.00367311	0.094471
1418908_at	18484	Pam	peptidylglycine alpha-amidating monooxygenase	NM_013626	-17.7577	3.96185e-05	0.0134218
1453163_at	17931	Ppp1r12a	protein phosphatase 1, regulatory (inhibitor) subunit 12A	NM_027892	-17.7329	0.00409569	0.100119
1453029_s_at	68795	Ubr3	ubiquitin protein ligase E3 component n-recognin 3	NM_001081548 /// NM_177783	-17.7204	0.000112324	0.0185664
1446603_at	---	---	---	---	-17.707	0.00146374	0.0640933
1451096_at	226646	Ndufs2	NADH dehydrogenase (ubiquinone) Fe-S protein 2	NM_153064	-17.6017	0.00117751	0.0581958
1428266_at	17897	Myl3	myosin, light polypeptide 3	NM_010859	-17.5392	0.000234609	0.0261132
1448108_at	56442	Serinc1	serine incorporator 1	NM_019760	-17.4932	0.00287204	0.085274
1424393_s_at	76187	Adhfe1	alcohol dehydrogenase, iron containing, 1	NM_175236 /// NR_027664	-17.4298	1.70096e-05	0.0105623
1451415_at	69068	1810011O10Rik	RIKEN cDNA 1810011O10 gene	NM_026931	-17.4273	0.013206	0.172181
1447231_at	---	---	---	---	-17.3807	0.000518257	0.0400489
1418501_a_at	170719	Oxr1	oxidation resistance 1	NM_001130163 /// NM_001130164 /// NM_001130165 /// NM_001130166 /// NM_130885	-17.3799	0.00254281	0.0804794
1435836_at	228026	Pdk1	pyruvate dehydrogenase kinase, isoenzyme 1	NM_172665	-17.3578	8.59859e-05	0.0173312
1437442_at	---	---	---	---	-17.2901	0.0200584	0.204164
1426205_at	19046	Ppp1cb	protein phosphatase 1, catalytic subunit, beta isoform	NM_172707	-17.2548	0.0262671	0.226199
1426586_at	67863	Slc25a11	solute carrier family 25 (mitochondrial carrier oxoglutarate carrier), member 11	NM_024211	-17.2117	0.000471551	0.0385642
1433183_at	77731	6720477C19Rik	RIKEN cDNA 6720477C19 gene	---	-17.0536	0.000178212	0.0230302
1453156_s_at	77219	Ptgr2	prostaglandin reductase 2	NM_001252625 /// NM_001252626 /// NM_029880	-17.0147	0.000335095	0.0315057
1435551_at	225288	Fhod3	formin homology 2 domain containing 3	NM_175276	-16.9914	8.65095e-05	0.0173312
1417023_a_at	11770	Fabp4	fatty acid binding protein 4, adipocyte	NM_024406	-16.9533	0.00309718	0.0881889
1421329_a_at	12180	Smyd1	SET and MYND domain containing 1	NM_001160127 /// NM_009762	-16.9093	0.000116211	0.0188779
1416663_at	66108	Ndufa9	NADH dehydrogenase (ubiquinone) 1 alpha subcomplex, 9	NM_025358	-16.8659	0.00431103	0.103147
1451002_at	11429	Aco2	aconitase 2, mitochondrial	NM_080633	-16.8298	8.90387e-05	0.0173312
1427955_a_at	26901	Deb1	differentially expressed in B16F10 1	NM_026794	-16.8113	6.9419e-05	0.0168326
1417980_a_at	72999	Insig2	insulin induced gene 2	NM_133748 /// NM_178082	-16.785	0.000337404	0.0315057
1450243_a_at	53901	Rcan2	regulator of calcineurin 2	NM_030598 /// NM_207649	-16.7478	0.000826937	0.0485621
1458850_at	---	---	---	---	-16.7389	0.000220801	0.0254689
1460455_at	68795	Ubr3	ubiquitin protein ligase E3 component n-recognin 3	NM_001081548 /// NM_177783	-16.6971	0.000276631	0.0284848
1455061_a_at	52538	Acaa2	acetyl-Coenzyme A acyltransferase 2 (mitochondrial 3-oxoacyl-Coenzyme A thiolase)	NM_177470	-16.6853	0.000868138	0.0499766
1440374_at	18575	Pde1c	phosphodiesterase 1C	NM_001025568 /// NM_001159952 /// NM_001159953 /// NM_001159955 /// NM_001159956 /// NM	-16.6434	0.00179176	0.0695661
1419081_at	66795	Atg10	autophagy related 10	NM_025770	-16.588	0.000272559	0.0281942
1455227_at	320024	Nceh1	arylacetamide deacetylase-like 1	NM_178772	-16.5303	4.80954e-05	0.0146564
1418318_at	66889	Rnf128	ring finger protein 128	NM_001254761 /// NM_023270	-16.4934	0.000165488	0.0222344
1421297_a_at	12288	Cacna1c	calcium channel, voltage-dependent, L type, alpha 1C subunit	NM_001159533 /// NM_001159534 /// NM_001159535 /// NM_001255997 /// NM_001255998 /// NM	-16.4689	4.42436e-05	0.014152
1438201_at	381511	Pdp1	pyruvate dehyrogenase phosphatase catalytic subunit 1	NM_001033453 /// NM_001098230 /// NM_001098231	-16.4214	0.000324908	0.0309803
1452879_at	118449	Synpo2	synaptopodin 2	NM_080451	-16.3845	0.000320171	0.030789
1435635_at	319263	Pcmtd1	protein-L-isoaspartate (D-aspartate) O-methyltransferase domain containing 1	NM_183028	-16.3633	0.00527637	0.112728
1460184_at	15107	Hadh	hydroxyacyl-Coenzyme A dehydrogenase	NM_008212	-16.3488	2.90545e-05	0.012002
1438283_at	269423	3110057O12Rik	RIKEN cDNA 3110057O12 gene	NM_026622	-16.3125	1.1875e-05	0.0101052
1434977_at	108654	4933403F05Rik	RIKEN cDNA 4933403F05 gene	NM_153794	-16.2643	0.00022424	0.0255863
1448491_at	51798	Ech1	enoyl coenzyme A hydratase 1, peroxisomal	NM_016772	-16.2113	0.000102112	0.0182752
1453628_s_at	74249	Lrrc2	leucine rich repeat containing 2	NM_028838	-16.1568	1.74102e-05	0.0105623
1451742_a_at	216558	Ugp2	UDP-glucose pyrophosphorylase 2	NM_139297	-16.0961	0.000692592	0.0454457
1419017_at	53419	Corin	corin	NM_001122756 /// NM_016869	-16.0941	0.000484016	0.0391095
1424628_a_at	78330	Ndufv3	NADH dehydrogenase (ubiquinone) flavoprotein 3	NM_001083891 /// NM_030087	-16.0258	0.00124167	0.0596387
1455372_at	208922	Cpeb3	cytoplasmic polyadenylation element binding protein 3	NM_198300	-16.0256	0.0181447	0.195402
1435754_at	414872	Zyg11b	zyg-ll homolog B (C. elegans)	NM_001033634	-15.9509	0.0132283	0.172181
1450805_at	24052	Sgcd	sarcoglycan, delta (dystrophin-associated glycoprotein)	NM_011891	-15.9217	0.000777151	0.047174
1451449_at	66753	Erlec1	endoplasmic reticulum lectin 1	NM_025745	-15.7865	6.49127e-05	0.0160373
1416950_at	106869	Tnfaip8	tumor necrosis factor, alpha-induced protein 8	NM_001177759 /// NM_001177760 /// NM_134131	-15.7595	1.90055e-05	0.0105823
1426144_x_at	76757	Trdn	triadin	NM_029726	-15.6869	0.000384736	0.0340601
1454708_at	226251	Ablim1	actin-binding LIM protein 1	NM_001103177 /// NM_001103178 /// NM_178688	-15.6097	0.000227905	0.0258088
1417384_at	12499	Entpd5	ectonucleoside triphosphate diphosphohydrolase 5	NM_001026214 /// NM_007647	-15.5814	3.05345e-05	0.0120159
1455283_x_at	225887	Ndufs8	NADH dehydrogenase (ubiquinone) Fe-S protein 8	NM_144870	-15.4976	0.0344123	0.248922
1438438_at	75695	Rilpl1	Rab interacting lysosomal protein-like 1	NM_021430	-15.4875	0.0196419	0.202253
1435167_at	240614	Ranbp6	RAN binding protein 6	NM_177721	-15.4867	0.000829597	0.0486549
1420961_a_at	117198	Ivns1abp	influenza virus NS1A binding protein	NM_001039511 /// NM_001039512 /// NM_028582 /// NM_054102	-15.4692	0.00129535	0.0609729
1423833_a_at	70456	Brp44	brain protein 44	NM_027430	-15.4491	0.0158064	0.184446
1434820_s_at	18769 /// 622568	Gm6334 /// Pkig	predicted gene 6334 /// protein kinase inhibitor, gamma	NM_001039390 /// NM_001039391 /// NM_001164053 /// NM_001164055 /// NM_011106 /// XM_00	-15.4421	0.0248887	0.22172
1425515_at	18708	Pik3r1	phosphatidylinositol 3-kinase, regulatory subunit, polypeptide 1 (p85 alpha)	NM_001024955 /// NM_001077495	-15.4112	8.26018e-05	0.0173312
1435265_at	67731	Fbxo32	F-box protein 32	NM_026346	-15.3909	0.000685276	0.0452513
1440859_at	238161	Akap6	A kinase (PRKA) anchor protein 6	NM_198111	-15.3797	0.000294303	0.0296537
1419043_a_at	60440	Iigp1	interferon inducible GTPase 1	NM_001146275 /// NM_021792	-15.3006	7.83907e-06	0.00817509
1451148_at	68943	Pink1	PTEN induced putative kinase 1	NM_026880	-15.2661	0.00231794	0.077438
1423447_at	270166	Clpx	caseinolytic peptidase X (E.coli)	NM_001044389 /// NM_011802	-15.2565	0.000314418	0.0307265
1423109_s_at	57279	Slc25a20	solute carrier family 25 (mitochondrial carnitine/acylcarnitine translocase), member 20	NM_020520	-15.2117	0.000350571	0.0323998
1449686_s_at	20280	Scp2	sterol carrier protein 2, liver	NM_011327	-15.2087	0.00596231	0.119726
1429723_at	66674	6330409N04Rik	RIKEN cDNA 6330409N04 gene	NM_025697	-15.1525	1.79473e-05	0.0105623
1423097_s_at	12339	Capn7	calpain 7	NM_009796	-15.1518	0.00589939	0.119081
1433847_at	320609	Fam40b	family with sequence similarity 40, member B	NM_001037740 /// NM_177204	-15.1373	3.84742e-05	0.0134218
1452942_at	74868	Tmem65	transmembrane protein 65	NM_175212	-15.091	0.0013433	0.0616317
1426999_at	75553	Zc3h14	zinc finger CCCH type containing 14	NM_001008506 /// NM_001160107 /// NM_001160108 /// NM_029334 /// NR_027648	-15.0811	0.0102881	0.155393
1426345_at	213760	Prepl	prolyl endopeptidase-like	NM_001163622 /// NM_001163623 /// NM_001163624 /// NM_145984	-15.0191	0.00188068	0.0714376
1425978_at	214384	Myocd	myocardin	NM_145136 /// NM_146386	-15.0179	0.000294558	0.0296537
1441988_at	243382	Ppm1k	protein phosphatase 1K (PP2C domain containing)	NM_175523	-15.0042	0.0018116	0.0698675
1434979_at	108654	4933403F05Rik	RIKEN cDNA 4933403F05 gene	NM_153794	-15.0037	0.0043468	0.103673
1418579_at	26370	Cetn2	centrin 2	NM_019405	-14.9692	0.00165586	0.0671155
1418373_at	56012	Pgam2	phosphoglycerate mutase 2	NM_018870	-14.8955	0.000718727	0.0457198
1438255_at	71375	Foxn3	forkhead box N3	NM_183186	-14.8902	0.000951813	0.0525525
1449036_at	66889	Rnf128	ring finger protein 128	NM_001254761 /// NM_023270	-14.8678	7.34298e-06	0.00817509
1455777_x_at	15488	Hsd17b4	hydroxysteroid (17-beta) dehydrogenase 4	NM_008292	-14.7766	0.0338194	0.247675
1419687_at	107227	Macrod1	MACRO domain containing 1	NM_134147	-14.7636	0.000161244	0.0219888
1453351_at	57246	Tbx20	T-box 20	NM_001205085 /// NM_020496 /// NM_194263	-14.7455	0.0310934	0.240359
1449000_at	100046684 /// 28295	D10Jhu81e /// LOC100046684	DNA segment, Chr 10, Johns Hopkins University 81 expressed /// ES1 protein homolog, mit	NM_138601 /// XM_001474477 /// XM_001474493	-14.6965	0.000290303	0.0295552
1439897_at	74103	Nebl	nebulette	NM_028757	-14.6752	0.00147973	0.0646054
1423072_at	68157	6720475J19Rik	RIKEN cDNA 6720475J19 gene	NM_026586 /// XM_001474896 /// XM_001481296	-14.6254	0.0279841	0.231266
1424293_s_at	72519	Tmem55a	transmembrane protein 55A	NM_028264	-14.5876	0.00130381	0.0610225
1456005_a_at	12125	Bcl2l11	BCL2-like 11 (apoptosis facilitator)	NM_009754 /// NM_207680 /// NM_207681	-14.4879	0.0275595	0.23032
1452474_a_at	109979	Art3	ADP-ribosyltransferase 3	NM_181728	-14.4422	3.75924e-05	0.0134218
1426688_at	66945	Sdha	succinate dehydrogenase complex, subunit A, flavoprotein (Fp)	NM_023281	-14.4085	0.0118742	0.164731
1434848_at	---	---	---	---	-14.334	0.0049911	0.110075
1425517_s_at	108155	Ogt	O-linked N-acetylglucosamine (GlcNAc) transferase (UDP-N-acetylglucosamine:polypeptide-	NM_139144	-14.2756	0.000307044	0.0304015
1431068_at	68477	Rmnd5a	required for meiotic nuclear division 5 homolog A (S. cerevisiae)	NM_024288	-14.2389	9.11382e-05	0.0174933
1423238_at	26549	Itgb1bp2	integrin beta 1 binding protein 2	NM_013712	-14.2272	0.000106594	0.0182904
1436766_at	100861853 /// 192196	LOC100861853 /// Luc7l2	uncharacterized LOC100861853 /// LUC7-like 2 (S. cerevisiae)	NM_001170848 /// NM_001170849 /// NM_138680 /// XR_140762 /// XR_142185	-14.1963	0.00158805	0.0663258
1456386_at	---	---	---	---	-14.1599	0.000128248	0.0200838
1443218_at	---	---	---	---	-14.1129	0.00221222	0.0761784
1417806_at	64082	Popdc2	popeye domain containing 2	NM_001081984 /// NM_022318	-14.1074	0.000743099	0.0462269
1453059_at	69642	2310046A06Rik	RIKEN cDNA 2310046A06 gene	NM_027150	-14.0259	0.000256952	0.0274344
1437869_at	235542	Ppp2r3a	protein phosphatase 2, regulatory subunit B'', alpha	NM_001161362 /// NM_172144	-14.0176	8.45071e-05	0.0173312
1443897_at	13198	Ddit3	DNA-damage inducible transcript 3	NM_007837	-13.9725	0.000257898	0.0274344
1434265_s_at	109676	Ank2	ankyrin 2, brain	NM_001034168 /// NM_178655	-13.9199	0.000702467	0.0454457
1460336_at	19017	Ppargc1a	peroxisome proliferative activated receptor, gamma, coactivator 1 alpha	NM_008904 /// NR_027710	-13.8622	0.000668774	0.044685
1436936_s_at	213742	Xist	inactive X specific transcripts	NR_001463 /// NR_001570	-13.8324	0.00167621	0.0675592
1415891_at	56451	Suclg1	succinate-CoA ligase, GDP-forming, alpha subunit	NM_019879	-13.8165	0.000782697	0.0472717
1423025_a_at	100505386 /// 30953	Iqcj-schip1 /// Schip1	IQ motif containing J-schwannomin interacting protein 1 readthrough /// schwannomin int	NM_001113419 /// NM_001113420 /// NM_001113421 /// NM_013928 /// NR_036665	-13.8029	0.0049524	0.109704
1428193_at	22284	Usp9x	ubiquitin specific peptidase 9, X chromosome	NM_009481	-13.7916	0.00626168	0.122839
1435006_s_at	11306	Abcb7	ATP-binding cassette, sub-family B (MDR/TAP), member 7	NM_009592	-13.6843	7.47944e-05	0.017033
1419814_s_at	20193	S100a1	S100 calcium binding protein A1	NM_011309	-13.677	0.00164205	0.0668998
1452358_at	24004	Rai2	retinoic acid induced 2	NM_001103367 /// NM_198409	-13.6529	0.00986107	0.153202
1444504_at	68460	Dhrs7c	dehydrogenase/reductase (SDR family) member 7C	NM_001013013	-13.6521	0.000174751	0.0227131
1418288_at	14245	Lpin1	lipin 1	NM_001130412 /// NM_015763 /// NM_172950	-13.5973	3.15088e-05	0.012043
1434150_a_at	393082 /// 70152	Mettl7a1 /// Mettl7a2	methyltransferase like 7A1 /// methyltransferase like 7A2	NM_027334 /// NM_199477	-13.5945	0.000110098	0.0184592
1445881_at	75683	2310035P21Rik	RIKEN cDNA 2310035P21 gene	---	-13.5796	0.00574354	0.117467
1449547_at	142687	Asb14	ankyrin repeat and SOCS box-containing 14	NM_001170748 /// NM_080856	-13.5778	6.99234e-05	0.0168361
1451398_at	234309	Cbr4	carbonyl reductase 4	NM_145595	-13.5423	0.00149805	0.0650407
1423445_at	19877	Rock1	Rho-associated coiled-coil containing protein kinase 1	NM_009071	-13.5412	0.00487354	0.109086
1426236_a_at	14645	Glul	glutamate-ammonia ligase (glutamine synthetase)	NM_008131	-13.5253	0.0185867	0.197801
1423100_at	14281	Fos	FBJ osteosarcoma oncogene	NM_010234	-13.4231	0.00398376	0.0988836
1416617_at	68738	Acss1	acyl-CoA synthetase short-chain family member 1	NM_080575	-13.324	5.12173e-05	0.0149509
1441915_s_at	66968	Plin5	perilipin 5	NM_001077348 /// NM_025874	-13.3227	3.4606e-07	0.00333272
1418849_x_at	11832	Aqp7	aquaporin 7	NM_007473	-13.3146	0.00432796	0.103442
1429534_a_at	76614	Immt	inner membrane protein, mitochondrial	NM_001253681 /// NM_001253686 /// NM_001253687 /// NM_001253688 /// NM_001253689 /// NM	-13.2845	0.00525491	0.112536
1427353_at	76707	Clasp1	CLIP associating protein 1	NM_001081276 /// NM_029709 /// NM_177548	-13.2602	0.0143776	0.178069
1416143_at	11957	Atp5j	ATP synthase, H+ transporting, mitochondrial F0 complex, subunit F	NM_016755	-13.2552	0.0106683	0.158039
1424858_at	217666	L2hgdh	L-2-hydroxyglutarate dehydrogenase	NM_145443	-13.2425	8.04999e-05	0.0173031
1416430_at	12359	Cat	catalase	NM_009804	-13.2325	0.0106483	0.158028
1421163_a_at	18027	Nfia	nuclear factor I/A	NM_001122952 /// NM_001122953 /// NM_010905	-13.1633	1.48458e-05	0.0101449
1420725_at	192289	Tmlhe	trimethyllysine hydroxylase, epsilon	NM_138758	-13.1614	9.06054e-05	0.0174933
1437065_at	56490	Zbtb20	zinc finger and BTB domain containing 20	NM_019778 /// NM_181058	-13.1197	0.000668706	0.044685
1453783_at	19290	Pura	purine rich element binding protein A	NM_008989	-13.1197	0.000989221	0.0536572
1455267_at	26381	Esrrg	estrogen-related receptor gamma	NM_001243792 /// NM_011935	-13.1138	0.000277445	0.0285035
1427074_at	245867	Pcmtd2	protein-L-isoaspartate (D-aspartate) O-methyltransferase domain containing 2	NM_153594	-13.1088	2.48553e-05	0.0115567
1454699_at	140742	Sesn1	sestrin 1	NM_001013370 /// NM_001162908	-13.1008	8.89502e-05	0.0173312
1417962_s_at	14600	Ghr	growth hormone receptor	NM_001048147 /// NM_001048178 /// NM_010284	-13.0882	0.0207451	0.207373
1420859_at	18767	Pkia	protein kinase inhibitor, alpha	NM_008862	-13.0742	0.00107178	0.0556894
1425826_a_at	20411	Sorbs1	sorbin and SH3 domain containing 1	NM_001034962 /// NM_001034963 /// NM_001034964 /// NM_009166 /// NM_178362	-13.0339	0.00261677	0.0817307
1449573_at	116904	Alpk3	alpha-kinase 3	NM_054085	-13.0086	4.02521e-05	0.0134359
1421230_a_at	76626	Msi2	Musashi homolog 2 (Drosophila)	NM_001201341 /// NM_054043	-12.9658	0.00924761	0.148743
1449137_at	18597	Pdha1	pyruvate dehydrogenase E1 alpha 1	NM_008810	-12.956	0.00421953	0.101643
1433545_s_at	102632	Acad11	acyl-Coenzyme A dehydrogenase family, member 11	NM_175324	-12.8511	0.000651955	0.0443876
1427943_at	75572	Acyp2	acylphosphatase 2, muscle type	NM_029344	-12.847	0.00353055	0.0928462
1417951_at	13808	Eno3	enolase 3, beta muscle	NM_001136062 /// NM_007933	-12.8439	7.11456e-05	0.0169728
1451507_at	17260	Mef2c	myocyte enhancer factor 2C	NM_001170537 /// NM_025282	-12.8176	2.57657e-05	0.0116303
1455826_a_at	23821	Bace1	beta-site APP cleaving enzyme 1	NM_001145947 /// NM_011792	-12.813	0.00105952	0.055122
1437462_x_at	17388	Mmp15	matrix metallopeptidase 15	NM_008609	-12.8076	0.00020836	0.024825
1417010_at	30928	Zfp238	zinc finger protein 238	NM_001012330 /// NM_013915	-12.7834	0.0235307	0.217426
1450968_at	66694	Uqcrfs1	ubiquinol-cytochrome c reductase, Rieske iron-sulfur polypeptide 1	NM_025710	-12.7577	0.00491785	0.109194
1451629_at	77889	Lbh	limb-bud and heart	NM_029999	-12.7521	0.0204375	0.206021
1418497_at	14168	Fgf13	fibroblast growth factor 13	NM_010200	-12.747	0.000123506	0.0195447
1420465_s_at	100038948 /// 100039008 /// 100039054 /// 100039089 /// 100039116 /// 100039150 /// 100	Gm2083 /// LOC100861909 /// Mup1 /// Mup10 /// Mup12 /// Mup13 /// Mup14 /// Mup15 /// Mup16 /// Mup19 /// Mup2 /// Mup7 /// Mup8 /// Mup9	major urinary protein LOC100048885 /// major urinary protein 2-like /// major urinary p	NM_001045550 /// NM_001122647 /// NM_001126319 /// NM_001134644 /// NM_001134674 /// NM	-12.7018	0.00325867	0.0898345
1427769_x_at	17897	Myl3	myosin, light polypeptide 3	NM_010859	-12.6952	1.81694e-05	0.0105623
1453782_at	67434	Ankrd33b	ankyrin repeat domain 33B	NM_001164441 /// NM_026153 /// NM_027496	-12.6764	0.00061422	0.0430154
1418915_at	67096	Mmachc	methylmalonic aciduria cblC type, with homocystinuria	NM_025962	-12.6508	9.68609e-05	0.0176508
1455746_at	16553	Kif13a	kinesin family member 13A	NM_010617	-12.6456	0.00176116	0.0690697
1416958_at	353187	Nr1d2	nuclear receptor subfamily 1, group D, member 2	NM_011584	-12.6306	0.00255398	0.0805504
1448825_at	18604	Pdk2	pyruvate dehydrogenase kinase, isoenzyme 2	NM_133667	-12.6256	0.000288769	0.0294656
1418658_at	66302	Fam82b	family with sequence similarity 82, member B	NM_025476	-12.5628	2.66555e-05	0.0117932
1417073_a_at	19317	Qk	quaking	NM_001159516 /// NM_001159517 /// NM_021881	-12.5498	0.00227527	0.0769029
1435430_at	216131	Trappc10	trafficking protein particle complex 10	NM_001081055	-12.5078	0.0243245	0.219816
1434037_s_at	18519	Kat2b	K(lysine) acetyltransferase 2B	NM_001190846 /// NM_020005	-12.5041	0.00476106	0.107958
1436818_a_at	76626	Msi2	Musashi homolog 2 (Drosophila)	NM_001201341 /// NM_054043	-12.4191	0.00368317	0.0945563
1442014_at	---	---	---	---	-12.4162	0.012727	0.169471
1451190_a_at	104175	Sbk1	SH3-binding kinase 1	NM_145587	-12.3944	0.000158456	0.0219021
1438186_at	---	---	---	---	-12.3799	0.000656726	0.0444472
1443539_at	213498	Arhgef11	Rho guanine nucleotide exchange factor (GEF) 11	NM_001003912	-12.3703	0.0014739	0.0644133
1452286_at	75991	Slain2	SLAIN motif family, member 2	NM_001113423 /// NM_153567	-12.3536	0.00502673	0.1104
1416752_at	24131	Ldb3	LIM domain binding 3	NM_001039071 /// NM_001039072 /// NM_001039073 /// NM_001039074 /// NM_001039075 /// NM	-12.3366	0.000159442	0.0219021
1451793_at	75785	Klhl24	kelch-like 24 (Drosophila)	NM_029436	-12.2972	0.00775314	0.13661
1446742_at	---	---	---	---	-12.2596	0.000171587	0.0226279
1417193_at	20656	Sod2	superoxide dismutase 2, mitochondrial	NM_013671	-12.2309	0.00300792	0.0872414
1419184_a_at	14200	Fhl2	four and a half LIM domains 2	NM_010212	-12.2045	0.000352139	0.0324782
1423902_s_at	69632	Arhgef12	Rho guanine nucleotide exchange factor (GEF) 12	NM_027144	-12.1998	0.0010046	0.0538108
1416046_a_at	66848	Fuca2	fucosidase, alpha-L- 2, plasma	NM_025799	-12.1856	0.000142434	0.0210451
1429223_a_at	69585	Hfe2	hemochromatosis type 2 (juvenile) (human homolog)	NM_027126	-12.1181	9.7449e-05	0.0176508
1455300_at	214133	Tet2	tet methylcytosine dioxygenase 2	NM_001040400 /// NM_145989	-12.0707	0.00303776	0.0872914
1419668_at	24051	Sgcb	sarcoglycan, beta (dystrophin-associated glycoprotein)	NM_011890	-12.0383	1.46364e-05	0.0101449
1420941_at	19737	Rgs5	regulator of G-protein signaling 5	NM_009063	-12.0305	0.0103073	0.155527
1436678_at	24051	Sgcb	sarcoglycan, beta (dystrophin-associated glycoprotein)	NM_011890	-12.0223	0.000133076	0.020625
1441505_at	---	---	---	---	-11.9868	0.000443166	0.0367412
1416780_at	18642	Pfkm	phosphofructokinase, muscle	NM_001163487 /// NM_001163488 /// NM_021514	-11.9838	0.000505082	0.0400489
1422578_at	12974	Cs	citrate synthase	NM_026444	-11.9701	0.0131881	0.1721
1460426_at	83679	Pde4dip	phosphodiesterase 4D interacting protein (myomegalin)	NM_001039376 /// NM_001110163 /// NM_031401 /// NM_177145 /// NM_178080	-11.9688	0.00378417	0.0959849
1457031_at	244091	Fsd2	fibronectin type III and SPRY domain containing 2	NM_172904	-11.9449	8.92601e-06	0.00838692
1433999_at	20874	Slk	STE20-like kinase	NM_001164639 /// NM_009289	-11.9236	0.00281071	0.0841739
1423859_a_at	19215	Ptgds	prostaglandin D2 synthase (brain)	NM_008963	-11.872	0.00235514	0.0779876
1444357_at	238161	Akap6	A kinase (PRKA) anchor protein 6	NM_198111	-11.8397	0.000118037	0.0190127
1450917_at	17930	Myom2	myomesin 2	NM_008664	-11.8366	0.00016603	0.0222344
1429657_at	22682	Zfand5	zinc finger, AN1-type domain 5	NM_009551	-11.8286	0.00228387	0.0769365
1459793_s_at	---	---	---	---	-11.816	0.00153299	0.065579
1436917_s_at	67839	Gpsm1	G-protein signalling modulator 1 (AGS3-like, C. elegans)	NM_001199146 /// NM_001199147 /// NM_153410	-11.8068	0.000493688	0.0394784
1434950_a_at	74125	Armc8	armadillo repeat containing 8	NM_001166138 /// NM_028768	-11.8041	0.000734681	0.0460461
1450546_at	56068	Ammecr1	Alport syndrome, mental retardation, midface hypoplasia and elliptocytosis chromosomal	NM_019496	-11.7478	0.000779629	0.0472608
1430786_at	100039528	1110002E22Rik	RIKEN cDNA 1110002E22 gene	XM_001473061 /// XM_001478816	-11.7477	0.000395236	0.0342352
1437638_at	75956	Srrm2	serine/arginine repetitive matrix 2	NM_175229	-11.7444	0.00095683	0.0525525
1429206_at	69288	Rhobtb1	Rho-related BTB domain containing 1	NM_001081347 /// NM_001252636 /// NM_001252637 /// NM_001252638	-11.7408	0.00162707	0.0667115
1453592_at	109245	Lrrc39	leucine rich repeat containing 39	NM_027321 /// NM_175413	-11.7331	0.0311382	0.240467
1429024_at	73713	Rbm20	RNA binding motif protein 20	NM_001170847	-11.6913	7.3542e-05	0.017033
1426015_s_at	65973	Asph	aspartate-beta-hydroxylase	NM_001177849 /// NM_001177850 /// NM_001177851 /// NM_001177852 /// NM_001177853 /// NM	-11.6888	0.0161505	0.185932
1429594_at	67760	Slc38a2	solute carrier family 38, member 2	NM_175121	-11.6674	0.0106388	0.157939
1416427_at	12453	Ccni	cyclin I	NM_017367	-11.6609	0.0110018	0.159844
1438390_s_at	30939	Pttg1	pituitary tumor-transforming gene 1	NM_001131054 /// NM_013917	-11.6172	0.0323546	0.243164
1458423_at	192196	Luc7l2	LUC7-like 2 (S. cerevisiae)	NM_001170848 /// NM_001170849 /// NM_138680	-11.5982	0.000364982	0.0332546
1435326_at	226856	Lpgat1	lysophosphatidylglycerol acyltransferase 1	NM_001134829 /// NM_172266	-11.5257	0.00404031	0.0994663
1438775_at	---	---	---	---	-11.516	0.00223256	0.0766105
1434996_at	73132	Slc25a16	solute carrier family 25 (mitochondrial carrier, Graves disease autoantigen), member 16	NM_175194	-11.4989	0.00774177	0.136551
1422644_at	50795	Sh3bgr	SH3-binding domain glutamic acid-rich protein	NM_015825	-11.498	0.000224655	0.0255863
1448986_x_at	13423	Dnase2a	deoxyribonuclease II alpha	NM_010062	-11.4808	0.00580564	0.118155
1434927_at	29818	Hspb7	heat shock protein family, member 7 (cardiovascular)	NM_013868	-11.4722	0.00203252	0.0732565
1416319_at	11534	Adk	adenosine kinase	NM_001243041 /// NM_134079	-11.4495	0.00038666	0.0340601
1455108_at	26987	Eif4e2	eukaryotic translation initiation factor 4E member 2	NM_001039169 /// NM_001039170 /// NM_023314	-11.3776	0.000237204	0.0262853
1454838_s_at	106522	Pkdcc	protein kinase domain containing, cytoplasmic	NM_134117	-11.3373	0.00276807	0.0838637
1439836_at	78910	Asb15	ankyrin repeat and SOCS box-containing 15	NM_080847	-11.3224	0.000663788	0.0446828
1435787_at	242083	Ppm1l	protein phosphatase 1 (formerly 2C)-like	NM_178726	-11.2968	0.000315024	0.0307265
1437751_at	19017	Ppargc1a	peroxisome proliferative activated receptor, gamma, coactivator 1 alpha	NM_008904 /// NR_027710	-11.245	0.000269772	0.0280345
1451177_at	67035	Dnajb4	DnaJ (Hsp40) homolog, subfamily B, member 4	NM_025926 /// NM_027287	-11.2251	0.0206059	0.206944
1457502_at	---	---	---	---	-11.2244	0.00102077	0.0540982
1418155_at	58916	Myot	myotilin	NM_001033621	-11.1841	1.66101e-06	0.00440667
1433457_s_at	231413	Grsf1	G-rich RNA sequence binding factor 1	NM_001098476 /// NM_178700	-11.165	0.000308029	0.0304015
1452404_at	215789	Phactr2	phosphatase and actin regulator 2	NM_001033257 /// NM_001195065 /// NM_001195066 /// NM_001195096	-11.1456	0.000706357	0.0454457
1450048_a_at	269951	Idh2	isocitrate dehydrogenase 2 (NADP+), mitochondrial	NM_173011	-11.1338	0.000258971	0.0274344
1417286_at	68202	Ndufa5	NADH dehydrogenase (ubiquinone) 1 alpha subcomplex, 5	NM_026614	-11.0669	2.31822e-05	0.0112319
1440443_at	402722	E030016H06Rik	RIKEN cDNA E030016H06 gene	---	-11.0373	0.000166041	0.0222344
1425481_at	231464	Cnot6l	CCR4-NOT transcription complex, subunit 6-like	NM_144910 /// NM_178854	-10.9579	0.00678086	0.127928
1435029_at	65964	B230120H23Rik	RIKEN cDNA B230120H23 gene	NM_001164791 /// NM_023057 /// NM_178084	-10.9495	0.000230304	0.0258382
1437250_at	381269	Mreg	melanoregulin	NM_001005423	-10.9451	0.000763817	0.0466787
1434096_at	54403	Slc4a4	solute carrier family 4 (anion exchanger), member 4	NM_001136260 /// NM_001197147 /// NM_018760	-10.9112	3.59499e-05	0.01329
1418332_a_at	67269	Agtpbp1	ATP/GTP binding protein 1	NM_001048008 /// NM_023328	-10.8815	0.00205988	0.073602
1415802_at	20501	Slc16a1	solute carrier family 16 (monocarboxylic acid transporters), member 1	NM_009196	-10.8515	0.0167659	0.189108
1419931_at	11306	Abcb7	ATP-binding cassette, sub-family B (MDR/TAP), member 7	NM_009592	-10.8459	0.0027382	0.0833866
1418952_at	378431	Txlnb	taxilin beta	NM_138628	-10.8252	6.28192e-05	0.0159303
1447852_x_at	75695	Rilpl1	Rab interacting lysosomal protein-like 1	NM_021430	-10.8185	0.00248252	0.0797465
1439476_at	13511	Dsg2	desmoglein 2	NM_007883	-10.7944	0.000700144	0.0454457
1416090_at	68263	Pdhb	pyruvate dehydrogenase (lipoamide) beta	NM_024221	-10.7926	0.0254756	0.224067
1429474_at	77219	Ptgr2	prostaglandin reductase 2	NM_001252625 /// NM_001252626 /// NM_029880	-10.7666	0.0167253	0.188865
1443833_at	---	---	---	---	-10.7614	0.000218426	0.0254689
1440311_at	20411	Sorbs1	sorbin and SH3 domain containing 1	NM_001034962 /// NM_001034963 /// NM_001034964 /// NM_009166 /// NM_178362	-10.7437	0.000707535	0.0454566
1424828_a_at	14194	Fh1	fumarate hydratase 1	NM_010209	-10.7001	0.00680907	0.127928
1426824_at	103554	Psme4	proteasome (prosome, macropain) activator subunit 4	NM_134013	-10.6926	0.00453397	0.105569
1441897_at	65964	B230120H23Rik	RIKEN cDNA B230120H23 gene	NM_001164791 /// NM_023057 /// NM_178084	-10.644	0.00534303	0.113454
1433672_at	215201	Trmt2b	TRM2 tRNA methyltransferase 2 homolog B (S. cerevisiae)	NM_001167994 /// NM_001167995 /// NM_172540	-10.6282	9.24219e-05	0.017511
1434579_x_at	225887	Ndufs8	NADH dehydrogenase (ubiquinone) Fe-S protein 8	NM_144870	-10.6226	0.0235585	0.217461
1418968_at	12421	Rb1cc1	RB1-inducible coiled-coil 1	NM_009826	-10.6208	7.5917e-05	0.017033
1426216_at	67542	Cog6	component of oligomeric golgi complex 6	NM_026225	-10.601	4.78871e-05	0.0146564
1425331_at	20402	Zfp106	zinc finger protein 106	NM_011743	-10.587	0.00420773	0.101592
1418152_at	50887	Hmgn5	high-mobility group nucleosome binding domain 5	NM_016710	-10.5433	0.000808184	0.0480236
1438432_at	240028	Lnpep	leucyl/cystinyl aminopeptidase	NM_172827	-10.5135	0.0294182	0.23642
1418693_at	15381	Hnrnpc	heterogeneous nuclear ribonucleoprotein C	NM_001170981 /// NM_001170982 /// NM_001170983 /// NM_001170984 /// NM_016884	-10.5065	0.00498912	0.110075
1460464_at	381820	2700089E24Rik	RIKEN cDNA 2700089E24 gene	NM_001163445	-10.5061	0.00287392	0.085274
1415970_at	12864 /// 621837	Cox6c /// Gm6265	cytochrome c oxidase, subunit VIc /// predicted pseudogene 6265	NM_053071 /// XM_001473882 /// XM_001478216	-10.506	0.00216906	0.0753513
1429712_at	100043126 /// 100043914 /// 100190996 /// 100302432 /// 100303732 /// 100503353 /// 100	Etohi1 /// Gm14288 /// Gm14306 /// Gm14431 /// Gm14435 /// Gm14436 /// Gm14440 /// Gm4245 /// Gm4723 /// Gm8898	ethanol induced 1 /// predicted gene 14288 /// predicted gene 14306 /// predicted gene	NM_001033123 /// NM_001177399 /// NM_001177400 /// NM_001177404 /// NM_001177405 /// NM	-10.4972	0.000672734	0.0447507
1416570_s_at	28030	Gfm1	G elongation factor, mitochondrial 1	NM_138591	-10.4943	0.00448422	0.104927
1434909_at	52187	Rragd	Ras-related GTP binding D	NM_027491	-10.4911	0.00180021	0.0697185
1426823_s_at	103554	Psme4	proteasome (prosome, macropain) activator subunit 4	NM_134013	-10.4758	0.00215143	0.075102
1435333_at	68493	Ndufaf4	NADH dehydrogenase (ubiquinone) 1 alpha subcomplex, assembly factor 4	NM_026742	-10.4444	0.000385598	0.0340601
1441608_at	12293	Cacna2d1	calcium channel, voltage-dependent, alpha2/delta subunit 1	NM_001110843 /// NM_001110844 /// NM_001110845 /// NM_001110846 /// NM_009784	-10.4422	0.00624698	0.122658
1425677_a_at	11733	Ank1	ankyrin 1, erythroid	NM_001110783 /// NM_031158	-10.4416	0.000375276	0.0339023
1433691_at	53412	Ppp1r3c	protein phosphatase 1, regulatory (inhibitor) subunit 3C	NM_016854	-10.4187	8.90098e-05	0.0173312
1417102_a_at	66046	Ndufb5	NADH dehydrogenase (ubiquinone) 1 beta subcomplex, 5	NM_025316	-10.3795	0.0239484	0.218443
1435016_at	70827	Trak2	trafficking protein, kinesin binding 2	NM_172406	-10.363	0.000312908	0.0307265
1455014_at	100504586	Gm20300	predicted gene, 20300	NR_045008	-10.3619	0.00202643	0.0732514
1438714_at	---	---	---	---	-10.3562	0.0264304	0.226853
1451356_at	66471	Anp32e	acidic (leucine-rich) nuclear phosphoprotein 32 family, member E	NM_001253757 /// NM_001253758 /// NM_023210	-10.3429	0.000997682	0.0536572
1449884_at	68226	Efcab2	EF-hand calcium binding domain 2	NM_026626	-10.3076	0.000524365	0.0402886
1447853_x_at	16553	Kif13a	Kinesin family member 13A	NM_010617	-10.2774	0.00516813	0.111781
1433504_at	110078	Pygb	brain glycogen phosphorylase	NM_153781	-10.2538	0.000643454	0.0442482
1452973_at	243382	Ppm1k	protein phosphatase 1K (PP2C domain containing)	NM_175523	-10.2407	5.06496e-05	0.0149304
1434112_at	99633	Lphn2	latrophilin 2	NM_001081298	-10.201	0.00122513	0.0594247
1451274_at	18293	Ogdh	oxoglutarate dehydrogenase (lipoamide)	NM_001252282 /// NM_001252283 /// NM_001252287 /// NM_001252288 /// NM_010956	-10.1566	0.00110258	0.0563485
1443932_at	271005	Klhdc1	kelch domain containing 1	NM_178253	-10.1422	0.0103268	0.155769
1441964_at	19317	Qk	quaking	NM_001159516 /// NM_001159517 /// NM_021881	-10.1418	2.46613e-05	0.0115567
1436982_at	213988	Tnrc6b	trinucleotide repeat containing 6b	NM_144812 /// NM_177124	-10.1284	0.0100886	0.154333
1416604_at	66445	Cyc1	cytochrome c-1	NM_025567	-10.1256	0.0170707	0.1901
1437042_at	11863	Arnt	aryl hydrocarbon receptor nuclear translocator	NM_001037737 /// NM_009709	-10.12	8.34804e-05	0.0173312
1449999_a_at	12293	Cacna2d1	calcium channel, voltage-dependent, alpha2/delta subunit 1	NM_001110843 /// NM_001110844 /// NM_001110845 /// NM_001110846 /// NM_009784	-10.0856	0.000105269	0.0182904
1437894_at	19130	Prox1	prospero-related homeobox 1	NM_008937	-10.081	0.000812298	0.0480653
1443315_at	13405	Dmd	dystrophin, muscular dystrophy	NM_007868	-10.0748	0.00083379	0.0488373
1438530_at	21788	Tfpi	tissue factor pathway inhibitor	NM_001177319 /// NM_001177320 /// NM_011576	-10.0606	0.000516869	0.0400489
1451669_at	19043	Ppm1b	protein phosphatase 1B, magnesium dependent, beta isoform	NM_001159496 /// NM_001159497 /// NM_001159498 /// NM_011151	-10.0221	0.00399407	0.0989266
1428235_at	66925	Sdhd	succinate dehydrogenase complex, subunit D, integral membrane protein	NM_025848	-10.017	0.00102812	0.0542882
1424243_at	192174	Rwdd4a	RWD domain containing 4A	NM_203507	-9.98039	0.00849166	0.142797
1448553_at	140781	Myh7	myosin, heavy polypeptide 7, cardiac muscle, beta	NM_080728	-9.97342	6.50723e-05	0.0160373
1417227_at	72039	Mccc1	methylcrotonoyl-Coenzyme A carboxylase 1 (alpha)	NM_023644	-9.96597	0.000606314	0.0426501
1452159_at	71881	2310001A20Rik	RIKEN cDNA 2310001A20 gene	NM_027977	-9.96518	0.000435862	0.036269
1455558_at	228730	Plk1s1	polo-like kinase 1 substrate 1	NM_001033298	-9.94879	0.000147731	0.0212192
1421374_a_at	56188	Fxyd1	FXYD domain-containing ion transport regulator 1	NM_019503 /// NM_052991 /// NM_052992 /// NM_194321	-9.92737	0.012198	0.167091
1458701_at	74182	Gpcpd1	glycerophosphocholine phosphodiesterase GDE1 homolog (S. cerevisiae)	NM_001042671 /// NM_001042672 /// NM_027096 /// NM_028802	-9.88039	0.000377896	0.0339023
1427263_at	213742	Xist	inactive X specific transcripts	NR_001463 /// NR_001570	-9.86994	0.00100861	0.0538552
1434106_at	77781	Epm2aip1	EPM2A (laforin) interacting protein 1	NM_175266	-9.86769	0.000334632	0.0315057
1445562_at	---	---	---	---	-9.85814	0.000152252	0.0215056
1429918_at	244867	Arhgap20	Rho GTPase activating protein 20	NM_175535	-9.85579	0.014308	0.177798
1420551_at	68016	Murc	muscle-related coiled-coil protein	NM_026509	-9.84068	7.89076e-05	0.0171479
1454704_at	12492	Scarb2	scavenger receptor class B, member 2	NM_007644	-9.81645	0.000139535	0.0210451
1435163_at	208292	Zfp871	zinc finger protein 871	NM_172458	-9.81326	0.00868832	0.143971
1421063_s_at	20646 /// 84704	Snrpn /// Snurf	small nuclear ribonucleoprotein N /// SNRPN upstream reading frame	NM_001082961 /// NM_001082962 /// NM_013670 /// NM_033174	-9.80968	0.00165982	0.0671155
1426402_at	56403	Syncrip	synaptotagmin binding, cytoplasmic RNA interacting protein	NM_019666 /// NM_019796	-9.78472	0.000713212	0.0457129
1455136_at	98660	Atp1a2	ATPase, Na+/K+ transporting, alpha 2 polypeptide	NM_178405	-9.77069	0.000552031	0.0407482
1449852_a_at	98878	Ehd4	EH-domain containing 4	NM_133838	-9.76017	0.000291518	0.0295821
1417668_at	170728	Rtn4ip1	reticulon 4 interacting protein 1	NM_130892	-9.72684	0.00583844	0.118505
1429736_at	19317	Qk	quaking	NM_001159516 /// NM_001159517 /// NM_021881	-9.72242	0.000115632	0.0188779
1444612_at	235542	Ppp2r3a	protein phosphatase 2, regulatory subunit B'', alpha	NM_001161362 /// NM_172144	-9.65868	3.424e-05	0.0127624
1433592_at	12313 /// 12314 /// 12315	Calm1 /// Calm2 /// Calm3	calmodulin 1 /// calmodulin 2 /// calmodulin 3	NM_007589 /// NM_007590 /// NM_009790	-9.65855	0.00913146	0.14793
1415986_at	12727	Clcn4-2	chloride channel 4-2	NM_011334	-9.60029	0.00545785	0.114723
1455286_at	83962	Btbd1	BTB (POZ) domain containing 1	NM_146193	-9.57297	0.0297997	0.237204
1417168_a_at	53376	Usp2	ubiquitin specific peptidase 2	NM_016808 /// NM_198091 /// NM_198092	-9.56793	0.00468819	0.107317
1450773_at	16508	Kcnd2	potassium voltage-gated channel, Shal-related family, member 2	NM_019697	-9.56263	0.00408114	0.0998174
1417607_at	12862	Cox6a2	cytochrome c oxidase, subunit VI a, polypeptide 2	NM_009943	-9.55871	0.000998777	0.0536572
1422025_at	17342	Mitf	microphthalmia-associated transcription factor	NM_001113198 /// NM_001178049 /// NM_008601	-9.55694	0.00123735	0.0594943
1427279_at	78785	Clip4	CAP-GLY domain containing linker protein family, member 4	NM_030179 /// NM_175378	-9.5275	4.27602e-05	0.0137752
1421218_at	12038	Bche	butyrylcholinesterase	NM_009738	-9.5079	0.000390301	0.0340779
1427129_a_at	74326	Hnrnpr	heterogeneous nuclear ribonucleoprotein R	NM_028871	-9.49094	0.00332409	0.0903173
1437985_a_at	69662	2310061I04Rik	RIKEN cDNA 2310061I04 gene	NM_001033630	-9.46604	0.00386065	0.0970023
1452969_at	67972	Atp2b1	ATPase, Ca++ transporting, plasma membrane 1	NM_026482	-9.45804	0.000386596	0.0340601
1456898_at	19290	Pura	purine rich element binding protein A	NM_008989	-9.45784	0.010015	0.154076
1446255_at	63830	Kcnq1ot1	KCNQ1 overlapping transcript 1	NR_001461	-9.45183	0.0173902	0.191484
1419255_at	20742	Spnb2	spectrin beta 2	NM_009260 /// NM_175836	-9.45156	0.00018175	0.0232213
1443823_s_at	98660	Atp1a2	ATPase, Na+/K+ transporting, alpha 2 polypeptide	NM_178405	-9.39923	4.99438e-06	0.0070391
1426776_at	73178	Wasl	Wiskott-Aldrich syndrome-like (human)	NM_001167745 /// NM_028459	-9.38615	0.0111694	0.161108
1426219_at	20280	Scp2	sterol carrier protein 2, liver	NM_011327	-9.37	0.00385237	0.0968578
1418643_at	66109	Tspan13	tetraspanin 13	NM_025359	-9.36061	0.00120186	0.0588545
1429709_at	73078	Pmpcb	peptidase (mitochondrial processing) beta	NM_028431	-9.35768	0.0218804	0.211317
1455434_a_at	16709	Ktn1	kinectin 1	NM_008477	-9.35607	0.00140032	0.0631096
1443873_at	108654	4933403F05Rik	RIKEN cDNA 4933403F05 gene	NM_153794	-9.34194	0.00356522	0.093155
1454795_at	319876	Cobll1	Cobl-like 1	NM_027225 /// NM_177025	-9.31119	0.0149842	0.180503
1424586_at	216565	Ehbp1	EH domain binding protein 1	NM_001252515 /// NM_153078	-9.28961	0.00450983	0.105115
1418127_a_at	26926	Aifm1	apoptosis-inducing factor, mitochondrion-associated 1	NM_012019	-9.27727	0.000766734	0.0467936
1434832_at	56484	Foxo3	forkhead box O3	NM_019740	-9.27467	0.000135105	0.0208012
1451512_s_at	227095	Hibch	3-hydroxyisobutyryl-Coenzyme A hydrolase	NM_146108	-9.27362	0.00201209	0.0731206
1425491_at	12166	Bmpr1a	bone morphogenetic protein receptor, type 1A	NM_009758	-9.25371	0.0171919	0.190509
1449668_s_at	216742	Fnip1	folliculin interacting protein 1	NM_173753	-9.22062	0.0218909	0.211317
1455351_at	67958	2610101N10Rik	RIKEN cDNA 2610101N10 gene	NM_001114977 /// NM_026476	-9.21719	0.000145696	0.0211129
1450869_at	14164	Fgf1	fibroblast growth factor 1	NM_010197	-9.2152	0.000813149	0.0480653
1426352_s_at	21843	Tial1	Tia1 cytotoxic granule-associated RNA binding protein-like 1	NM_009383	-9.19833	0.00124753	0.0598562
1430806_at	72689	2810047F03Rik	RIKEN cDNA 2810047F03 gene	---	-9.17789	4.55834e-05	0.0142395
1453208_at	381820	2700089E24Rik	RIKEN cDNA 2700089E24 gene	NM_001163445	-9.14182	0.00160572	0.0665563
1418926_at	21417	Zeb1	zinc finger E-box binding homeobox 1	NM_011546	-9.13093	0.000742074	0.0462269
1451506_at	17260	Mef2c	myocyte enhancer factor 2C	NM_001170537 /// NM_025282	-9.10779	0.000868754	0.0499766
1422092_at	18640	Pfkfb2	6-phosphofructo-2-kinase/fructose-2,6-biphosphatase 2	NM_001162415 /// NM_001162416 /// NM_008825 /// NR_027859	-9.09402	2.94501e-06	0.00519724
1450643_s_at	14081	Acsl1	acyl-CoA synthetase long-chain family member 1	NM_007981	-9.08553	0.00237887	0.0784278
1443983_at	---	---	---	---	-9.0778	0.0043877	0.104262
1451883_at	620316	BC002189	cDNA sequence BC002189	XM_884677	-9.06661	0.000164915	0.0222344
1425486_s_at	219135	Mtmr6	myotubularin related protein 6	NM_144843	-9.03126	0.00633918	0.123821
1418066_at	12632	Cfl2	cofilin 2, muscle	NM_007688	-9.00877	0.0104193	0.156521
1434077_at	207615	Wdr37	WD repeat domain 37	NM_001039388 /// NM_001039389 /// NM_172445	-8.98763	0.00447665	0.104927
1419247_at	19735	Rgs2	regulator of G-protein signaling 2	NM_009061	-8.97972	0.00407756	0.0998174
1434672_at	73010	Gpr22	G protein-coupled receptor 22	NM_175191	-8.96958	0.00465996	0.107065
1451372_a_at	11870	Art1	ADP-ribosyltransferase 1	NM_009710	-8.93187	9.30685e-05	0.017511
1451558_at	50754	Fbxw7	F-box and WD-40 domain protein 7	NM_001177773 /// NM_001177774 /// NM_080428	-8.92246	0.000139426	0.0210451
1455214_at	17342	Mitf	microphthalmia-associated transcription factor	NM_001113198 /// NM_001178049 /// NM_008601	-8.89835	0.000180767	0.0231613
1449249_at	54216	Pcdh7	protocadherin 7	NM_001122758 /// NM_018764	-8.88434	0.0188851	0.199283
1438892_at	170624	Dep1	diabetic embryopathy 1	---	-8.86306	7.57883e-05	0.017033
1423096_at	12339	Capn7	calpain 7	NM_009796	-8.85687	0.00772063	0.136501
1417421_at	20193	S100a1	S100 calcium binding protein A1	NM_011309	-8.81878	0.00237604	0.0783918
1440552_at	---	---	---	---	-8.78488	0.00327161	0.0899032
1448361_at	22129	Ttc3	tetratricopeptide repeat domain 3	NM_009441	-8.77439	0.00355437	0.0930926
1426143_at	76757	Trdn	triadin	NM_029726	-8.76288	0.0049192	0.109194
1422659_at	108058	Camk2d	calcium/calmodulin-dependent protein kinase II, delta	NM_001025438 /// NM_001025439 /// NM_023813	-8.74433	0.00238258	0.0784462
1459326_at	52179	D9Ertd256e	DNA segment, Chr 9, ERATO Doi 256, expressed	---	-8.72174	0.00313027	0.0885534
1426355_a_at	76178	6330578E17Rik	RIKEN cDNA 6330578E17 gene	NM_198006	-8.71987	0.0261113	0.225502
1428411_at	66602	1700020I14Rik	RIKEN cDNA 1700020I14 gene	NR_015473 /// NR_027832	-8.68213	0.00239272	0.0785401
1436484_at	320116	C030019I05Rik	RIKEN cDNA C030019I05 gene	NM_177075	-8.67841	0.00484166	0.10891
1455724_at	546336	Prrg1	proline rich Gla (G-carboxyglutamic acid) 1	NM_001164275 /// NM_027322	-8.66833	0.00412452	0.100545
1452211_at	103554	Psme4	proteasome (prosome, macropain) activator subunit 4	NM_134013	-8.66428	0.000150878	0.0214661
1436243_at	228564	Frmd5	FERM domain containing 5	NM_172673	-8.65328	0.000542483	0.040571
1427918_a_at	104215	Rhoq	ras homolog gene family, member Q	NM_145491	-8.64234	0.0267049	0.227592
1424085_at	17992	Ndufa4	NADH dehydrogenase (ubiquinone) 1 alpha subcomplex, 4	NM_010886	-8.63998	0.0156212	0.183524
1434613_at	69053	1810013L24Rik	RIKEN cDNA 1810013L24 gene	NM_001081400	-8.6362	0.000132107	0.0206164
1431863_at	74363	4931430N09Rik	RIKEN cDNA 4931430N09 gene	NR_046053	-8.63505	5.26767e-05	0.0150883
1416772_at	12896	Cpt2	carnitine palmitoyltransferase 2	NM_009949	-8.58251	4.58487e-05	0.0142395
1434383_at	224938	Pja2	praja 2, RING-H2 motif containing	NM_001025309 /// NM_144859	-8.57992	0.0200466	0.204161
1444281_at	100504841	LOC100504841	uncharacterized LOC100504841	XR_107545	-8.56451	0.00445877	0.104927
1437829_s_at	13631	Eef2k	eukaryotic elongation factor-2 kinase	NM_001251826 /// NM_001267710 /// NM_001267711 /// NM_007908	-8.56363	0.0116317	0.163681
1436915_x_at	114128	Laptm4b	lysosomal-associated protein transmembrane 4B	NM_033521	-8.54896	0.0305049	0.238752
1460577_at	57748	Jmy	junction-mediating and regulatory protein	NM_021310	-8.54575	0.000360833	0.0330388
1436925_at	71375	Foxn3	forkhead box N3	NM_183186	-8.51627	0.00942431	0.150248
1438682_at	18708	Pik3r1	phosphatidylinositol 3-kinase, regulatory subunit, polypeptide 1 (p85 alpha)	NM_001024955 /// NM_001077495	-8.50207	0.0112915	0.161817
1423591_at	67529	Fgfr1op2	FGFR1 oncogene partner 2	NM_026218	-8.47823	0.0154255	0.182984
1429064_at	208440	Dip2c	DIP2 disco-interacting protein 2 homolog C (Drosophila)	NM_001081426 /// NM_172459	-8.47164	0.000748087	0.0464092
1438292_x_at	11534	Adk	adenosine kinase	NM_001243041 /// NM_134079	-8.45408	0.00716671	0.130967
1417782_at	67260	Lass4	LAG1 homolog, ceramide synthase 4	NM_026058	-8.43902	0.00176452	0.0691413
1434273_at	100038347	Fam174b	family with sequence similarity 174, member B	NM_001162532	-8.43555	0.000108973	0.0184592
1428327_at	67095	Trak1	trafficking protein, kinesin binding 1	NM_175114	-8.43452	0.000182969	0.023311
1448499_a_at	13850	Ephx2	epoxide hydrolase 2, cytoplasmic	NM_007940	-8.4156	7.72163e-05	0.0171473
1433971_at	100072	Camta1	calmodulin binding transcription activator 1	NM_001081557 /// NM_001166021 /// NM_001195565	-8.40922	0.0111773	0.161108
1437322_at	19653	Rbm4	RNA binding motif protein 4	NM_009032	-8.40474	0.000188847	0.0234634
1433507_a_at	100503799 /// 15331 /// 625514 /// 627375 /// 671242	Gm6594 /// Gm6750 /// Gm7931 /// Gm9525 /// Hmgn2	high mobility group nucleosomal binding domain 2 pseudogene /// predicted gene 6750 ///	NM_016957 /// XM_001478394 /// XM_001478560 /// XM_001480849 /// XM_003084619 /// XM_00	-8.3978	5.17137e-05	0.0149509
1429061_at	67892	1810063B05Rik	RIKEN cDNA 1810063B05 gene	NM_174987	-8.38923	0.00085779	0.0495355
1431028_a_at	75735	Pank1	pantothenate kinase 1	NM_001114339 /// NM_023792	-8.38606	0.00104651	0.0548183
1436103_at	216363	Rab3ip	RAB3A interacting protein	NM_001003950	-8.38529	0.00673288	0.127642
1448288_at	18028	Nfib	nuclear factor I/B	NM_001113209 /// NM_001113210 /// NM_008687	-8.38224	0.00212286	0.0746244
1444025_at	16519	Kcnj3	potassium inwardly-rectifying channel, subfamily J, member 3	NM_008426	-8.37719	0.00311458	0.0883464
1436169_at	---	---	---	---	-8.3709	0.000220254	0.0254689
1420858_at	18767	Pkia	protein kinase inhibitor, alpha	NM_008862	-8.36498	0.00818852	0.139714
1429088_at	77889	Lbh	limb-bud and heart	NM_029999	-8.36114	0.00075722	0.0466257
1437287_at	68646	Nadkd1	NAD kinase domain containing 1	NM_001040395 /// NM_001085410	-8.35848	0.000144612	0.0211129
1424637_s_at	67163	Ccdc47	coiled-coil domain containing 47	NM_026009	-8.34369	0.00469947	0.10733
1450388_s_at	65960	Twsg1	twisted gastrulation homolog 1 (Drosophila)	NM_023053	-8.34325	0.0160958	0.185849
1427898_at	74132	Rnf6	ring finger protein (C3H2C3 type) 6	NM_001256085 /// NM_001256086 /// NM_001256087 /// NM_028774	-8.33329	0.0179797	0.194451
1455052_a_at	76789	Mzt1	mitotic spindle organizing protein 1	NM_175245	-8.33257	0.0088785	0.145083
1429951_at	66970	Ssbp2	single-stranded DNA binding protein 2	NM_024186 /// NM_024272	-8.33204	0.00422695	0.101729
1433711_s_at	140742	Sesn1	sestrin 1	NM_001013370 /// NM_001162908	-8.33098	0.000105956	0.0182904
1423780_at	58875	Hibadh	3-hydroxyisobutyrate dehydrogenase	NM_145567	-8.32592	0.0244443	0.219967
1433574_at	67072	Cdc37l1	cell division cycle 37-like 1	NM_025950	-8.31547	0.000469702	0.0385164
1448448_a_at	12651	Chkb	choline kinase beta	NM_007692 /// NR_037153 /// NR_037154	-8.3026	0.00561267	0.116197
1433184_at	77731	6720477C19Rik	RIKEN cDNA 6720477C19 gene	---	-8.29917	0.0287414	0.234195
1418565_at	66870	Serbp1	serpine1 mRNA binding protein 1	NM_001113564 /// NM_001113565 /// NM_001113566 /// NM_025814	-8.29387	0.000186402	0.0234634
1434701_at	268420	Alkbh5	alkB, alkylation repair homolog 5 (E. coli)	NM_172943	-8.28605	0.00943773	0.150248
1455432_at	216965	Taok1	TAO kinase 1	NM_144825	-8.28535	0.000599757	0.0424641
1423895_a_at	14007	Celf2	CUGBP, Elav-like family member 2	NM_001110228 /// NM_001110229 /// NM_001110230 /// NM_001110231 /// NM_001110232 /// NM	-8.271	0.0228856	0.215022
1415967_at	17995	Ndufv1	NADH dehydrogenase (ubiquinone) flavoprotein 1	NM_133666	-8.25824	0.00441026	0.10433
1422484_at	13063	Cycs	cytochrome c, somatic	NM_007808	-8.25808	0.00118832	0.0584454
1445397_at	---	---	---	---	-8.25784	0.000507723	0.0400489
1415998_at	22333	Vdac1	voltage-dependent anion channel 1	NM_011694	-8.25236	0.00955032	0.150868
1426880_at	208618	Etl4	enhancer trap locus 4	NM_001081006 /// NM_001177630 /// NM_001177631 /// NM_029895 /// NM_178059	-8.25199	0.00172121	0.0684552
1436038_a_at	56176	Pigp	phosphatidylinositol glycan anchor biosynthesis, class P	NM_001159616 /// NM_001159617 /// NM_001159618 /// NM_001159619 /// NM_001159620 /// NM	-8.22591	0.00225326	0.0767518
1420946_at	22589	Atrx	alpha thalassemia/mental retardation syndrome X-linked homolog (human)	NM_009530	-8.22287	0.0267416	0.227732
1428134_at	67914	Coq9	coenzyme Q9 homolog (yeast)	NM_026452	-8.2217	0.00122147	0.0594247
1426510_at	109232	Sccpdh	saccharopine dehydrogenase (putative)	NM_178653	-8.20595	0.00973712	0.152431
1415882_at	66092	Ghitm	growth hormone inducible transmembrane protein	NM_001199122 /// NM_078478	-8.19463	0.0134571	0.173377
1424594_at	74480	Samd4	sterile alpha motif domain containing 4	NM_001037221 /// NM_001163433 /// NM_028966	-8.18885	0.00143784	0.0635633
1460576_at	107371	Exoc6	exocyst complex component 6	NM_175353	-8.16582	0.00101212	0.0538933
1448359_a_at	56295	Higd1a	HIG1 domain family, member 1A	NM_019814	-8.15375	0.000219423	0.0254689
1454984_at	16880	Lifr	leukemia inhibitory factor receptor	NM_001113386 /// NM_013584	-8.14972	0.0121974	0.167091
1431033_x_at	77559	Agl	amylo-1,6-glucosidase, 4-alpha-glucanotransferase	NM_001081326	-8.14741	0.00715097	0.130967
1453120_at	52837	Tmx4	thioredoxin-related transmembrane protein 4	NM_029148	-8.14463	0.000221817	0.0255208
1428631_a_at	67003	Uqcrc2	ubiquinol cytochrome c reductase core protein 2	NM_025899	-8.14219	0.0122307	0.167114
1427185_at	17258	Mef2a	myocyte enhancer factor 2A	NM_001033713 /// NM_013597 /// NM_194070	-8.1418	0.00102778	0.0542882
1430286_s_at	100043766 /// 76142	Gm14057 /// Ppp1r14c	Ppp1r14c pseudogene /// protein phosphatase 1, regulatory (inhibitor) subunit 14c	NM_133485 /// NR_024097	-8.12092	0.00324891	0.0898057
1437354_at	330544	C230091D08Rik	RIKEN cDNA C230091D08 gene	NR_015479	-8.09792	0.000327682	0.0311789
1444984_at	97858	C77649	expressed sequence C77649	---	-8.09651	0.00667726	0.127175
1427262_at	213742	Xist	inactive X specific transcripts	NR_001463 /// NR_001570	-8.05905	6.55243e-05	0.0160609
1416278_a_at	100047429 /// 28080	Atp5o /// LOC100047429	ATP synthase, H+ transporting, mitochondrial F1 complex, O subunit /// ATP synthase sub	NM_138597 /// XM_001478095	-8.03473	0.0274106	0.229663
1435325_at	69727	Usp46	ubiquitin specific peptidase 46	NM_177561	-8.02939	0.000654064	0.0443876
1452184_at	66218	Ndufb9	NADH dehydrogenase (ubiquinone) 1 beta subcomplex, 9	NM_023172	-8.01445	0.0216822	0.210616
1450225_at	16337	Insr	insulin receptor	NM_010568	-8.01027	9.74125e-05	0.0176508
1434102_at	18028	Nfib	nuclear factor I/B	NM_001113209 /// NM_001113210 /// NM_008687	-8.00415	0.0166751	0.18856
1428087_at	74006	Dnm1l	dynamin 1-like	NM_001025947 /// NM_152816	-7.99985	0.000106658	0.0182904
1431746_a_at	22200	Uba3	ubiquitin-like modifier activating enzyme 3	NM_001111106 /// NM_011666	-7.99905	0.0327147	0.244302
1449214_a_at	74143	Opa1	optic atrophy 1	NM_001199177 /// NM_133752	-7.99626	0.0106083	0.157746
1452005_at	235339	Dlat	dihydrolipoamide S-acetyltransferase (E2 component of pyruvate dehydrogenase complex)	NM_145614	-7.99529	2.57618e-05	0.0116303
1452781_a_at	71752	Gtf3c2	general transcription factor IIIC, polypeptide 2, beta	NM_027901	-7.9934	0.0328197	0.244702
1452341_at	93747	Echs1	enoyl Coenzyme A hydratase, short chain, 1, mitochondrial	NM_053119	-7.99298	0.00113952	0.0573588
1460037_at	68215	Fam98b	family with sequence similarity 98, member B	NM_026620	-7.98036	0.0214668	0.209698
1426582_at	100047997 /// 11909	Atf2 /// LOC100047997	activating transcription factor 2 /// cyclic AMP-dependent transcription factor ATF-2-l	NM_001025093 /// NM_009715 /// XM_001479504	-7.97029	0.00427257	0.102389
1429633_at	212391	Lcor	ligand dependent nuclear receptor corepressor	NM_172154	-7.95209	0.000378775	0.0339023
1434008_at	399548	Scn4b	sodium channel, type IV, beta	NM_001013390	-7.95026	0.00829072	0.140786
1429590_at	320165	Tacc1	transforming, acidic coiled-coil containing protein 1	NM_177089 /// NM_199323	-7.92812	0.0174207	0.191679
1452206_at	20916	Sucla2	succinate-Coenzyme A ligase, ADP-forming, beta subunit	NM_011506	-7.91685	0.00242764	0.0790668
1434394_at	333789	N4bp2	NEDD4 binding protein 2	NM_001024917	-7.9143	0.00116622	0.0578634
1453731_a_at	67171	Dram2	DNA-damage regulated autophagy modulator 2	NM_001025582 /// NM_026013	-7.90642	0.000279096	0.028608
1448112_at	100048613 /// 12867	Cox7c /// LOC100048613	cytochrome c oxidase, subunit VIIc /// cytochrome c oxidase subunit 7C, mitochondrial-l	NM_007749 /// XM_003689339	-7.90551	3.949e-05	0.0134218
1454685_at	80290	Gpr146	G protein-coupled receptor 146	NM_001038703 /// NM_030258	-7.90313	0.000760882	0.0466257
1429463_at	108079	Prkaa2	protein kinase, AMP-activated, alpha 2 catalytic subunit	NM_178143	-7.90121	0.000109447	0.0184592
1426820_at	72503	2610507B11Rik	RIKEN cDNA 2610507B11 gene	NM_001002004	-7.90072	0.0256413	0.22464
1435436_at	13819	Epas1	endothelial PAS domain protein 1	NM_010137	-7.8799	0.01132	0.162048
1423963_at	226757	Wdr26	WD repeat domain 26	NM_145514	-7.868	0.00134301	0.0616317
1452476_at	12296	Cacnb2	calcium channel, voltage-dependent, beta 2 subunit	NM_001252533 /// NM_023116 /// NR_045533	-7.86348	0.00243582	0.0790912
1423490_at	57443	Fbxo3	F-box protein 3	NM_020593 /// NM_212433	-7.85878	0.00730955	0.132984
1431164_at	52187	Rragd	Ras-related GTP binding D	NM_027491	-7.85387	0.0233962	0.216907
1436581_at	67120	Ttc14	tetratricopeptide repeat domain 14	NM_025978 /// NM_027619	-7.83822	0.0192337	0.200987
1451187_at	66086	0610037P05Rik	RIKEN cDNA 0610037P05 gene	NM_025345	-7.82305	5.55924e-05	0.015477
1434890_at	74143	Opa1	optic atrophy 1	NM_001199177 /// NM_133752	-7.80789	0.000271156	0.0281136
1429145_at	66866	Nhlrc2	NHL repeat containing 2	NM_025811	-7.80767	0.00197129	0.0725697
1438420_at	170791	Rbm39	RNA binding motif protein 39	NM_133242	-7.80736	0.0270659	0.229067
1453853_a_at	69632	Arhgef12	Rho guanine nucleotide exchange factor (GEF) 12	NM_027144	-7.80364	0.000821076	0.0483537
1458383_at	---	---	---	---	-7.79999	0.00380273	0.0962981
1448959_at	17993	Ndufs4	NADH dehydrogenase (ubiquinone) Fe-S protein 4	NM_010887	-7.78772	0.0128362	0.170273
1431032_at	77559	Agl	amylo-1,6-glucosidase, 4-alpha-glucanotransferase	NM_001081326	-7.78246	0.00956099	0.150984
1427490_at	11306	Abcb7	ATP-binding cassette, sub-family B (MDR/TAP), member 7	NM_009592	-7.77067	0.00687202	0.128675
1428322_a_at	68342	Ndufb10	NADH dehydrogenase (ubiquinone) 1 beta subcomplex, 10	NM_026684	-7.76369	0.0106944	0.158052
1434931_at	18007	Neo1	neogenin	NM_001042752 /// NM_008684	-7.76162	0.025656	0.224687
1419286_s_at	12589	Ift81	intraflagellar transport 81	NM_009879	-7.74823	0.000186973	0.0234634
1416723_at	21413	Tcf4	transcription factor 4	NM_001083967 /// NM_013685	-7.7345	0.00173089	0.0685767
1436191_at	238247	Arid4a	AT rich interactive domain 4A (RBP1-like)	NM_001081195	-7.72102	0.00634456	0.123873
1418698_a_at	14151	Fech	ferrochelatase	NM_007998	-7.69432	0.00177706	0.0693914
1459219_at	---	---	---	---	-7.69264	0.00486193	0.109009
1419662_at	18295	Ogn	osteoglycin	NM_008760	-7.67957	0.000535884	0.0404811
1423154_at	79555	BC005537	cDNA sequence BC005537	NM_024473	-7.66084	0.00288594	0.085406
1431928_at	22138	Ttn	titin	NM_011652 /// NM_028004	-7.65764	0.00178748	0.0695576
1425158_at	57246	Tbx20	T-box 20	NM_001205085 /// NM_020496 /// NM_194263	-7.64107	0.0131161	0.171876
1416408_at	11430	Acox1	acyl-Coenzyme A oxidase 1, palmitoyl	NM_015729	-7.63006	0.000657331	0.0444472
1451052_at	68023 /// 97484	Cog8 /// Pdf	component of oligomeric golgi complex 8 /// peptide deformylase (mitochondrial)	NM_026513 /// NM_139229	-7.60912	0.0111046	0.160771
1427153_at	12040	Bckdhb	branched chain ketoacid dehydrogenase E1, beta polypeptide	NM_199195	-7.60514	0.00306419	0.087755
1451110_at	112405	Egln1	EGL nine homolog 1 (C. elegans)	NM_053207	-7.59586	0.0010964	0.0561919
1423176_at	22057	Tob1	transducer of ErbB-2.1	NM_009427	-7.58725	0.0152037	0.181812
1448694_at	16476	Jun	Jun oncogene	NM_010591	-7.58463	0.00118358	0.0583393
1449001_at	56357	Ivd	isovaleryl coenzyme A dehydrogenase	NM_019826	-7.55355	0.0271139	0.229077
1438704_at	433766	Trim63	tripartite motif-containing 63	NM_001039048	-7.54943	0.00051592	0.0400489
1423111_at	11946	Atp5a1	ATP synthase, H+ transporting, mitochondrial F1 complex, alpha subunit 1	NM_007505	-7.53922	0.00133007	0.0615887
1445999_at	52011	D19Ertd132e	DNA segment, Chr 19, ERATO Doi 132, expressed	---	-7.53448	0.000821243	0.0483537
1416904_at	56758	Mbnl1	muscleblind-like 1 (Drosophila)	NM_001253708 /// NM_001253709 /// NM_001253710 /// NM_001253711 /// NM_001253713 /// NM	-7.52928	0.000203061	0.0244475
1425274_at	65973	Asph	aspartate-beta-hydroxylase	NM_001177849 /// NM_001177850 /// NM_001177851 /// NM_001177852 /// NM_001177853 /// NM	-7.52492	0.000563967	0.0412244
1416058_s_at	11949	Atp5c1	ATP synthase, H+ transporting, mitochondrial F1 complex, gamma polypeptide 1	NM_001112738 /// NM_020615	-7.51718	0.000724854	0.0458509
1451511_at	227095	Hibch	3-hydroxyisobutyryl-Coenzyme A hydrolase	NM_146108	-7.51378	0.000367745	0.0334389
1423785_at	112405	Egln1	EGL nine homolog 1 (C. elegans)	NM_053207	-7.5064	0.00628969	0.123175
1443715_at	666794	Rbm24	RNA binding motif protein 24	NM_001081425	-7.50504	0.00191576	0.0721659
1416495_s_at	100504968 /// 170658 /// 595136	BC002163 /// LOC100504968 /// Ndufs5	NADH dehydrogenase Fe-S protein 5 pseudogene /// NADH dehydrogenase [ubiquinone] iron-s	NM_001030274 /// NR_002445 /// XM_003086602	-7.50075	0.00590057	0.119081
1448525_a_at	100043324 /// 100044398 /// 12177	Bnip3l /// Gm10480 /// LOC100044398	BCL2/adenovirus E1B interacting protein 3-like /// predicted gene 10480 /// BCL2/adenov	NM_009761 /// XM_001472142 /// XM_001480439 /// XM_003085801	-7.49718	0.00450731	0.105111
1429183_at	67451	Pkp2	plakophilin 2	NM_026163	-7.49231	0.00268924	0.0829611
1455320_at	59027	Nampt	nicotinamide phosphoribosyltransferase	NM_021524	-7.48622	0.0236428	0.217577
1454799_at	231510	Agpat9	1-acylglycerol-3-phosphate O-acyltransferase 9	NM_172715	-7.47932	0.000726352	0.0458812
1453186_at	66625	Sfrs18	serine/arginine-rich splicing factor 18	NM_025669	-7.47299	0.00952031	0.150722
1452685_at	66839	0610009O20Rik	RIKEN cDNA 0610009O20 gene	NM_024179	-7.46971	0.000167122	0.0222344
1424864_at	15258	Hipk2	homeodomain interacting protein kinase 2	NM_001136065 /// NM_010433	-7.4602	0.00068363	0.0452513
1436400_at	14359	Fxr1	fragile X mental retardation gene 1, autosomal homolog	NM_001113188 /// NM_001113189 /// NM_008053	-7.45307	0.00577018	0.117809
1422153_a_at	68854	Asb11	ankyrin repeat and SOCS box-containing 11	NM_026853	-7.45042	0.0013182	0.0613405
1416472_at	67043	Syap1	synapse associated protein 1	NM_025932	-7.43901	0.0035253	0.0928462
1448853_at	24071	Synj2bp	synaptojanin 2 binding protein	NM_025292	-7.42968	0.022901	0.215035
1452823_at	76263	Gstk1	glutathione S-transferase kappa 1	NM_029555	-7.42941	0.0011617	0.0578235
1425185_at	78825	Pppde1	PPPDE peptidase domain containing 1	NM_024282	-7.41246	0.033479	0.246438
1429822_at	70828	4633401B06Rik	RIKEN cDNA 4633401B06 gene	---	-7.40842	0.00795297	0.13785
1453103_at	226251	Ablim1	actin-binding LIM protein 1	NM_001103177 /// NM_001103178 /// NM_178688	-7.40696	0.00938464	0.150091
1440884_s_at	103767	A530047J11Rik	RIKEN cDNA A530047J11 gene	---	-7.38933	7.86279e-05	0.0171479
1433628_at	210582	Coq10a	coenzyme Q10 homolog A (yeast)	NM_001081040	-7.38839	8.84453e-05	0.0173312
1425516_at	108155	Ogt	O-linked N-acetylglucosamine (GlcNAc) transferase (UDP-N-acetylglucosamine:polypeptide-	NM_139144	-7.38642	0.000653399	0.0443876
1417673_at	50915	Grb14	growth factor receptor bound protein 14	NM_016719	-7.36638	0.00207089	0.0736984
1417316_at	66834	Acot13	acyl-CoA thioesterase 13	NM_025790	-7.36011	0.0221881	0.212328
1450667_a_at	12974	Cs	citrate synthase	NM_026444	-7.3576	7.70915e-06	0.00817509
1422743_at	18679	Phka1	phosphorylase kinase alpha 1	NM_008832 /// NM_173021	-7.34746	0.00202696	0.0732514
1435774_at	106740 /// 72057	LOC106740 /// Phf10	uncharacterized LOC106740 /// PHD finger protein 10	NM_024250 /// NR_027905	-7.33099	0.000105587	0.0182904
1448381_at	28030	Gfm1	G elongation factor, mitochondrial 1	NM_138591	-7.32476	0.00242765	0.0790668
1449108_at	14148	Fdx1	ferredoxin 1	NM_007996	-7.32125	0.00195957	0.072501
1441228_at	381823	Apold1	apolipoprotein L domain containing 1	NM_001109914	-7.31968	0.00471676	0.10744
1452833_at	76089	Rapgef2	Rap guanine nucleotide exchange factor (GEF) 2	NM_001099624	-7.3177	0.00204947	0.0735767
1454635_at	50789	Fbxl3	F-box and leucine-rich repeat protein 3	NM_015822	-7.31518	0.00760182	0.135578
1417826_at	56043	Akr1e1	aldo-keto reductase family 1, member E1	NM_018859	-7.31157	0.00133733	0.0616317
1451504_at	66075	Chchd3	coiled-coil-helix-coiled-coil-helix domain containing 3	NM_025336	-7.3033	0.0272734	0.229247
1433972_at	100072	Camta1	calmodulin binding transcription activator 1	NM_001081557 /// NM_001166021 /// NM_001195565	-7.30275	0.000369023	0.0334875
1447854_s_at	319190	Hist2h2be	histone cluster 2, H2be	NM_178214	-7.29858	0.00978018	0.152576
1429946_at	545428	Ccdc141	coiled-coil domain containing 141	NM_001025576	-7.27168	0.00187286	0.0714016
1418768_at	74143	Opa1	optic atrophy 1	NM_001199177 /// NM_133752	-7.26817	0.00338025	0.0910409
1421534_at	54722	Dfna5	deafness, autosomal dominant 5 (human)	NM_018769	-7.26636	0.000199847	0.0242946
1450910_at	67252	Cap2	CAP, adenylate cyclase-associated protein, 2 (yeast)	NM_026056	-7.2635	0.00295783	0.0862879
1428317_at	67391	Fundc2	FUN14 domain containing 2	NM_026126	-7.24453	0.00245937	0.0792853
1422126_a_at	67725	Nudt13	nudix (nucleoside diphosphate linked moiety X)-type motif 13	NM_026341	-7.23887	0.00140977	0.0632656
1455762_at	77480	Kidins220	kinase D-interacting substrate 220	NM_001081378	-7.22884	0.00215355	0.0751177
1448418_s_at	28199	Dcaf11	DDB1 and CUL4 associated factor 11	NM_001199009 /// NM_133734 /// NR_037572	-7.22695	0.00223253	0.0766105
1457017_at	66302	Fam82b	family with sequence similarity 82, member B	NM_025476	-7.2266	0.0130947	0.171782
1423711_at	69702	Ndufaf1	NADH dehydrogenase (ubiquinone) 1 alpha subcomplex, assembly factor 1	NM_027175	-7.2257	0.00177194	0.0693115
1452225_at	66552	2010106G01Rik	RIKEN cDNA 2010106G01 gene	NM_023220	-7.21606	0.00253569	0.0804233
1424395_at	66514	Asrgl1	asparaginase like 1	NM_025610	-7.17623	0.0107568	0.158052
1438216_at	68750	Rreb1	ras responsive element binding protein 1	NM_001013392 /// NM_001039188 /// NM_001177868 /// NM_001177869 /// NM_026830 /// NR_03	-7.1647	0.000615975	0.0430715
1451324_s_at	69823	Fyttd1	forty-two-three domain containing 1	NM_001159349 /// NM_027226	-7.16105	0.00165754	0.0671155
1456015_x_at	17995	Ndufv1	NADH dehydrogenase (ubiquinone) flavoprotein 1	NM_133666	-7.15751	0.0219	0.211317
1416824_at	68170	B230118H07Rik	RIKEN cDNA B230118H07 gene	NM_026592	-7.15737	0.00302225	0.0872613
1415966_a_at	17995	Ndufv1	NADH dehydrogenase (ubiquinone) flavoprotein 1	NM_133666	-7.15354	0.0232668	0.216773
1450954_at	27377	Yme1l1	YME1-like 1 (S. cerevisiae)	NM_013771	-7.15121	0.000714604	0.0457129
1441560_at	216033	Ctnna3	catenin (cadherin associated protein), alpha 3	NM_001164376 /// NM_001164519 /// NM_177612	-7.14295	8.78211e-05	0.0173312
1418005_at	67680	Sdhb	succinate dehydrogenase complex, subunit B, iron sulfur (Ip)	NM_023374	-7.13958	0.00513965	0.111702
1425817_a_at	20541	Slc8a1	solute carrier family 8 (sodium/calcium exchanger), member 1	NM_001112798 /// NM_011406	-7.13839	0.0040031	0.0990006
1417846_at	29869	Ulk2	unc-51 like kinase 2	NM_013881	-7.13801	0.00234737	0.0779008
1449481_at	50799	Slc25a13	solute carrier family 25 (mitochondrial carrier, adenine nucleotide translocator), memb	NM_001177572 /// NM_015829	-7.12978	0.00140366	0.0631172
1420620_a_at	24017	Rnf13	ring finger protein 13	NM_001113413 /// NM_011883	-7.12361	0.0173231	0.19111
1454964_at	225283	Rprd1a	regulation of nuclear pre-mRNA domain containing 1A	NM_144861	-7.12304	0.00280647	0.0841586
1439107_a_at	69188	Mll5	myeloid/lymphoid or mixed-lineage leukemia 5	NM_026984	-7.12037	0.00313706	0.0886495
1426382_at	19043	Ppm1b	protein phosphatase 1B, magnesium dependent, beta isoform	NM_001159496 /// NM_001159497 /// NM_001159498 /// NM_011151	-7.11268	0.00427138	0.102389
1435321_at	77569	Limch1	LIM and calponin homology domains 1	NM_001001980 /// NM_001256122	-7.09917	0.00311083	0.0883464
1439713_at	109700	Itga1	integrin alpha 1	NM_001033228	-7.09112	0.0209423	0.208181
1418012_at	54673	Sh3glb1	SH3-domain GRB2-like B1 (endophilin)	NM_019464	-7.09016	4.07558e-05	0.0134359
1434721_at	71782	Ankle2	ankyrin repeat and LEM domain containing 2	NM_001253814 /// NM_027922	-7.07389	0.00881815	0.144516
1424539_at	27643	Ubl4	ubiquitin-like 4	NM_145405 /// NR_045779	-7.07087	0.00232831	0.0776019
1425458_a_at	14783	Grb10	growth factor receptor bound protein 10	NM_001177629 /// NM_010345	-7.0663	0.0166561	0.188453
1415801_at	14609	Gja1	gap junction protein, alpha 1	NM_010288	-7.06336	0.00393703	0.0982101
1458712_at	---	---	---	---	-7.05472	0.00134024	0.0616317
1448689_at	66922	Rras2	related RAS viral (r-ras) oncogene homolog 2	NM_025846	-7.04913	0.0264725	0.226853
1442026_at	---	---	---	---	-7.03314	0.000627683	0.0436869
1433643_at	12293	Cacna2d1	calcium channel, voltage-dependent, alpha2/delta subunit 1	NM_001110843 /// NM_001110844 /// NM_001110845 /// NM_001110846 /// NM_009784	-7.02924	0.0114233	0.162541
1451508_at	214048	Larp1b	La ribonucleoprotein domain family, member 1B	NM_001040399 /// NM_027663 /// NM_145988	-7.02219	0.0192372	0.200987
1423676_at	71679	Atp5h	ATP synthase, H+ transporting, mitochondrial F0 complex, subunit d	NM_027862	-7.01938	0.0102465	0.15524
1442365_at	---	---	---	---	-7.01186	0.00680494	0.127928
1422313_a_at	16011	Igfbp5	insulin-like growth factor binding protein 5	NM_010518	-6.99236	0.000140344	0.0210451
1423222_at	67252	Cap2	CAP, adenylate cyclase-associated protein, 2 (yeast)	NM_026056	-6.98829	0.00263878	0.0820769
1435240_at	407823	Baz2b	bromodomain adjacent to zinc finger domain, 2B	NM_001001182	-6.96624	0.00905452	0.147001
1433754_at	105559	Mbnl2	muscleblind-like 2	NM_175341 /// NM_207515	-6.95181	0.0243609	0.219859
1425270_at	16561	Kif1b	kinesin family member 1B	NM_008441 /// NM_207682	-6.94823	0.00382903	0.0966862
1438294_at	20238	Atxn1	ataxin 1	NM_001199304 /// NM_001199305 /// NM_009124	-6.94672	0.00686138	0.128675
1456623_at	22003	Tpm1	tropomyosin 1, alpha	NM_001164248 /// NM_001164249 /// NM_001164250 /// NM_001164251 /// NM_001164252 /// NM	-6.93176	0.0046725	0.107202
1425060_s_at	56430	Clip1	CAP-GLY domain containing linker protein 1	NM_019765	-6.92642	0.00244276	0.0791054
1437174_at	211586	Tfdp2	transcription factor Dp 2	NM_001184706 /// NM_001184708 /// NM_001184709 /// NM_001184710 /// NM_001184711 /// NM	-6.90578	0.0313485	0.241131
1417889_at	11811	Apobec2	apolipoprotein B mRNA editing enzyme, catalytic polypeptide 2	NM_009694	-6.90386	0.00111915	0.0569188
1435658_at	26457	Slc27a1	solute carrier family 27 (fatty acid transporter), member 1	NM_011977	-6.89771	9.19388e-07	0.00345544
1423994_at	16561	Kif1b	kinesin family member 1B	NM_008441 /// NM_207682	-6.88813	0.011343	0.162233
1452265_at	76707	Clasp1	CLIP associating protein 1	NM_001081276 /// NM_029709 /// NM_177548	-6.88432	0.00358557	0.0932599
1423748_at	228026	Pdk1	pyruvate dehydrogenase kinase, isoenzyme 1	NM_172665	-6.87795	0.000360412	0.0330388
1423796_at	71514	Sfpq	splicing factor proline/glutamine rich (polypyrimidine tract binding protein associated	NM_023603 /// NR_045010	-6.87436	0.00551262	0.115253
1434044_at	58887	Repin1	replication initiator 1	NM_001079901 /// NM_001079902 /// NM_001079903 /// NM_001079904 /// NM_001079905 /// NM	-6.86469	0.00216945	0.0753513
1428657_at	68750	Rreb1	ras responsive element binding protein 1	NM_001013392 /// NM_001039188 /// NM_001177868 /// NM_001177869 /// NM_026830 /// NR_03	-6.85689	0.00289257	0.0854743
1441072_at	---	---	---	---	-6.85654	9.68412e-05	0.0176508
1444478_at	72993	Appl1	adaptor protein, phosphotyrosine interaction, PH domain and leucine zipper containing 1	NM_145221	-6.85003	0.0184689	0.197238
1451776_s_at	74318	Hopx	HOP homeobox	NM_001159900 /// NM_001159901 /// NM_175606	-6.84993	0.00368131	0.0945563
1436501_at	102103	Mtus1	mitochondrial tumor suppressor 1	NM_001005863 /// NM_001005864 /// NM_001005865	-6.84972	0.00878314	0.144309
1434405_at	216742	Fnip1	folliculin interacting protein 1	NM_173753	-6.83599	0.00051258	0.0400489
1419164_at	26466	Zfp260	zinc finger protein 260	NM_011981	-6.82683	0.000188536	0.0234634
1427068_x_at	66771	4933439F18Rik	RIKEN cDNA 4933439F18 gene	NM_025757	-6.82527	0.0234852	0.21725
1455376_at	219189	1300010F03Rik	RIKEN cDNA 1300010F03 gene	NM_027906 /// NM_173758	-6.8137	0.003507	0.0925088
1433442_at	242521	Klhl9	kelch-like 9 (Drosophila)	NM_172871	-6.80582	0.0019801	0.0725929
1440874_at	240726	Slco5a1	solute carrier organic anion transporter family, member 5A1	NM_172841	-6.80507	0.00570598	0.116922
1419869_s_at	110611	Hdlbp	high density lipoprotein (HDL) binding protein	NM_133808	-6.78465	0.0107072	0.158052
1453214_at	74488	Lrrc15	leucine rich repeat containing 15	NM_028973	-6.77903	0.000689302	0.0453842
1447830_s_at	19735	Rgs2	regulator of G-protein signaling 2	NM_009061	-6.77299	0.00109085	0.0560984
1441581_at	117590	Asb10	ankyrin repeat and SOCS box-containing 10	NM_080444	-6.76512	0.000401303	0.0346064
1447250_a_at	545428	Ccdc141	coiled-coil domain containing 141	NM_001025576	-6.75434	0.00248142	0.0797465
1448630_a_at	66052	Sdhc	succinate dehydrogenase complex, subunit C, integral membrane protein	NM_025321	-6.75383	0.0169504	0.18949
1458139_at	---	---	---	---	-6.74896	0.0197521	0.202693
1435730_at	619317	D930026N18Rik	RIKEN cDNA D930026N18 gene	---	-6.74861	0.0028784	0.0852947
1454958_at	56637	Gsk3b	glycogen synthase kinase 3 beta	NM_019827	-6.74172	0.00736934	0.133748
1425753_a_at	22256	Ung	uracil DNA glycosylase	NM_001040691 /// NM_011677	-6.73382	0.00731399	0.133011
1448610_a_at	20656	Sod2	superoxide dismutase 2, mitochondrial	NM_013671	-6.72668	0.00171114	0.0682354
1436277_at	433809	Rnf207	ring finger protein 207	NM_001033489	-6.72588	0.00123375	0.0594478
1425097_a_at	20402	Zfp106	zinc finger protein 106	NM_011743	-6.72547	0.00848099	0.142778
1442757_at	380916	Lrch1	leucine-rich repeats and calponin homology (CH) domain containing 1	NM_001033439 /// NM_001252132	-6.71031	0.0325064	0.243655
1454631_at	83602	Gtf2a1	general transcription factor II A, 1	NM_031391 /// NM_175335	-6.70559	0.0177577	0.193083
1427903_at	75454	Phpt1	phosphohistidine phosphatase 1	NM_029293	-6.70467	0.000257399	0.0274344
1436650_at	70598	Filip1	filamin A interacting protein 1	NM_001081243	-6.69295	0.00169682	0.0677857
1428369_s_at	71435	Arhgap21	Rho GTPase activating protein 21	NM_001081364 /// NM_001128084	-6.67884	0.000703673	0.0454457
1434780_at	77521	Mtus2	microtubule associated tumor suppressor candidate 2	NM_029920	-6.67383	0.000840295	0.0490511
1455087_at	52480	D7Ertd715e	DNA segment, Chr 7, ERATO Doi 715, expressed	NR_015456	-6.65981	0.000800748	0.0478338
1446738_at	---	---	---	---	-6.65348	0.000583917	0.0419592
1419924_at	216742	Fnip1	Folliculin interacting protein 1	NM_173753	-6.64476	0.0194406	0.201485
1422901_at	76055	Mgea5	meningioma expressed antigen 5 (hyaluronidase)	NM_023799	-6.63937	0.0106972	0.158052
1417456_at	14712	Gnpat	glyceronephosphate O-acyltransferase	NM_010322	-6.63759	0.00383092	0.0966862
1420772_a_at	14605	Tsc22d3	TSC22 domain family, member 3	NM_001077364 /// NM_010286	-6.62699	0.00130153	0.0610225
1432385_a_at	67269	Agtpbp1	ATP/GTP binding protein 1	NM_001048008 /// NM_023328	-6.62638	0.000159069	0.0219021
1443962_at	211586	Tfdp2	transcription factor Dp 2	NM_001184706 /// NM_001184708 /// NM_001184709 /// NM_001184710 /// NM_001184711 /// NM	-6.62285	0.00279037	0.0839768
1421413_a_at	56376	Pdlim5	PDZ and LIM domain 5	NM_001190852 /// NM_001190853 /// NM_001190854 /// NM_001190855 /// NM_001190856 /// NM	-6.62117	0.0244651	0.22002
1457896_at	26381	Esrrg	estrogen-related receptor gamma	NM_001243792 /// NM_011935	-6.62109	0.0278042	0.230514
1448410_at	63958	Ube4b	ubiquitination factor E4B, UFD2 homolog (S. cerevisiae)	NM_022022	-6.6205	0.00876803	0.144309
1423145_a_at	21393	Tcap	titin-cap	NM_011540	-6.59922	0.00101958	0.0540982
1422315_x_at	18682	Phkg1	phosphorylase kinase gamma 1	NM_011079	-6.59473	0.0017752	0.0693789
1455489_at	107065	Lrrtm2	leucine rich repeat transmembrane neuronal 2	NM_178005	-6.59184	0.00236809	0.0783333
1425631_at	53412	Ppp1r3c	protein phosphatase 1, regulatory (inhibitor) subunit 3C	NM_016854	-6.58266	0.00878723	0.144324
1426708_at	71914	Antxr2	anthrax toxin receptor 2	NM_133738	-6.58241	0.0116428	0.163681
1424737_at	21835	Thrsp	thyroid hormone responsive SPOT14 homolog (Rattus)	NM_009381	-6.57858	0.00153941	0.0656227
1427456_at	72145	Wdfy3	WD repeat and FYVE domain containing 3	NM_172882	-6.5591	0.0122447	0.167133
1428643_at	107895	Mgat5	mannoside acetylglucosaminyltransferase 5	NM_145128	-6.54632	0.015326	0.182498
1455952_at	234072	Adprhl1	ADP-ribosylhydrolase like 1	NM_172750	-6.51639	0.00153547	0.065579
1423856_at	78977	Popdc3	popeye domain containing 3	NM_024286	-6.51288	0.00172015	0.0684552
1451830_a_at	20742	Spnb2	spectrin beta 2	NM_009260 /// NM_175836	-6.51261	0.00689637	0.128813
1424182_at	110446	Acat1	acetyl-Coenzyme A acetyltransferase 1	NM_144784	-6.51157	0.000179263	0.0230858
1439009_at	237107	Gnl3l	guanine nucleotide binding protein-like 3 (nucleolar)-like	NM_001168600 /// NM_198110	-6.50682	0.00341995	0.0913223
1458518_at	231207	Cpeb2	cytoplasmic polyadenylation element binding protein 2	NM_001177379 /// NM_175937	-6.5054	0.0201953	0.204922
1451217_a_at	66541	Immp1l	IMP1 inner mitochondrial membrane peptidase-like (S. cerevisiae)	NM_028260	-6.50153	0.0233943	0.216907
1452791_at	71883	Coq2	coenzyme Q2 homolog, prenyltransferase (yeast)	NM_027978	-6.49714	0.00165852	0.0671155
1450503_at	16518	Kcnj2	potassium inwardly-rectifying channel, subfamily J, member 2	NM_008425	-6.47889	0.00506252	0.110837
1416366_at	635087 /// 675851 /// 68197	LOC635087 /// LOC675851 /// Ndufc2	NADH dehydrogenase [ubiquinone] 1 subunit C2-like /// NADH dehydrogenase [ubiquinone] 1	NM_024220 /// XM_910031 /// XM_985615	-6.47644	0.00769494	0.136363
1424993_at	78100	8430410K20Rik	RIKEN cDNA 8430410K20 gene	NM_145609	-6.46291	0.0157093	0.183837
1427067_at	66771	4933439F18Rik	RIKEN cDNA 4933439F18 gene	NM_025757	-6.45742	0.0210396	0.208368
1421254_a_at	24053	Sgcg	sarcoglycan, gamma (dystrophin-associated glycoprotein)	NM_011892	-6.4391	0.00594473	0.11964
1424164_at	28028	Mrpl50	mitochondrial ribosomal protein L50	NM_178603	-6.43033	0.0279725	0.231266
1428883_at	66146	Tmem57	transmembrane protein 57	NM_025382	-6.42252	0.00015977	0.0219021
1428647_at	18514	Pbx1	pre B cell leukemia homeobox 1	NM_008783 /// NM_183355	-6.41933	0.000737829	0.0461
1428440_at	78830	Slc25a12	solute carrier family 25 (mitochondrial carrier, Aralar), member 12	NM_172436	-6.4133	0.00734765	0.133516
1427253_s_at	52615	Suz12	suppressor of zeste 12 homolog (Drosophila)	NM_001163018 /// NM_199196	-6.40677	0.00790209	0.137497
1436767_at	192196	Luc7l2	LUC7-like 2 (S. cerevisiae)	NM_001170848 /// NM_001170849 /// NM_138680	-6.40514	0.0157619	0.184118
1417765_a_at	11722	Amy1	amylase 1, salivary	NM_001110505 /// NM_007446	-6.39454	0.000805002	0.0479609
1426146_a_at	212862	Chpt1	choline phosphotransferase 1	NM_001146690 /// NM_144807 /// NR_027477	-6.39363	0.0114662	0.16298
1447148_at	---	---	---	---	-6.39339	0.00392062	0.097855
1426743_at	216190	Appl2	adaptor protein, phosphotyrosine interaction, PH domain and leucine zipper containing 2	NM_145220	-6.37416	3.11715e-05	0.0120159
1428342_at	214742	Rcor3	REST corepressor 3	NM_144814	-6.37016	0.000756619	0.0466257
1433901_at	53872	Caprin1	cell cycle associated protein 1	NM_001111289 /// NM_001111290 /// NM_001111291 /// NM_001111292 /// NM_016739	-6.36818	0.00828895	0.140786
1448434_at	22644	Rnf103	ring finger protein 103	NM_009543	-6.36522	0.027813	0.230545
1459078_at	---	---	---	---	-6.35756	0.00163542	0.0668014
1445632_at	18293	Ogdh	oxoglutarate dehydrogenase (lipoamide)	NM_001252282 /// NM_001252283 /// NM_001252287 /// NM_001252288 /// NM_010956	-6.3436	0.00327711	0.0899032
1452344_at	20975	Synj2	synaptojanin 2	NM_001113351 /// NM_001113352 /// NM_001113353 /// NM_011523	-6.31867	0.0161777	0.186178
1438024_at	76137	Ccdc90a	coiled-coil domain containing 90A	NM_001081059	-6.31622	0.0195188	0.201861
1418381_at	22661	Zfp148	zinc finger protein 148	NM_011749	-6.31216	0.000558299	0.0410764
1424615_at	233575	Pgap2	post-GPI attachment to proteins 2	NM_145583	-6.30752	0.00160522	0.0665563
1423737_at	68349	Ndufs3	NADH dehydrogenase (ubiquinone) Fe-S protein 3	NM_026688	-6.29507	0.0044887	0.104927
1436812_at	243853	Fkrp	fukutin related protein	NM_173430	-6.29412	0.00139362	0.0629165
1437855_at	17758	Mtap4	microtubule-associated protein 4	NM_001205330 /// NM_001205331 /// NM_001205332 /// NM_008633	-6.29341	0.00159158	0.0664032
1423990_at	100972	Rab28	RAB28, member RAS oncogene family	NM_027295	-6.28487	0.00292072	0.0857535
1426819_at	15259	Hipk3	homeodomain interacting protein kinase 3	NM_001145824 /// NM_010434	-6.24964	0.0137457	0.17501
1421289_at	29818	Hspb7	heat shock protein family, member 7 (cardiovascular)	NM_013868	-6.24417	0.00818311	0.139692
1437164_x_at	100047429 /// 28080	Atp5o /// LOC100047429	ATP synthase, H+ transporting, mitochondrial F1 complex, O subunit /// ATP synthase sub	NM_138597 /// XM_001478095	-6.23167	0.00868114	0.143971
1416008_at	20230	Satb1	special AT-rich sequence binding protein 1	NM_001163630 /// NM_001163631 /// NM_001163632 /// NM_009122	-6.22704	0.0127417	0.169595
1424223_at	67900	Mtfp1	mitochondrial fission process 1	NM_026443	-6.2244	0.00132233	0.0614042
1416858_a_at	30795	Fkbp3	FK506 binding protein 3	NM_013902	-6.21038	0.00463862	0.106833
1442686_at	---	---	---	---	-6.18809	0.00090494	0.051081
1418384_at	68117	Apool	apolipoprotein O-like	NM_026565	-6.18608	0.00965941	0.15188
1454935_at	228859	Fitm2	fat storage-inducing transmembrane protein 2	NM_173397	-6.18334	0.00210188	0.0741761
1425745_a_at	57752	Tacc2	transforming, acidic coiled-coil containing protein 2	NM_001004468 /// NM_021314 /// NM_206856	-6.17959	1.9809e-05	0.0108952
1425476_at	12830	Col4a5	collagen, type IV, alpha 5	NM_001163155 /// NM_007736	-6.17792	0.013295	0.172502
1442537_at	---	---	---	---	-6.17515	0.000219475	0.0254689
1427471_at	50789	Fbxl3	F-box and leucine-rich repeat protein 3	NM_015822	-6.1741	0.0173318	0.19111
1427388_at	74249	Lrrc2	leucine rich repeat containing 2	NM_028838	-6.17215	0.00357327	0.093155
1433729_x_at	73078	Pmpcb	peptidase (mitochondrial processing) beta	NM_028431	-6.16852	0.022563	0.213645
1450821_at	18519	Kat2b	K(lysine) acetyltransferase 2B	NM_001190846 /// NM_020005	-6.16572	0.0274478	0.229798
1449336_a_at	20874	Slk	STE20-like kinase	NM_001164639 /// NM_009289	-6.1606	0.02361	0.217577
1447277_s_at	66881	Pcyox1	prenylcysteine oxidase 1	NM_025823	-6.14993	0.00116572	0.0578634
1428402_at	67917	Zcchc3	zinc finger, CCHC domain containing 3	NM_175126	-6.14864	0.00627963	0.123138
1432567_at	77188	A430105D02Rik	RIKEN cDNA A430105D02 gene	---	-6.14006	0.000591549	0.0422446
1426435_at	72759	Tmem135	transmembrane protein 135	NM_028343	-6.13818	0.000599562	0.0424641
1425522_at	67039	Rbm25	RNA binding motif protein 25	NM_027349	-6.13316	0.00916222	0.148057
1434134_at	98193	Dcaf8	DDB1 and CUL4 associated factor 8	NM_153555	-6.13152	0.000529666	0.0404811
1434550_at	218734	3830406C13Rik	RIKEN cDNA 3830406C13 gene	NM_146051 /// NM_178141	-6.13109	0.00302721	0.0872613
1417674_s_at	54214	Golga4	golgi autoantigen, golgin subfamily a, 4	NM_018748	-6.12306	0.00339797	0.0910506
1434682_at	228491	Zfp770	zinc finger protein 770	NM_175466	-6.11402	0.00238977	0.0785005
1428295_at	68760	Synpo2l	synaptopodin 2-like	NM_175132	-6.10905	0.0004673	0.0384352
1416971_at	12866	Cox7a2	cytochrome c oxidase, subunit VIIa 2	NM_009945	-6.10732	0.00747627	0.134701
1457883_at	242377	Pm20d2	peptidase M20 domain containing 2	NM_001034867	-6.09499	0.000106394	0.0182904
1452821_at	21843	Tial1	Tia1 cytotoxic granule-associated RNA binding protein-like 1	NM_009383	-6.08522	6.03005e-05	0.0158689
1419663_at	18295	Ogn	osteoglycin	NM_008760	-6.08463	2.29952e-05	0.0112319
1418408_at	66361	Zfand1	zinc finger, AN1-type domain 1	NM_025512	-6.08117	0.00195937	0.072501
1425847_a_at	65964	B230120H23Rik	RIKEN cDNA B230120H23 gene	NM_001164791 /// NM_023057 /// NM_178084	-6.07636	0.0176746	0.1928
1436116_x_at	72993	Appl1	adaptor protein, phosphotyrosine interaction, PH domain and leucine zipper containing 1	NM_145221	-6.06716	0.00157719	0.0661095
1418744_s_at	57816	Tesc	tescalcin	NM_021344	-6.06211	0.00196124	0.0725031
1449019_at	11640	Akap1	A kinase (PRKA) anchor protein 1	NM_001042541 /// NM_009648	-6.05797	0.00392051	0.097855
1450859_s_at	66105	Ube2d3	ubiquitin-conjugating enzyme E2D 3	NM_025356	-6.05604	0.00122759	0.0594247
1450449_a_at	75695	Rilpl1	Rab interacting lysosomal protein-like 1	NM_021430	-6.04862	0.00798799	0.137886
1422432_at	13167	Dbi	diazepam binding inhibitor	NM_001037999 /// NM_007830	-6.03822	0.0285733	0.233457
1458721_at	---	---	---	---	-6.03697	0.00232884	0.0776019
1429144_at	74182	Gpcpd1	glycerophosphocholine phosphodiesterase GDE1 homolog (S. cerevisiae)	NM_001042671 /// NM_001042672 /// NM_027096 /// NM_028802	-6.03611	0.00143729	0.0635633
1434108_at	225055	Fbxo11	F-box protein 11	NM_001081034	-6.02616	0.021828	0.211317
1424154_a_at	74316	Isca2	iron-sulfur cluster assembly 2 homolog (S. cerevisiae)	NM_028863	-6.02517	0.013756	0.17501
1423651_at	69046	Isca1	iron-sulfur cluster assembly 1 homolog (S. cerevisiae)	NM_026921	-6.01255	0.0204418	0.206021
1420137_at	---	---	---	---	-6.00617	0.00500332	0.110183
1425190_a_at	73373	Phospho2	phosphatase, orphan 2	NM_028521	-6.00551	0.0148605	0.179877
1432073_at	69684 /// 73635	Aarsd1 /// Ptges3l	alanyl-tRNA synthetase domain containing 1 /// prostaglandin E synthase 3 (cytosolic)-l	NM_026865 /// NM_144829	-6.00223	0.0112702	0.161775
1435553_at	68070	Pdzd2	PDZ domain containing 2	NM_001081064	-5.99444	0.00756107	0.135429
1452785_at	67105	1700034H14Rik	RIKEN cDNA 1700034H14 gene	NM_025969	-5.9864	0.031873	0.242256
1441751_at	101365	AW493563	expressed sequence AW493563	---	-5.9828	0.00384825	0.0968578
1421052_a_at	20603 /// 671878	Gm14680 /// Sms	predicted gene 14680 /// spermine synthase	NM_009214 /// XM_001473146 /// XM_001473434	-5.97774	0.0277519	0.230514
1458376_at	503851	B930025B16Rik	RIKEN cDNA B930025B16 gene	---	-5.97712	0.00107699	0.0558313
1436898_at	71514	Sfpq	splicing factor proline/glutamine rich (polypyrimidine tract binding protein associated	NM_023603 /// NR_045010	-5.97334	0.0153546	0.182498
1445481_at	106549	AI317158	expressed sequence AI317158	---	-5.97058	0.00110524	0.0563884
1439058_at	71514	Sfpq	splicing factor proline/glutamine rich (polypyrimidine tract binding protein associated	NM_023603 /// NR_045010	-5.96722	4.75942e-07	0.00337434
1450933_at	18583	Pde7a	phosphodiesterase 7A	NM_001122759 /// NM_008802	-5.96123	0.00228842	0.0769365
1439128_at	56490	Zbtb20	zinc finger and BTB domain containing 20	NM_019778 /// NM_181058	-5.95716	8.48185e-05	0.0173312
1433537_at	22589	Atrx	alpha thalassemia/mental retardation syndrome X-linked homolog (human)	NM_009530	-5.95306	0.00537303	0.113734
1434766_at	108079	Prkaa2	protein kinase, AMP-activated, alpha 2 catalytic subunit	NM_178143	-5.94855	0.00248601	0.0798018
1436369_at	100504421	2900076A07Rik	RIKEN cDNA 2900076A07 gene	NR_045299	-5.94641	0.000865733	0.0499302
1455665_at	244421	Lonrf1	LON peptidase N-terminal domain and ring finger 1	NM_001081150	-5.94601	0.00497632	0.10997
1437873_at	240064	Zfp799	zinc finger protein 799	NM_177359	-5.93193	0.0202847	0.205356
1448835_at	50496	E2f6	E2F transcription factor 6	NM_033270 /// NR_027677	-5.92116	0.00984682	0.153095
1415685_at	76784	Mtif2	mitochondrial translational initiation factor 2	NM_133767	-5.92092	0.021556	0.210023
1426731_at	13346	Des	desmin	NM_010043	-5.90286	0.00169016	0.0677164
1450037_at	22284	Usp9x	ubiquitin specific peptidase 9, X chromosome	NM_009481	-5.90246	0.0044094	0.10433
1450505_a_at	66270	Fam134b	family with sequence similarity 134, member B	NM_001034851 /// NM_025459	-5.90178	0.000755909	0.0466257
1440348_at	230597	Zfyve9	zinc finger, FYVE domain containing 9	NM_183300	-5.89724	0.00302796	0.0872613
1428782_a_at	22273	Uqcrc1	ubiquinol-cytochrome c reductase core protein 1	NM_025407	-5.89188	0.00068787	0.0453562
1417981_at	72999	Insig2	insulin induced gene 2	NM_133748 /// NM_178082	-5.88936	4.08132e-05	0.0134359
1420136_a_at	---	---	---	---	-5.87966	0.00705471	0.130202
1418084_at	18186	Nrp1	neuropilin 1	NM_008737	-5.87731	0.00332424	0.0903173
1428847_a_at	11426	Macf1	microtubule-actin crosslinking factor 1	NM_001199136 /// NM_001199137 /// NM_009600	-5.8664	0.00302513	0.0872613
1417383_at	12499	Entpd5	ectonucleoside triphosphate diphosphohydrolase 5	NM_001026214 /// NM_007647	-5.86531	0.00154516	0.0656817
1421840_at	11303	Abca1	ATP-binding cassette, sub-family A (ABC1), member 1	NM_013454	-5.86524	0.0131726	0.172064
1433955_at	93871	Brwd1	bromodomain and WD repeat domain containing 1	NM_001103179 /// NM_145125 /// NM_176928	-5.8535	0.00272903	0.0833126
1439793_at	14611	Gja3	gap junction protein, alpha 3	NM_016975	-5.85291	0.0107443	0.158052
1444531_at	---	---	---	---	-5.84783	0.00709127	0.13042
1454680_at	320661	D5Ertd579e	DNA segment, Chr 5, ERATO Doi 579, expressed	NM_001081232	-5.82911	0.00196808	0.0725697
1448645_at	17692	Msl3	male-specific lethal 3 homolog (Drosophila)	NM_010832	-5.80681	5.63723e-05	0.0155978
1419916_at	109331	Rnf20	Ring finger protein 20	NM_001163263 /// NM_182999	-5.80508	0.0068629	0.128675
1436275_at	80906	Kcnip2	Kv channel-interacting protein 2	NM_030716 /// NM_145703 /// NM_145704	-5.80471	0.00306706	0.0877712
1432799_at	77330	C030011G24Rik	RIKEN cDNA C030011G24 gene	---	-5.79984	0.0228515	0.214879
1438276_at	---	---	---	---	-5.79623	0.00217845	0.0754611
1425189_a_at	27395	Mrpl15	mitochondrial ribosomal protein L15	NM_001177658 /// NM_025300 /// NR_033530	-5.79275	0.00224379	0.0767227
1435930_at	244891	Scaper	S phase cyclin A-associated protein in the ER	NM_001081341 /// NM_175536	-5.78143	0.00773265	0.136501
1450626_at	110173	Manba	mannosidase, beta A, lysosomal	NM_027288	-5.76752	0.0136509	0.174361
1434870_at	66523	2810004N23Rik	RIKEN cDNA 2810004N23 gene	NM_025615	-5.75783	0.000782085	0.0472717
1451074_at	24017	Rnf13	ring finger protein 13	NM_001113413 /// NM_011883	-5.74466	0.011379	0.162327
1426760_at	320727	Ipo8	importin 8	NM_001081113	-5.7436	0.00510851	0.111196
1435841_s_at	20917	Suclg2	succinate-Coenzyme A ligase, GDP-forming, beta subunit	NM_011507	-5.74109	0.00642715	0.124601
1441262_at	---	---	---	---	-5.73299	0.0189765	0.199594
1436803_a_at	66218	Ndufb9	NADH dehydrogenase (ubiquinone) 1 beta subcomplex, 9	NM_023172	-5.72883	2.92498e-06	0.00519724
1428181_at	110826	Etfb	electron transferring flavoprotein, beta polypeptide	NM_026695	-5.72716	0.0227218	0.214399
1416970_a_at	12866	Cox7a2	cytochrome c oxidase, subunit VIIa 2	NM_009945	-5.72333	0.0129246	0.170886
1426646_at	66818	9130011J15Rik	RIKEN cDNA 9130011J15 gene	NM_172396	-5.72159	0.00786255	0.13718
1454925_x_at	17449	Mdh1	malate dehydrogenase 1, NAD (soluble)	NM_008618	-5.71427	0.0107988	0.158386
1446046_at	---	---	---	---	-5.70886	0.00507133	0.110922
1433525_at	13617	Ednra	endothelin receptor type A	NM_010332	-5.69888	0.00276743	0.0838637
1426489_s_at	67118	Bfar	bifunctional apoptosis regulator	NM_001177552 /// NM_025976	-5.6969	0.00376829	0.0959107
1424986_s_at	50754	Fbxw7	F-box and WD-40 domain protein 7	NM_001177773 /// NM_001177774 /// NM_080428	-5.69246	0.00582529	0.118345
1429217_at	72611	Zfp655	zinc finger protein 655	NM_001083958 /// NM_028298	-5.69205	0.00110321	0.0563485
1423064_at	13435	Dnmt3a	DNA methyltransferase 3A	NM_007872 /// NM_153743	-5.68496	0.000333131	0.031498
1451451_at	227960	Gca	grancalcin	NM_145523	-5.68009	0.00144908	0.063809
1451336_at	16855	Lgals4	lectin, galactose binding, soluble 4	NM_010706	-5.66971	0.00370449	0.0949018
1425196_a_at	68917	Hint2	histidine triad nucleotide binding protein 2	NM_026871	-5.66559	0.012102	0.166559
1452128_a_at	210766	Brcc3	BRCA1/BRCA2-containing complex, subunit 3	NM_001166457 /// NM_001166459 /// NM_145956	-5.65625	0.0306934	0.239147
1433077_at	72626	2700078F05Rik	RIKEN cDNA 2700078F05 gene	---	-5.65293	0.00796808	0.137886
1452223_s_at	72972	Gcap14	granule cell antiserum positive 14	NM_027045 /// NM_028407	-5.64986	0.0031551	0.0887699
1438443_at	56490	Zbtb20	zinc finger and BTB domain containing 20	NM_019778 /// NM_181058	-5.64941	0.000613726	0.0430154
1424562_a_at	11739	Slc25a4	solute carrier family 25 (mitochondrial carrier, adenine nucleotide translocator), memb	NM_007450	-5.6444	0.00773285	0.136501
1457681_at	545428	Ccdc141	coiled-coil domain containing 141	NM_001025576	-5.64037	0.00112321	0.0569188
1448405_a_at	58521	Eid1	EP300 interacting inhibitor of differentiation 1	NM_025613	-5.63972	0.00123203	0.0594287
1421070_at	56790	Fam48a	family with sequence similarity 48, member A	NM_019995	-5.63936	0.00310917	0.0883464
1453303_at	74604	4833417J20Rik	RIKEN cDNA 4833417J20 gene	---	-5.63837	0.000263537	0.0276413
1433540_x_at	19046	Ppp1cb	protein phosphatase 1, catalytic subunit, beta isoform	NM_172707	-5.63686	0.0215121	0.209974
1434228_at	381511	Pdp1	pyruvate dehyrogenase phosphatase catalytic subunit 1	NM_001033453 /// NM_001098230 /// NM_001098231	-5.63543	0.00218885	0.0757629
1423270_at	83814	Nedd4l	neural precursor cell expressed, developmentally down-regulated gene 4-like	NM_001114386 /// NM_031881	-5.63225	0.00502875	0.1104
1426912_at	26374	Rfwd2	ring finger and WD repeat domain 2	NM_011931	-5.61718	0.00387414	0.0972329
1431328_at	100861758	LOC100861758	uncharacterized LOC100861758	XR_140700	-5.61496	0.00872379	0.144174
1451628_a_at	11735	Ank3	ankyrin 3, epithelial	NM_009670 /// NM_146005 /// NM_170687 /// NM_170688 /// NM_170689 /// NM_170690 /// NM_	-5.6125	4.57216e-05	0.0142395
1418710_at	12509	Cd59a	CD59a antigen	NM_001111060 /// NM_007652 /// XM_003689342	-5.60847	0.00159374	0.0664317
1423972_at	110842	Etfa	electron transferring flavoprotein, alpha polypeptide	NM_145615	-5.60613	0.0106235	0.157873
1420489_at	64659	Mrps14	mitochondrial ribosomal protein S14	NM_025474	-5.60428	0.0180557	0.194676
1457359_at	234515	Inpp4b	inositol polyphosphate-4-phosphatase, type II	NM_001024617	-5.59991	0.00188142	0.0714376
1429197_s_at	29809	Rabgap1l	RAB GTPase activating protein 1-like	NM_001038621 /// NM_013862	-5.59571	0.000195268	0.0239966
1456048_at	208922	Cpeb3	cytoplasmic polyadenylation element binding protein 3	NM_198300	-5.58384	2.12969e-05	0.0111143
1432800_at	77330	C030011G24Rik	RIKEN cDNA C030011G24 gene	---	-5.58243	0.0170443	0.1899
1416859_at	30795	Fkbp3	FK506 binding protein 3	NM_013902	-5.58152	0.0164533	0.187626
1423085_at	13643	Efnb3	ephrin B3	NM_007911	-5.56588	0.00402776	0.0993741
1418664_at	17475	Mpdz	multiple PDZ domain protein	NM_010820	-5.56383	0.00662115	0.126481
1418059_at	170757	Eltd1	EGF, latrophilin seven transmembrane domain containing 1	NM_133222	-5.56241	0.00507949	0.110934
1418498_at	14168	Fgf13	fibroblast growth factor 13	NM_010200	-5.5466	0.00642882	0.124601
1456256_at	217869	Eif5	eukaryotic translation initiation factor 5	NM_173363 /// NM_178041	-5.54481	0.000106204	0.0182904
1426763_at	18247	Oaz2	ornithine decarboxylase antizyme 2	NM_010952	-5.54373	0.0145534	0.178721
1430097_at	71504	8430436C05Rik	RIKEN cDNA 8430436C05 gene	---	-5.54349	0.00951918	0.150722
1442025_a_at	---	---	---	---	-5.54209	0.00102917	0.0542882
1455594_at	211446	Exoc3	exocyst complex component 3	NM_177333	-5.5417	0.000108834	0.0184592
1435757_a_at	67003	Uqcrc2	ubiquinol cytochrome c reductase core protein 2	NM_025899	-5.54039	0.0091387	0.147994
1423491_at	57443	Fbxo3	F-box protein 3	NM_020593 /// NM_212433	-5.53824	0.0043726	0.104013
1432681_at	71588	9130009M17Rik	RIKEN cDNA 9130009M17 gene	---	-5.53073	0.00947293	0.150463
1425206_a_at	22215	Ube3a	Ubiquitin protein ligase E3A	NM_001033962 /// NM_011668 /// NM_173010	-5.52895	0.00101739	0.0540464
1417194_at	20656	Sod2	superoxide dismutase 2, mitochondrial	NM_013671	-5.5289	1.3074e-05	0.0101449
1439066_at	11600	Angpt1	angiopoietin 1	NM_009640	-5.52403	0.00695624	0.129268
1459869_x_at	319518	Pdpr	pyruvate dehydrogenase phosphatase regulatory subunit	NM_198308	-5.51807	0.000527186	0.0404364
1424092_at	269587	Epb4.1	erythrocyte protein band 4.1	NM_001128606 /// NM_001128607 /// NM_183428	-5.51627	0.00462375	0.106613
1437221_at	382985	Rrm2b	ribonucleotide reductase M2 B (TP53 inducible)	NM_199476	-5.51467	0.00764589	0.135872
1458624_at	666794	Rbm24	RNA binding motif protein 24	NM_001081425	-5.5106	0.00328775	0.0899602
1416337_at	67530	Uqcrb	ubiquinol-cytochrome c reductase binding protein	NM_026219	-5.50679	0.0125157	0.168494
1455101_at	215789	Phactr2	phosphatase and actin regulator 2	NM_001033257 /// NM_001195065 /// NM_001195066 /// NM_001195096	-5.50637	0.00706745	0.130202
1433761_at	83679	Pde4dip	phosphodiesterase 4D interacting protein (myomegalin)	NM_001039376 /// NM_001110163 /// NM_031401 /// NM_177145 /// NM_178080	-5.501	0.0222847	0.212621
1457508_at	320358	C430003N24Rik	RIKEN cDNA C430003N24 gene	---	-5.49884	0.0133199	0.172677
1426709_a_at	170822	Usp33	ubiquitin specific peptidase 33	NM_001076676 /// NM_001252486 /// NM_133247	-5.49604	0.017063	0.190062
1448284_a_at	66377	Ndufc1	NADH dehydrogenase (ubiquinone) 1, subcomplex unknown, 1	NM_025523	-5.49321	0.00360909	0.0935605
1457338_at	---	---	---	---	-5.49143	0.00232973	0.0776019
1433740_at	72477	Tmem87b	transmembrane protein 87B	NM_028248	-5.49009	0.00449199	0.104927
1436842_at	235461	Fam63b	family with sequence similarity 63, member B	NM_172772	-5.49005	0.00367402	0.094471
1441570_at	---	---	---	---	-5.47462	0.0164116	0.187378
1420641_a_at	59010	Sqrdl	sulfide quinone reductase-like (yeast)	NM_001162503 /// NM_021507 /// NR_027888	-5.47158	0.00604316	0.120412
1460694_s_at	225115	Svil	supervillin	NM_153153 /// NM_178046	-5.46929	0.0150822	0.181103
1423136_at	14164	Fgf1	fibroblast growth factor 1	NM_010197	-5.45563	0.000945901	0.0525525
1424782_at	67171	Dram2	DNA-damage regulated autophagy modulator 2	NM_001025582 /// NM_026013	-5.45489	0.0103886	0.15644
1448487_at	16978	Lrrfip1	leucine rich repeat (in FLII) interacting protein 1	NM_001111311 /// NM_001111312 /// NM_008515	-5.44674	0.00242423	0.0790668
1420776_a_at	11992	Auh	AU RNA binding protein/enoyl-coenzyme A hydratase	NM_016709	-5.44	0.00314503	0.0886526
1422665_a_at	18537	Pcmt1	protein-L-isoaspartate (D-aspartate) O-methyltransferase 1	NM_008786	-5.43944	0.00331744	0.0902412
1447903_x_at	108012	Ap1s2	adaptor-related protein complex 1, sigma 2 subunit	NM_026887	-5.43603	0.00337426	0.0910409
1436041_at	15111	Hand2	heart and neural crest derivatives expressed transcript 2	NM_010402	-5.43411	0.00282348	0.0843518
1454956_at	72508	Rps6kb1	ribosomal protein S6 kinase, polypeptide 1	NM_001114334 /// NM_028259	-5.43127	0.0163092	0.186786
1434690_at	225010	Lclat1	lysocardiolipin acyltransferase 1	NM_001081071 /// NM_001177967 /// NM_001177968	-5.4311	2.87486e-05	0.012002
1453646_at	73104	3110005L21Rik	RIKEN cDNA 3110005L21 gene	---	-5.4261	0.000604649	0.0426098
1454225_s_at	73852	D3Ertd751e	DNA segment, Chr 3, ERATO Doi 751, expressed	NM_001099785 /// NM_027271 /// NM_028667	-5.42303	0.000992111	0.0536572
1418988_at	18634	Pex7	peroxisomal biogenesis factor 7	NM_001161825 /// NM_008822	-5.4219	0.00194804	0.072501
1438217_at	268859	Rbfox1	RNA binding protein, fox-1 homolog (C. elegans) 1	NM_021477 /// NM_183188	-5.42128	0.00395772	0.0986173
1425164_a_at	18682	Phkg1	phosphorylase kinase gamma 1	NM_011079	-5.41019	0.00198403	0.0725929
1448269_a_at	67455	Klhl13	kelch-like 13 (Drosophila)	NM_026167	-5.40721	0.00464512	0.106833
1437222_x_at	382985	Rrm2b	ribonucleotide reductase M2 B (TP53 inducible)	NM_199476	-5.40124	0.00280606	0.0841586
1449628_s_at	99138	Stard7	START domain containing 7	NM_139308	-5.40044	0.00250606	0.0799715
1449935_a_at	83945	Dnaja3	DnaJ (Hsp40) homolog, subfamily A, member 3	NM_001135112 /// NM_023646	-5.39792	0.000949983	0.0525525
1429063_s_at	16558	Kif16b	kinesin family member 16B	NM_001081133	-5.39767	0.000497321	0.0396986
1416373_at	18041	Nfs1	nitrogen fixation gene 1 (S. cerevisiae)	NM_010911	-5.39547	0.00494872	0.109677
1427997_at	68493	Ndufaf4	NADH dehydrogenase (ubiquinone) 1 alpha subcomplex, assembly factor 4	NM_026742	-5.38202	0.0272101	0.229136
1446479_at	435766	Tnni3k	TNNI3 interacting kinase	NM_001012364 /// NM_177066	-5.37354	0.000799456	0.0478338
1415958_at	20528	Slc2a4	solute carrier family 2 (facilitated glucose transporter), member 4	NM_009204	-5.371	0.00209794	0.0741343
1440578_at	---	---	---	---	-5.37085	0.00412824	0.100545
1426934_at	215819	Nhsl1	NHS-like 1	NM_001163592 /// NM_173390	-5.36945	0.0085356	0.143048
1447410_at	---	---	---	---	-5.36532	0.0213919	0.209192
1444199_at	---	---	---	---	-5.36461	0.0299831	0.237365
1422108_at	140491	Ppp1r3a	protein phosphatase 1, regulatory (inhibitor) subunit 3A	NM_080464	-5.36044	0.00108418	0.0559468
1432232_at	214742	Rcor3	REST corepressor 3	NM_144814	-5.35488	0.00296097	0.0863237
1452707_at	70788	Klhl30	kelch-like 30 (Drosophila)	NM_027551	-5.34996	0.0206998	0.20714
1434944_at	13400	Dmpk	dystrophia myotonica-protein kinase	NM_001190490 /// NM_001190491 /// NM_032418	-5.34746	0.00174972	0.0688627
1423420_at	11554	Adrb1	adrenergic receptor, beta 1	NM_007419	-5.3442	0.00656026	0.12617
1417965_at	101476	Plekha1	pleckstrin homology domain containing, family A (phosphoinositide binding specific) mem	NM_133942	-5.34197	0.00606444	0.120703
1417001_a_at	27981	D4Wsu53e	DNA segment, Chr 4, Wayne State University 53, expressed	NM_023665	-5.34039	0.0283274	0.232882
1435264_at	246707	Emilin2	elastin microfibril interfacer 2	NM_145158	-5.33399	0.00693611	0.12905
1458892_at	102344	9430047G12Rik	RIKEN cDNA 9430047G12 gene	---	-5.33251	0.00675967	0.127774
1438238_at	630836	2010315B03Rik	RIKEN cDNA 2010315B03 gene	NM_001243117 /// NM_001243118 /// NM_001243119	-5.32973	0.00152045	0.0653706
1442466_a_at	327655	Ppip5k1	diphosphoinositol pentakisphosphate kinase 1	NM_178795	-5.32042	0.00821287	0.140041
1429264_at	68128	C030044B11Rik	RIKEN cDNA C030044B11 gene	NR_015601	-5.3182	0.00602084	0.120286
1416840_at	68041	Mid1ip1	Mid1 interacting protein 1 (gastrulation specific G12-like (zebrafish))	NM_001166635 /// NM_026524	-5.30864	0.030463	0.238752
1428829_at	329260	Dennd1b	DENN/MADD domain containing 1B	NM_001166501 /// NM_181347 /// NM_183217	-5.30182	0.00537925	0.113741
1442167_at	76884	Cyfip2	cytoplasmic FMR1 interacting protein 2	NM_001252459 /// NM_001252460 /// NM_133769	-5.29633	0.000292535	0.0295821
1450051_at	22589	Atrx	alpha thalassemia/mental retardation syndrome X-linked homolog (human)	NM_009530	-5.2937	0.0105786	0.157564
1434717_at	26554	Cul3	cullin 3	NM_016716	-5.27551	0.000267464	0.0278588
1453949_s_at	18777	Lypla1	lysophospholipase 1	NM_008866	-5.2688	0.00700647	0.12975
1416175_a_at	22335	Vdac3	voltage-dependent anion channel 3	NM_001198998 /// NM_011696	-5.26381	0.00226831	0.0767719
1417580_s_at	20341	Selenbp1	selenium binding protein 1	NM_009150	-5.2543	0.0140873	0.176606
1440656_at	94253	Hecw1	HECT, C2 and WW domain containing E3 ubiquitin protein ligase 1	NM_001081348 /// NM_153130 /// NM_178809	-5.24855	0.0075727	0.135429
1438065_at	225283	Rprd1a	regulation of nuclear pre-mRNA domain containing 1A	NM_144861	-5.24487	0.000418302	0.0353293
1451575_a_at	56409	Nudt3	nudix (nucleotide diphosphate linked moiety X)-type motif 3	NM_019837	-5.24468	0.00305454	0.0875797
1446844_at	66433	Chchd7	coiled-coil-helix-coiled-coil-helix domain containing 7	NM_001190322 /// NM_001190323 /// NM_001190324 /// NM_181391	-5.23701	0.00308278	0.0879978
1442401_at	---	---	---	---	-5.23467	0.00014228	0.0210451
1436165_at	192196	Luc7l2	LUC7-like 2 (S. cerevisiae)	NM_001170848 /// NM_001170849 /// NM_138680	-5.22459	0.00356939	0.093155
1453282_at	13052	Cxadr	coxsackie virus and adenovirus receptor	NM_001025192 /// NM_009988	-5.22301	0.0191045	0.200286
1458539_at	226412	R3hdm1	R3H domain 1 (binds single-stranded nucleic acids)	NM_181750	-5.22063	0.000523875	0.0402886
1418502_a_at	170719	Oxr1	oxidation resistance 1	NM_001130163 /// NM_001130164 /// NM_001130165 /// NM_001130166 /// NM_130885	-5.21685	0.00669987	0.127444
1454967_at	77128	A930001N09Rik	RIKEN cDNA A930001N09 gene	NM_029870	-5.21496	0.0135748	0.17374
1421441_at	11600	Angpt1	angiopoietin 1	NM_009640	-5.21184	0.00122592	0.0594247
1433931_at	109284	C030046I01Rik	RIKEN cDNA C030046I01 gene	NM_177994	-5.20923	0.0174172	0.191679
1417573_at	109129	Mmadhc	methylmalonic aciduria (cobalamin deficiency) cblD type, with homocystinuria	NM_133839	-5.20492	0.0164126	0.187378
1415996_at	56338	Txnip	thioredoxin interacting protein	NM_001009935 /// NM_023719	-5.20487	0.000186766	0.0234634
1427213_at	18639	Pfkfb1	6-phosphofructo-2-kinase/fructose-2,6-biphosphatase 1	NM_008824	-5.20089	0.00361071	0.0935605
1448300_at	66447	Mgst3	microsomal glutathione S-transferase 3	NM_025569 /// NM_029392	-5.19956	0.000219829	0.0254689
1458066_at	---	---	---	---	-5.19637	0.00470955	0.10733
1434446_at	16337	Insr	insulin receptor	NM_010568	-5.19039	0.00926853	0.149027
1433616_a_at	433771	Minos1	mitochondrial inner membrane organizing system 1	NM_001163006 /// NR_033745	-5.18808	0.0345655	0.24943
1449292_at	12421	Rb1cc1	RB1-inducible coiled-coil 1	NM_009826	-5.17993	0.0218186	0.211317
1417066_at	67426	Adck3	aarF domain containing kinase 3	NM_001163290 /// NM_023341	-5.17407	0.000418164	0.0353293
1426877_a_at	66923	Pbrm1	polybromo 1	NM_001081251 /// NM_025847	-5.17035	0.0113661	0.162295
1417702_a_at	140483	Hnmt	histamine N-methyltransferase	NM_080462	-5.16874	0.00969769	0.152072
1434572_at	100861990 /// 79221	Hdac9 /// LOC100861990	histone deacetylase 9 /// histone deacetylase 9-like	NM_024124 /// XM_003688889 /// XM_003689272	-5.16274	0.0122185	0.167091
1429505_at	269198	Nbeal1	neurobeachin like 1	NM_173444	-5.15977	0.00781414	0.136788
1438183_x_at	20322	Sord	sorbitol dehydrogenase	NM_146126	-5.15309	0.0016223	0.0666977
1422902_s_at	76055	Mgea5	meningioma expressed antigen 5 (hyaluronidase)	NM_023799	-5.15244	0.00891433	0.145458
1452114_s_at	16011	Igfbp5	insulin-like growth factor binding protein 5	NM_010518	-5.15231	0.00142856	0.0635633
1421571_a_at	100041546 /// 17067	Ly6c1 /// Ly6c2	lymphocyte antigen 6 complex, locus C1 /// lymphocyte antigen 6 complex, locus C2	NM_001099217 /// NM_001252055 /// NM_001252056 /// NM_001252057 /// NM_001252058 /// NM	-5.14939	0.00398009	0.0988506
1425619_s_at	13511	Dsg2	desmoglein 2	NM_007883	-5.14882	0.000232436	0.0260127
1419547_at	68636	Fahd1	fumarylacetoacetate hydrolase domain containing 1	NM_023480	-5.14673	0.0050817	0.110934
1425968_s_at	11790	Speg	SPEG complex locus	NM_001085370 /// NM_001085371 /// NM_001173477 /// NM_007463	-5.14547	0.00834525	0.141496
1416020_a_at	11951	Atp5g1	ATP synthase, H+ transporting, mitochondrial F0 complex, subunit c1 (subunit 9)	NM_001161419 /// NM_007506	-5.13993	0.000699296	0.0454457
1421488_at	29809	Rabgap1l	RAB GTPase activating protein 1-like	NM_001038621 /// NM_013862	-5.13991	0.000331409	0.031401
1444579_at	---	---	---	---	-5.13988	0.00468995	0.107317
1455778_at	93681	Zfp192	zinc finger protein 192	NM_001251833 /// NM_001251834 /// NM_139141	-5.13244	0.00846272	0.142683
1453406_a_at	100972	Rab28	RAB28, member RAS oncogene family	NM_027295	-5.1289	0.0111757	0.161108
1416452_at	18242	Oat	ornithine aminotransferase	NM_016978	-5.12379	0.0154046	0.18288
1460506_s_at	635087 /// 675851 /// 68197	LOC635087 /// LOC675851 /// Ndufc2	NADH dehydrogenase [ubiquinone] 1 subunit C2-like /// NADH dehydrogenase [ubiquinone] 1	NM_024220 /// XM_910031 /// XM_985615	-5.11822	0.00263629	0.0820562
1416653_at	20912	Stxbp3a	syntaxin binding protein 3A	NM_011504	-5.11397	0.000792321	0.047646
1416131_s_at	76740	Efr3a	EFR3 homolog A (S. cerevisiae)	NM_133766	-5.11392	0.0224277	0.21313
1451886_at	11790	Speg	SPEG complex locus	NM_001085370 /// NM_001085371 /// NM_001173477 /// NM_007463	-5.11278	0.0020148	0.0731206
1433647_s_at	73296	Rhobtb3	Rho-related BTB domain containing 3	NM_028493	-5.11058	0.00207445	0.0736984
1422627_a_at	59030	Mkks	McKusick-Kaufman syndrome protein	NM_001141946 /// NM_021527	-5.1069	0.011854	0.164703
1450945_at	18750	Prkca	protein kinase C, alpha	NM_011101	-5.10663	0.00153247	0.065579
1417978_at	66892	Eif4e3	eukaryotic translation initiation factor 4E member 3	NM_025829	-5.10606	0.0263885	0.226738
1433965_at	11980	Atp8a1	ATPase, aminophospholipid transporter (APLT), class I, type 8A, member 1	NM_001038999 /// NM_009727	-5.09653	0.0014929	0.0649492
1454843_at	110639	Prps2	phosphoribosyl pyrophosphate synthetase 2	NM_026662	-5.09314	0.0146422	0.178819
1429767_at	100503178	2810013P06Rik	RIKEN cDNA 2810013P06 gene	NR_045268	-5.09173	0.00331246	0.0901994
1416855_at	14451	Gas1	growth arrest specific 1	NM_008086	-5.08558	0.00518194	0.111795
1426463_at	268566	Gphn	gephyrin	NM_145965 /// NM_172952	-5.08357	0.00251361	0.0801177
1449662_at	52250	Reep1	Receptor accessory protein 1	NM_178608	-5.07935	0.00270493	0.0831305
1433827_at	11980	Atp8a1	ATPase, aminophospholipid transporter (APLT), class I, type 8A, member 1	NM_001038999 /// NM_009727	-5.07527	0.00117091	0.0580321
1416959_at	353187	Nr1d2	nuclear receptor subfamily 1, group D, member 2	NM_011584	-5.06728	0.013046	0.171431
1435075_at	71900	Tmem106b	transmembrane protein 106B	NM_027992	-5.06707	0.0338847	0.24788
1439662_at	26556	Homer1	homer homolog 1 (Drosophila)	NM_011982 /// NM_147176 /// NM_152134	-5.06518	0.00282588	0.0843518
1452353_at	68526	Gpr155	G protein-coupled receptor 155	NM_001080707 /// NM_001190297	-5.06318	0.0211889	0.208981
1460400_at	50850	Spast	spastin	NM_001162870 /// NM_016962	-5.06061	6.43597e-05	0.0160373
1451728_at	73447	Wdr13	WD repeat domain 13	NM_026137 /// NR_029428	-5.06001	0.000759297	0.0466257
1434277_a_at	77864	Ypel2	yippee-like 2 (Drosophila)	NM_001005341	-5.05333	0.0157179	0.183858
1422241_a_at	54405	Ndufa1	NADH dehydrogenase (ubiquinone) 1 alpha subcomplex, 1	NM_019443	-5.04885	0.00315033	0.0887324
1433795_at	21814	Tgfbr3	transforming growth factor, beta receptor III	NM_011578	-5.04684	0.000120841	0.019258
1442427_at	---	---	---	---	-5.04678	0.0272473	0.229136
1435862_at	20658	Son	Son DNA binding protein	NM_019973 /// NM_178880	-5.03464	0.00875274	0.144309
1444429_at	319476	Lrtm1	leucine-rich repeats and transmembrane domains 1	NM_176920	-5.02544	0.000840702	0.0490511
1457354_at	268481	Krt222	keratin 222	NM_172946	-5.00445	0.00615497	0.121629
1439037_at	67040	Ddx17	DEAD (Asp-Glu-Ala-Asp) box polypeptide 17	NM_001040187 /// NM_152806 /// NM_199079 /// NM_199080	-5.00387	0.0268977	0.228353
1456462_x_at	19046	Ppp1cb	protein phosphatase 1, catalytic subunit, beta isoform	NM_172707	-5.00241	0.0218711	0.211317
1418253_a_at	18415	Hspa4l	heat shock protein 4 like	NM_011020	-5.00121	0.0267875	0.227952
1433668_at	108767	Pnrc1	proline-rich nuclear receptor coactivator 1	NM_001033225	-4.99599	0.0336275	0.246968
1428234_at	432508	Cpsf6	cleavage and polyadenylation specific factor 6	NM_001013391	-4.99288	0.000292041	0.0295821
1456927_at	17776	Mast2	microtubule associated serine/threonine kinase 2	NM_001042743 /// NM_008641	-4.99125	0.00200505	0.0730545
1435371_x_at	104158	Ces1d	carboxylesterase 1D	NM_053200	-4.986	0.0298339	0.237207
1450699_at	20341	Selenbp1	selenium binding protein 1	NM_009150	-4.98366	0.00247083	0.0795409
1422451_at	66292	Mrps21	mitochondrial ribosomal protein S21	NM_078479	-4.97968	0.0296736	0.237024
1450407_a_at	11737	Anp32a	acidic (leucine-rich) nuclear phosphoprotein 32 family, member A	NM_009672	-4.97283	0.0313749	0.241131
1418327_at	68002	1110058L19Rik	RIKEN cDNA 1110058L19 gene	NM_026503	-4.97122	0.0156714	0.183836
1434072_at	237781	Smcr7	Smith-Magenis syndrome chromosome region, candidate 7 homolog (human)	NM_001009927	-4.96687	6.10585e-05	0.0158689
1434149_at	21413	Tcf4	transcription factor 4	NM_001083967 /// NM_013685	-4.96669	0.000568062	0.0414214
1435981_at	78286	Nav2	neuron navigator 2	NM_001111016 /// NM_175272	-4.96634	0.0128957	0.17075
1451381_at	66273	1810020D17Rik	RIKEN cDNA 1810020D17 gene	NM_001177945 /// NM_001177946 /// NM_001177947 /// NM_183251	-4.9568	0.000408664	0.035107
1441193_at	216033	Ctnna3	catenin (cadherin associated protein), alpha 3	NM_001164376 /// NM_001164519 /// NM_177612	-4.95546	0.00750516	0.135018
1438685_at	100039968 /// 100177	Gm12942 /// Zmym6	predicted gene 12942 /// zinc finger, MYM-type 6	NM_001099319 /// NM_177462	-4.94657	0.00559841	0.116052
1455605_at	52822	Rufy3	RUN and FYVE domain containing 3	NM_027530	-4.93563	0.0258315	0.225126
1423511_at	66403	Asf1a	ASF1 anti-silencing function 1 homolog A (S. cerevisiae)	NM_025541	-4.93449	0.00355117	0.0930813
1431302_a_at	67528	Nudt7	nudix (nucleoside diphosphate linked moiety X)-type motif 7	NM_024437 /// NM_024446	-4.92957	0.000802979	0.0479036
1453139_at	67993	Nudt12	nudix (nucleoside diphosphate linked moiety X)-type motif 12	NM_026497	-4.92788	0.00961907	0.151371
1438824_at	20515	Slc20a1	solute carrier family 20, member 1	NM_001159593 /// NM_015747	-4.9268	0.0141296	0.176673
1426773_at	67414	Mfn1	mitofusin 1	NM_024200	-4.92635	0.0320865	0.242466
1436567_a_at	66416	Ndufa7	NADH dehydrogenase (ubiquinone) 1 alpha subcomplex, 7 (B14.5a)	NM_023202	-4.91762	0.0118729	0.164731
1437142_a_at	56703	Pigo	phosphatidylinositol glycan anchor biosynthesis, class O	NM_020035	-4.91209	0.00589778	0.119081
1454388_at	73028	2900046F13Rik	RIKEN cDNA 2900046F13 gene	---	-4.908	0.00191692	0.0721659
1456214_at	54216	Pcdh7	protocadherin 7	NM_001122758 /// NM_018764	-4.90581	0.000121432	0.0192841
1431097_at	56784	Ralgapa1	Ral GTPase activating protein, alpha subunit 1	NM_001003719 /// NM_001112714 /// NM_019994	-4.90026	0.00545821	0.114723
1438495_at	21969	Top1	topoisomerase (DNA) I	NM_009408	-4.89833	0.000421784	0.0354905
1424801_at	13800	Enah	enabled homolog (Drosophila)	NM_001083120 /// NM_001083121 /// NM_008680 /// NM_010135	-4.89578	0.000198896	0.0242443
1444086_at	210356	Nckap5	NCK-associated protein 5	NM_001081756 /// NM_172484 /// NM_176957	-4.89519	0.00410191	0.100188
1429566_a_at	15258	Hipk2	homeodomain interacting protein kinase 2	NM_001136065 /// NM_010433	-4.89421	0.00234371	0.0778952
1448011_at	320528	Vps13c	Vacuolar protein sorting 13C (yeast)	NM_177184	-4.89266	0.0234199	0.217025
1419922_s_at	226255	Atrnl1	attractin like 1	NM_181415	-4.88295	0.000951093	0.0525525
1426720_at	11787	Apbb2	amyloid beta (A4) precursor protein-binding, family B, member 2	NM_001201413 /// NM_001201414 /// NM_001201415 /// NM_001201416 /// NM_009686	-4.88185	0.00999845	0.154062
1451195_a_at	72736	Tmx1	thioredoxin-related transmembrane protein 1	NM_028339	-4.87804	0.00510266	0.11119
1439602_at	60344	Fign	fidgetin	NM_001267846 /// NM_001267847 /// NM_021716	-4.87474	0.00205723	0.073602
1424465_at	381045	Ccdc58	coiled-coil domain containing 58	NM_001159421 /// NM_001159422 /// NM_198645	-4.86189	0.00108145	0.0559468
1452929_at	56430	Clip1	CAP-GLY domain containing linker protein 1	NM_019765	-4.856	0.0338225	0.247675
1449059_a_at	67041	Oxct1	3-oxoacid CoA transferase 1	NM_024188	-4.85364	0.00485761	0.109009
1442150_at	100504668	Gm20342	Predicted gene, 20342	XR_104589 /// XR_107323	-4.85029	0.0116932	0.163681
1450095_a_at	66204	Acyp1	acylphosphatase 1, erythrocyte (common) type	NM_025421	-4.84989	0.0146856	0.179161
1452124_at	11735	Ank3	ankyrin 3, epithelial	NM_009670 /// NM_146005 /// NM_170687 /// NM_170688 /// NM_170689 /// NM_170690 /// NM_	-4.84678	0.0140696	0.176606
1452974_at	70930	Nol8	nucleolar protein 8	NM_001081350	-4.84294	0.0177487	0.193083
1448292_at	66594	Uqcr11	ubiquinol-cytochrome c reductase, complex III subunit XI	NM_025650	-4.84048	0.00349124	0.0923929
1448830_at	19252	Dusp1	dual specificity phosphatase 1	NM_013642	-4.831	0.00563431	0.116299
1416084_at	22682	Zfand5	zinc finger, AN1-type domain 5	NM_009551	-4.82875	0.0124451	0.168234
1424350_s_at	226856	Lpgat1	lysophosphatidylglycerol acyltransferase 1	NM_001134829 /// NM_172266	-4.8267	0.00193159	0.072416
1421872_at	19336	Rab24	RAB24, member RAS oncogene family	NM_009000	-4.81588	0.00529176	0.112843
1425577_at	219105	Zmym5	zinc finger, MYM-type 5	NM_001253752 /// NM_001253753 /// NM_144842	-4.80563	0.00415574	0.100738
1420959_at	65973	Asph	aspartate-beta-hydroxylase	NM_001177849 /// NM_001177850 /// NM_001177851 /// NM_001177852 /// NM_001177853 /// NM	-4.805	0.000308052	0.0304015
1424420_at	72278	Ccpg1	cell cycle progression 1	NM_001114328 /// NM_028181	-4.79674	0.00278995	0.0839768
1431073_at	72351	Ptar1	protein prenyltransferase alpha subunit repeat containing 1	NM_028208	-4.79053	0.0340989	0.248424
1442312_at	81004	Tbl1xr1	transducin (beta)-like 1X-linked receptor 1	NM_030732	-4.78977	0.00716385	0.130967
1416793_at	56298	Atl2	atlastin GTPase 2	NM_019717 /// NM_178050	-4.78625	0.0290049	0.234983
1452586_at	69010	Anapc13	anaphase promoting complex subunit 13	NM_181394	-4.7767	0.0133266	0.172713
1417935_at	67027	Mkrn2	makorin, ring finger protein, 2	NM_023290	-4.77401	0.00366493	0.094471
1432016_a_at	67834	Idh3a	isocitrate dehydrogenase 3 (NAD+) alpha	NM_029573	-4.77294	0.0186754	0.198323
1426404_a_at	29864	Rnf11	ring finger protein 11	NM_013876	-4.77229	0.0325435	0.24377
1428513_at	67488	Calcoco1	calcium binding and coiled coil domain 1	NM_026192	-4.76479	0.00103795	0.0546238
1452346_at	108902	B3gnt1	UDP-GlcNAc:betaGal beta-1,3-N-acetylglucosaminyltransferase 1	NM_175383	-4.76213	0.012757	0.169621
1423759_a_at	68944	Tmco1	transmembrane and coiled-coil domains 1	NM_001039483 /// NM_026881	-4.75405	0.0138141	0.175185
1438328_at	67933	Hcfc2	host cell factor C2	NM_001081218 /// NM_026462	-4.75337	0.00214558	0.0749788
1449078_at	54613	St3gal6	ST3 beta-galactoside alpha-2,3-sialyltransferase 6	NM_018784	-4.74885	0.00346931	0.0921491
1437002_at	215708	Fam73a	family with sequence similarity 73, member A	NM_001162375 /// NM_174868	-4.7416	0.000847295	0.049141
1431182_at	15481	Hspa8	heat shock protein 8	NM_031165	-4.74043	0.00879146	0.144341
1426863_at	19655	Rbmx	RNA binding motif protein, X chromosome	NM_001166623 /// NM_011252 /// NR_029425	-4.738	0.00223629	0.0766105
1429020_at	330260	Pon2	paraoxonase 2	NM_183308	-4.73689	0.00382474	0.0966862
1429071_at	109264	Me3	malic enzyme 3, NADP(+)-dependent, mitochondrial	NM_181407	-4.735	0.00107669	0.0558313
1437916_at	---	---	---	---	-4.73175	0.00640537	0.124347
1449445_x_at	100034361 /// 67532	Mfap1a /// Mfap1b	microfibrillar-associated protein 1A /// microfibrillar-associated protein 1B	NM_001081975 /// NM_026220	-4.72918	0.033709	0.247124
1419996_s_at	11863	Arnt	aryl hydrocarbon receptor nuclear translocator	NM_001037737 /// NM_009709	-4.72257	0.000873833	0.0501409
1450519_a_at	18747	Prkaca	protein kinase, cAMP dependent, catalytic, alpha	NM_008854	-4.72223	0.00350244	0.0924844
1422471_at	72129	Pex13	peroxisomal biogenesis factor 13	NM_023651	-4.72194	0.0257318	0.224752
1455655_a_at	230908	Tardbp	TAR DNA binding protein	NM_001003898 /// NM_001003899 /// NM_001008545 /// NM_001008546 /// NM_145556 /// NR_02	-4.7209	0.00159826	0.0664973
1433903_at	328099	Prps1l3	phosphoribosyl pyrophosphate synthetase 1-like 3	NM_001037746	-4.71574	0.00013778	0.0210451
1415686_at	68365	Rab14	RAB14, member RAS oncogene family	NM_026697	-4.71235	0.0306544	0.239147
1435157_at	320191	Hook3	hook homolog 3 (Drosophila)	NM_207659	-4.71172	0.000148344	0.0212395
1421469_a_at	20850	Stat5a	signal transducer and activator of transcription 5A	NM_001164062 /// NM_011488	-4.70813	0.0104137	0.156521
1433509_s_at	52250	Reep1	receptor accessory protein 1	NM_178608	-4.7047	0.00104946	0.0548456
1435444_at	226641	Atf6	activating transcription factor 6	NM_001081304	-4.7044	0.000952669	0.0525525
1452328_s_at	224938	Pja2	praja 2, RING-H2 motif containing	NM_001025309 /// NM_144859	-4.70417	0.00822117	0.140077
1416838_at	17850	Mut	methylmalonyl-Coenzyme A mutase	NM_008650	-4.70386	0.00917383	0.148057
1419036_at	12995	Csnk2a1	casein kinase 2, alpha 1 polypeptide	NM_007788	-4.69935	0.0048934	0.109194
1451775_s_at	16164	Il13ra1	interleukin 13 receptor, alpha 1	NM_133990	-4.69804	0.00141982	0.0633387
1437092_at	78785	Clip4	CAP-GLY domain containing linker protein family, member 4	NM_030179 /// NM_175378	-4.69624	0.00088461	0.0505023
1457272_at	---	---	---	---	-4.6922	0.000973521	0.0532204
1430982_at	110809	Srsf1	serine/arginine-rich splicing factor 1	NM_001078167 /// NM_173374	-4.68776	0.00748983	0.134796
1457954_at	---	---	---	---	-4.67908	0.00491966	0.109194
1455025_at	75552	Paqr9	progestin and adipoQ receptor family member IX	NM_198414	-4.67573	0.0273673	0.229663
1457250_x_at	---	---	---	---	-4.67339	0.00081105	0.0480653
1455804_x_at	67041	Oxct1	3-oxoacid CoA transferase 1	NM_024188	-4.67208	0.0116115	0.163681
1420856_a_at	71835	Lancl2	LanC (bacterial lantibiotic synthetase component C)-like 2	NM_133737	-4.66463	0.00517046	0.111781
1434556_at	621976	Tmem170b	transmembrane protein 170B	NM_001163572	-4.66435	0.00243518	0.0790912
1452621_at	72562	Pcbd2	pterin 4 alpha carbinolamine dehydratase/dimerization cofactor of hepatocyte nuclear fa	NM_028281	-4.65791	0.00542303	0.114292
1425330_a_at	19043	Ppm1b	protein phosphatase 1B, magnesium dependent, beta isoform	NM_001159496 /// NM_001159497 /// NM_001159498 /// NM_011151	-4.65766	0.0262588	0.226199
1456180_at	666794	Rbm24	RNA binding motif protein 24	NM_001081425	-4.64236	0.00199119	0.0727751
1428617_at	67933	Hcfc2	host cell factor C2	NM_001081218 /// NM_026462	-4.64132	0.000328582	0.0311987
1457120_at	16428	Itk	IL2 inducible T cell kinase	NM_010583	-4.63556	0.00715987	0.130967
1454990_at	77044	Arid2	AT rich interactive domain 2 (ARID, RFX-like)	NM_175251	-4.63436	0.00754506	0.135401
1422618_x_at	100038977 /// 100038997 /// 100039030 /// 100039065 /// 100039120 /// 100039240 /// 100	Gm10058 /// Gm10096 /// Gm10147 /// Gm10230 /// Gm10486 /// Gm10487 /// Gm10488 /// Gm14525 /// Gm14632 /// Gm14819 /// Gm1993 /// Gm2003 /// Gm2012 /// Gm2030 /// Gm4297 /// Gm4836 /// Gm5169 /// Gm5934 /// Gm6121 /// Gm7365 /// LOC100862354 /// Slx	predicted gene 10058 /// predicted gene 10096 /// predicted gene 10147 /// predicted ge	NM_001040669 /// NM_001099325 /// NM_001099347 /// NM_001099919 /// NM_001100444 /// NM	-4.62795	0.0162582	0.18658
1434302_at	77300	Raph1	Ras association (RalGDS/AF-6) and pleckstrin homology domains 1	NM_001045513	-4.60541	0.0102674	0.15532
1447720_x_at	18747	Prkaca	protein kinase, cAMP dependent, catalytic, alpha	NM_008854	-4.60176	0.00757263	0.135429
1419435_at	11761	Aox1	aldehyde oxidase 1	NM_009676	-4.59748	0.00752925	0.135236
1437290_at	242291	Impad1	inositol monophosphatase domain containing 1	NM_177730	-4.59371	0.00180089	0.0697185
1440603_at	---	---	---	---	-4.58969	0.000999885	0.0536572
1422470_at	12176	Bnip3	BCL2/adenovirus E1B interacting protein 3	NM_009760	-4.58797	0.00322068	0.0892153
1425275_at	65973	Asph	aspartate-beta-hydroxylase	NM_001177849 /// NM_001177850 /// NM_001177851 /// NM_001177852 /// NM_001177853 /// NM	-4.58697	0.00320622	0.0890416
1435537_at	19266	Ptprd	protein tyrosine phosphatase, receptor type, D	NM_001014288 /// NM_011211	-4.58651	0.00137613	0.0625654
1458410_at	56784	Ralgapa1	Ral GTPase activating protein, alpha subunit 1	NM_001003719 /// NM_001112714 /// NM_019994	-4.58573	0.0106238	0.157873
1450284_at	54611	Pde3a	phosphodiesterase 3A, cGMP inhibited	NM_018779	-4.585	0.00405693	0.0996578
1443219_at	---	---	---	---	-4.57577	0.000782953	0.0472717
1424347_at	67857	Ppp6c	protein phosphatase 6, catalytic subunit	NM_024209	-4.57498	0.0160314	0.185487
1429560_at	100043468	Zfp955b	zinc finger protein 955B	NM_001142957	-4.57452	0.0335627	0.246697
1422279_at	14349	Fv1	Friend virus susceptibility 1	NM_010244	-4.56515	0.0269183	0.228418
1446475_at	---	---	---	---	-4.56339	0.0055586	0.115903
1458537_at	---	---	---	---	-4.55483	0.0101016	0.154333
1445047_at	96891	C79246	expressed sequence C79246	---	-4.55405	0.00817703	0.139692
1456407_a_at	228012	Tlk1	tousled-like kinase 1	NM_172664	-4.55394	0.0107903	0.158312
1436882_at	66177	Ubl5	ubiquitin-like 5	NM_025401	-4.54525	0.00818286	0.139692
1454487_at	76126	5830490A04Rik	RIKEN cDNA 5830490A04 gene	---	-4.54214	0.00850434	0.142797
1450839_at	27528	D0H4S114	DNA segment, human D4S114	NM_001109988 /// NM_001109989 /// NM_001109990 /// NM_001267717 /// NM_053078	-4.54122	0.0244612	0.22002
1425624_at	77781	Epm2aip1	EPM2A (laforin) interacting protein 1	NM_175266	-4.53902	0.00205186	0.0735767
1427250_at	11938	Atp2a2	ATPase, Ca++ transporting, cardiac muscle, slow twitch 2	NM_001110140 /// NM_009722 /// NR_027838	-4.53685	0.00897468	0.146133
1436168_at	320926	C730029A08Rik	RIKEN cDNA C730029A08 gene	---	-4.5344	0.00247497	0.0796175
1448734_at	12870	Cp	ceruloplasmin	NM_001042611 /// NM_007752	-4.53172	0.0298264	0.237207
1451999_at	24131	Ldb3	LIM domain binding 3	NM_001039071 /// NM_001039072 /// NM_001039073 /// NM_001039074 /// NM_001039075 /// NM	-4.53138	0.0012833	0.060669
1452133_at	66576	Uqcrh	ubiquinol-cytochrome c reductase hinge protein	NM_025641	-4.52915	0.0188756	0.199283
1458868_at	---	---	---	---	-4.52656	0.00186804	0.0714016
1426458_at	83997	Slmap	sarcolemma associated protein	NM_032008	-4.52059	0.00308655	0.0880495
1420726_x_at	192289	Tmlhe	trimethyllysine hydroxylase, epsilon	NM_138758	-4.51835	0.00784821	0.137088
1458453_at	380928	Lmo7	LIM domain only 7	NM_201529	-4.51823	0.00390908	0.0977293
1418321_at	13177	Eci1	enoyl-Coenzyme A delta isomerase 1	NM_010023	-4.51745	0.0140668	0.176606
1438222_at	51922	D2Ertd612e	DNA segment, Chr 2, ERATO Doi 612, expressed	---	-4.51374	0.0054093	0.114175
1417506_at	57441	Gmnn	geminin	NM_020567	-4.50603	0.00612648	0.121319
1421014_a_at	69634	Clybl	citrate lyase beta like	NM_029556	-4.5055	0.0260154	0.225451
1423692_at	68375	Ndufa8	NADH dehydrogenase (ubiquinone) 1 alpha subcomplex, 8	NM_026703	-4.50124	0.0268414	0.228152
1434978_at	108654	4933403F05Rik	RIKEN cDNA 4933403F05 gene	NM_153794	-4.49658	0.0117862	0.164229
1456514_at	---	---	---	---	-4.49072	0.00118012	0.0582325
1449181_at	14151	Fech	ferrochelatase	NM_007998	-4.48867	0.0137313	0.174992
1430637_at	70125	2210016H18Rik	RIKEN cDNA 2210016H18 gene	---	-4.48581	0.0149215	0.180229
1428290_at	70478	Mipep	mitochondrial intermediate peptidase	NM_027436 /// NR_040642	-4.48325	0.00270583	0.0831305
1455206_at	110651	Rps6ka3	ribosomal protein S6 kinase polypeptide 3	NM_148945	-4.47294	0.0251822	0.223132
1459162_at	---	---	---	---	-4.46681	0.00771612	0.136501
1445235_at	---	---	---	---	-4.46403	0.017368	0.191333
1439478_at	171210	Acot2	acyl-CoA thioesterase 2	NM_134188	-4.45873	0.00839532	0.142078
1433512_at	14247	Fli1	Friend leukemia integration 1	NM_008026	-4.45805	0.0199077	0.20347
1454614_at	66278	1810013D10Rik	RIKEN cDNA 1810013D10 gene	NM_001145433	-4.44572	0.0127812	0.169775
1460326_at	18706	Pik3ca	phosphatidylinositol 3-kinase, catalytic, alpha polypeptide	NM_008839	-4.44356	0.0258967	0.225302
1443546_at	---	---	---	---	-4.44149	0.0245253	0.220166
1416614_at	58521	Eid1	EP300 interacting inhibitor of differentiation 1	NM_025613	-4.43952	0.00413613	0.100671
1453907_at	77639	C030041B07Rik	RIKEN cDNA C030041B07 gene	---	-4.43314	0.00146023	0.0640018
1428175_at	72745	Tmem161b	transmembrane protein 161B	NM_175187 /// NR_029418 /// NR_029419	-4.43282	5.14164e-05	0.0149509
1423900_at	14897	Trip12	thyroid hormone receptor interactor 12	NM_133975	-4.43219	0.0244421	0.219967
1455958_s_at	320717	Pptc7	PTC7 protein phosphatase homolog (S. cerevisiae)	NM_177242	-4.42924	0.00546574	0.114763
1416083_at	22682	Zfand5	zinc finger, AN1-type domain 5	NM_009551	-4.42862	0.00187218	0.0714016
1440123_at	---	---	---	---	-4.42775	0.00334072	0.0905467
1418030_at	108116	Slco3a1	solute carrier organic anion transporter family, member 3a1	NM_001038643 /// NM_023908	-4.42233	0.0196757	0.202417
1433835_at	19056	Ppp3cb	protein phosphatase 3, catalytic subunit, beta isoform	NM_008914	-4.42218	0.00788633	0.137382
1450660_at	19286	Pts	6-pyruvoyl-tetrahydropterin synthase	NM_011220	-4.40854	0.000957294	0.0525525
1430590_at	73852	D3Ertd751e	DNA segment, Chr 3, ERATO Doi 751, expressed	NM_001099785 /// NM_027271 /// NM_028667	-4.40231	0.00312113	0.088421
1435134_at	320024	Nceh1	arylacetamide deacetylase-like 1	NM_178772	-4.40142	0.00507733	0.110934
1420614_at	67117	Dynlt3	dynein light chain Tctex-type 3	NM_025975	-4.39826	0.0010083	0.0538552
1424364_a_at	622178 /// 66152	Gm6293 /// Uqcr10	predicted pseudogene 6293 /// ubiquinol-cytochrome c reductase, complex III subunit X	NM_001047158 /// NM_197979 /// XM_003086110 /// XM_886587	-4.39527	0.00866372	0.14392
1434151_at	70152	Mettl7a1	methyltransferase like 7A1	NM_027334	-4.39445	0.000384101	0.0340601
1437370_at	68549	Sgol2	shugoshin-like 2 (S. pombe)	NM_001177867 /// NM_199007	-4.38711	0.00267536	0.0827581
1416906_at	59008	Anapc5	anaphase-promoting complex subunit 5	NM_001042491 /// NM_021505	-4.38315	0.0128299	0.170238
1449011_at	20499	Slc12a7	solute carrier family 12, member 7	NM_011390	-4.38155	0.0232042	0.216539
1429598_at	74183	2310042D19Rik	RIKEN cDNA 2310042D19 gene	NM_172417	-4.38044	0.00178075	0.0694379
1427271_at	235132	Zbtb44	zinc finger and BTB domain containing 44	NM_001115130 /// NM_172765 /// NM_177768	-4.36763	0.00143598	0.0635633
1425597_a_at	19317	Qk	quaking	NM_001159516 /// NM_001159517 /// NM_021881	-4.36537	0.00564415	0.116299
1438398_at	---	---	---	---	-4.36486	0.0177385	0.193083
1427703_at	18472	Pafah1b1	platelet-activating factor acetylhydrolase, isoform 1b, subunit 1	NM_013625 /// NR_037610	-4.36162	0.00766466	0.136042
1454551_at	78417	9530034D02Rik	RIKEN cDNA 9530034D02 gene	---	-4.35845	0.0107303	0.158052
1439825_at	209200	Dtx3l	deltex 3-like (Drosophila)	NM_001013371	-4.35742	0.00747094	0.134701
1428588_a_at	107733	Mrpl41	mitochondrial ribosomal protein L41	NM_001031808	-4.35702	0.00604103	0.120412
1452347_at	17258	Mef2a	myocyte enhancer factor 2A	NM_001033713 /// NM_013597 /// NM_194070	-4.35426	0.00415055	0.100738
1435632_at	68564	Nufip2	nuclear fragile X mental retardation protein interacting protein 2	NM_001024205	-4.35347	0.00225777	0.0767518
1423627_at	18104	Nqo1	NAD(P)H dehydrogenase, quinone 1	NM_008706	-4.35197	0.000826154	0.0485621
1419252_at	13858	Eps15	epidermal growth factor receptor pathway substrate 15	NM_001159964 /// NM_007943	-4.34861	0.0084411	0.142425
1454997_at	320183	Msrb3	methionine sulfoxide reductase B3	NM_177092	-4.3421	0.00104111	0.0546626
1418254_at	56369	Apip	APAF1 interacting protein	NM_019735	-4.33774	0.000774466	0.0470744
1442416_at	328087	D930001B02	uncharacterized protein D930001B02	---	-4.33764	0.000671367	0.0447258
1436193_at	230815	Man1c1	mannosidase, alpha, class 1C, member 1	NM_207237	-4.33754	0.0140992	0.176623
1418128_at	11512	Adcy6	adenylate cyclase 6	NM_007405	-4.33726	0.0261207	0.225506
1436834_x_at	17449	Mdh1	malate dehydrogenase 1, NAD (soluble)	NM_008618	-4.33126	0.000487179	0.039129
1434781_at	214063	Dnajc16	DnaJ (Hsp40) homolog, subfamily C, member 16	NM_172338	-4.32917	0.0012373	0.0594943
1458876_at	---	---	---	---	-4.32841	0.00652362	0.125724
1422577_at	12974	Cs	citrate synthase	NM_026444	-4.3268	0.0140962	0.176623
1428699_at	20603 /// 671878	Gm14680 /// Sms	predicted gene 14680 /// spermine synthase	NM_009214 /// XM_001473146 /// XM_001473434	-4.32654	0.0113539	0.162254
1428607_at	11836	Araf	v-raf murine sarcoma 3611 viral oncogene homolog	NM_001159645 /// NM_009703	-4.3252	0.00243135	0.0790668
1419913_at	20901	Strap	Serine/threonine kinase receptor associated protein	NM_011499	-4.3212	0.0237273	0.217594
1428970_at	72117	Naa50	N(alpha)-acetyltransferase 50, NatE catalytic subunit	NM_028108	-4.32014	0.0121255	0.166716
1446786_at	---	---	---	---	-4.31446	0.00773063	0.136501
1434354_at	109731	Maob	monoamine oxidase B	NM_172778	-4.30734	0.00318601	0.0889792
1417369_at	15488	Hsd17b4	hydroxysteroid (17-beta) dehydrogenase 4	NM_008292	-4.30375	0.0139336	0.17599
1430462_at	71886	2310002L09Rik	RIKEN cDNA 2310002L09 gene	NM_027104 /// NM_027981	-4.3022	0.00264606	0.0821901
1460061_at	---	---	---	---	-4.29714	0.00834886	0.141502
1434671_at	98262	B230337E12Rik	RIKEN cDNA B230337E12 gene	---	-4.29507	0.0166473	0.188453
1425228_a_at	27369	Dguok	deoxyguanosine kinase	NM_001162521 /// NM_013764	-4.2942	0.0036467	0.094198
1426759_at	225028	Map4k3	mitogen-activated protein kinase kinase kinase kinase 3	NM_001081357	-4.2908	0.0184112	0.196912
1434471_at	226499	BC003331	cDNA sequence BC003331	NM_001077237 /// NM_145511	-4.289	0.0155424	0.183282
1452111_at	232536	Mrps35	mitochondrial ribosomal protein S35	NM_145573	-4.28878	0.0123947	0.168076
1442304_at	100042588	Gm3916	predicted gene 3916	XR_106015 /// XR_107168	-4.2869	0.00135832	0.0620057
1451405_at	110821	Pcca	propionyl-Coenzyme A carboxylase, alpha polypeptide	NM_144844	-4.28294	0.000146523	0.0211129
1419223_a_at	13527	Dtna	dystrobrevin alpha	NM_010087 /// NM_207650	-4.27099	0.0186905	0.198437
1434221_at	194401	Mical3	microtubule associated monoxygenase, calponin and LIM domain containing 3	NM_001270475 /// NM_153396 /// XM_003084669 /// XM_003086529 /// XM_003688819	-4.26797	0.0294495	0.236486
1428078_at	76892	Rnft1	ring finger protein, transmembrane 1	NM_029788	-4.26732	0.021533	0.209974
1433296_at	76755	2310045N14Rik	RIKEN cDNA 2310045N14 gene	---	-4.26498	0.00195076	0.072501
1436568_at	67374	Jam2	junction adhesion molecule 2	NM_023844	-4.26275	0.000568498	0.0414214
1438519_at	75785	Klhl24	Kelch-like 24 (Drosophila)	NM_029436	-4.26271	0.0005942	0.0423365
1458122_at	---	---	---	---	-4.2627	0.00148642	0.0648347
1455700_at	74238	Mterfd3	MTERF domain containing 3	NM_028832	-4.26261	0.00976685	0.152576
1424899_at	74080	Nmnat3	nicotinamide nucleotide adenylyltransferase 3	NM_144533	-4.25907	0.00093993	0.0524067
1426742_at	11950	Atp5f1	ATP synthase, H+ transporting, mitochondrial F0 complex, subunit B1	NM_009725	-4.25607	0.0154212	0.182981
1449534_at	20962	Sycp3	synaptonemal complex protein 3	NM_011517	-4.24369	0.0101213	0.154422
1443579_s_at	100505173 /// 97998	Deptor /// LOC100505173	DEP domain containing MTOR-interacting protein /// uncharacterized LOC100505173	NM_001037937 /// NM_145470 /// XR_106933	-4.24354	0.00246977	0.0795409
1451559_a_at	28200	Dhrs4	dehydrogenase/reductase (SDR family) member 4	NM_001037938 /// NM_030686	-4.24111	0.00249831	0.0799691
1458381_at	224796	Clic5	chloride intracellular channel 5	NM_172621	-4.23761	0.00536129	0.113734
1436521_at	246049	Slc36a2	solute carrier family 36 (proton/amino acid symporter), member 2	NM_153170	-4.23674	0.00680936	0.127928
1423083_at	19338	Rab33b	RAB33B, member of RAS oncogene family	NM_016858	-4.23537	0.0144999	0.178695
1423421_at	56503	Ankrd49	ankyrin repeat domain 49	NM_019683	-4.23232	0.0263633	0.226574
1424261_at	319475	Zfp672	zinc finger protein 672	NM_001256516 /// NM_001256517 /// NM_001256518 /// NM_001256519 /// NM_001256520 /// NM	-4.2173	0.00262079	0.081756
1448936_at	100226	Stx12	syntaxin 12	NM_133887	-4.21321	0.00168078	0.067564
1437871_at	226041	Pgm5	phosphoglucomutase 5	NM_175013	-4.20803	0.000198062	0.0242081
1434101_at	18028	Nfib	nuclear factor I/B	NM_001113209 /// NM_001113210 /// NM_008687	-4.20551	0.010013	0.154076
1439926_at	77446	Heg1	HEG homolog 1 (zebrafish)	NM_172934 /// NM_175256	-4.20249	0.00916778	0.148057
1452034_at	213760	Prepl	prolyl endopeptidase-like	NM_001163622 /// NM_001163623 /// NM_001163624 /// NM_145984	-4.19796	0.00605743	0.120616
1427255_s_at	235682	Zfp445	zinc finger protein 445	NM_173364	-4.19779	0.024512	0.220147
1422656_at	19428	Rasl2-9	RAS-like, family 2, locus 9	NM_009028	-4.19767	0.00386467	0.0970491
1435813_at	68802	Mypn	myopalladin	NM_182992	-4.19758	6.917e-05	0.0168326
1440629_at	225363	Etf1	eukaryotic translation termination factor 1	NM_144866	-4.19549	0.0117677	0.164177
1448708_at	19014	Med1	mediator complex subunit 1	NM_001080118 /// NM_013634 /// NM_134027	-4.19441	0.00422114	0.101643
1440435_at	16716	Ky	kyphoscoliosis peptidase	NM_024291	-4.19116	0.00789379	0.137406
1424839_a_at	72181	Nsun4	NOL1/NOP2/Sun domain family, member 4	NM_028142	-4.19108	0.00701868	0.129852
1449398_at	66211	Rpl3l	ribosomal protein L3-like	NM_001163945 /// NM_025425	-4.19074	0.00995229	0.153877
1435523_s_at	381820	2700089E24Rik	RIKEN cDNA 2700089E24 gene	NM_001163445	-4.18981	0.0044076	0.10433
1448026_at	320790	Chd7	chromodomain helicase DNA binding protein 7	NM_001033395 /// NM_001081417	-4.18733	0.00600855	0.120162
1418960_at	239510	Phf20l1	PHD finger protein 20-like 1	NM_001081409 /// NM_178718	-4.18305	0.00579843	0.118119
1434179_at	231051	Mll3	myeloid/lymphoid or mixed-lineage leukemia 3	NM_001081383	-4.1804	0.0309431	0.239743
1456871_a_at	239510	Phf20l1	PHD finger protein 20-like 1	NM_001081409 /// NM_178718	-4.17836	0.00690797	0.128917
1431822_a_at	27215	Azi2	5-azacytidine induced gene 2	NM_001048146 /// NM_013727	-4.1727	0.00671043	0.127592
1427202_at	320204	4833442J19Rik	RIKEN cDNA 4833442J19 gene	NM_001252094 /// NM_001252095 /// NM_001252096 /// NM_001252097 /// NM_177101	-4.17205	0.0017506	0.0688627
1417480_at	71538	Fbxo9	f-box protein 9	NM_001081490 /// NM_023605	-4.17153	0.00364369	0.094198
1435972_at	12380	Cast	calpastatin	NM_009817	-4.17104	0.00253176	0.0804119
1417264_at	52064	Coq5	coenzyme Q5 homolog, methyltransferase (yeast)	NM_026504	-4.17015	0.00268866	0.0829611
1452467_at	77697	Mmab	methylmalonic aciduria (cobalamin deficiency) type B homolog (human)	NM_029956	-4.15792	0.00272346	0.0833126
1456122_at	---	---	---	---	-4.15767	0.000924996	0.0518884
1426460_a_at	216558	Ugp2	UDP-glucose pyrophosphorylase 2	NM_139297	-4.15763	0.01025	0.15524
1424852_at	17260	Mef2c	myocyte enhancer factor 2C	NM_001170537 /// NM_025282	-4.15752	0.00447548	0.104927
1450665_at	14390	Gabpa	GA repeat binding protein, alpha	NM_008065	-4.15746	0.0339973	0.248164
1454808_at	68514	Efha1	EF hand domain family A1	NM_028643	-4.15481	0.00108334	0.0559468
1417834_at	24071	Synj2bp	synaptojanin 2 binding protein	NM_025292	-4.15445	0.000382233	0.0340601
1453312_at	74106	Dcaf6	DDB1 and CUL4 associated factor 6	NM_028759	-4.15305	0.00157801	0.0661095
1418062_at	13628	Eef1a2	eukaryotic translation elongation factor 1 alpha 2	NM_007906	-4.1458	0.0201125	0.204483
1439139_at	51925	D2Ertd640e	DNA segment, Chr 2, ERATO Doi 640, expressed	---	-4.14546	0.000432549	0.0361343
1440511_at	---	---	---	---	-4.14532	0.0191848	0.200711
1439014_at	239796	1600021P15Rik	RIKEN cDNA 1600021P15 gene	NM_177718	-4.14527	0.002728	0.0833126
1460360_at	66514	Asrgl1	asparaginase like 1	NM_025610	-4.14478	0.00758816	0.135484
1437967_at	545428	Ccdc141	coiled-coil domain containing 141	NM_001025576	-4.13693	0.0346813	0.249734
1417791_a_at	18139	Zfml	zinc finger, matrin-like	NM_001166371 /// NM_008717	-4.13312	0.00501814	0.110348
1423114_at	66105	Ube2d3	ubiquitin-conjugating enzyme E2D 3	NM_025356	-4.12831	0.0137543	0.17501
1418699_s_at	14151	Fech	ferrochelatase	NM_007998	-4.1234	0.00117284	0.0580639
1426247_at	223255	Stk24	serine/threonine kinase 24	NM_145465	-4.12124	0.0203129	0.205549
1455967_at	20411	Sorbs1	sorbin and SH3 domain containing 1	NM_001034962 /// NM_001034963 /// NM_001034964 /// NM_009166 /// NM_178362	-4.12092	0.000666951	0.044685
1448153_at	12858	Cox5a	cytochrome c oxidase, subunit Va	NM_007747	-4.11904	0.00461536	0.106583
1444800_at	---	---	---	---	-4.11862	0.0272223	0.229136
1424392_at	76187	Adhfe1	alcohol dehydrogenase, iron containing, 1	NM_175236 /// NR_027664	-4.11528	0.00159677	0.0664967
1422927_at	75581	Yipf7	Yip1 domain family, member 7	NM_023784	-4.11098	0.00470506	0.10733
1426840_at	229096	Ythdf3	YTH domain family 3	NM_001145919 /// NM_172677 /// NR_027375	-4.10999	0.0240601	0.218685
1432472_a_at	78038	Mccc2	methylcrotonoyl-Coenzyme A carboxylase 2 (beta)	NM_030026	-4.10819	0.00876521	0.144309
1424462_at	67456	Ergic2	ERGIC and golgi 2	NM_026168 /// NM_026355	-4.10379	0.0262224	0.225999
1456393_at	100503572	Bbip1	BBSome interacting protein 1	NM_001195338 /// NM_001195348	-4.09347	0.011493	0.163065
1456960_at	---	---	---	---	-4.09245	0.0101884	0.154716
1423899_at	14897	Trip12	thyroid hormone receptor interactor 12	NM_133975	-4.09189	0.00176993	0.0692929
1416362_a_at	100048743 /// 14228	Fkbp4 /// LOC100048743	FK506 binding protein 4 /// peptidyl-prolyl cis-trans isomerase FKBP4-like	NM_010219 /// XM_001481106	-4.08514	0.0140466	0.176512
1428254_at	19291	Purb	purine rich element binding protein B	NM_011221	-4.08419	0.00676798	0.127877
1451762_a_at	16561	Kif1b	kinesin family member 1B	NM_008441 /// NM_207682	-4.08288	0.020385	0.205873
1428681_at	207806	Gm608	predicted gene 608	NM_001029889	-4.08241	0.0142898	0.177798
1449664_s_at	109331	Rnf20	ring finger protein 20	NM_001163263 /// NM_182999	-4.08072	0.00116204	0.0578235
1437363_at	26556	Homer1	homer homolog 1 (Drosophila)	NM_011982 /// NM_147176 /// NM_152134	-4.07977	0.00165001	0.0671027
1440032_at	---	---	---	---	-4.07808	0.0107484	0.158052
1444164_at	---	---	---	---	-4.07357	0.0122114	0.167091
1431012_a_at	23986	Eci2	enoyl-Coenzyme A delta isomerase 2	NM_001110331 /// NM_001110332 /// NM_011868	-4.06825	0.0113958	0.162441
1436121_a_at	67711	Nsmce1	non-SMC element 1 homolog (S. cerevisiae)	NM_026330	-4.06673	0.00556938	0.116007
1425227_a_at	11975	Atp6v0a1	ATPase, H+ transporting, lysosomal V0 subunit A1	NM_001243049 /// NM_001243050 /// NM_001243051 /// NM_016920	-4.06215	0.0142013	0.177225
1439608_at	---	---	---	---	-4.06208	0.00043264	0.0361343
1447871_at	---	---	---	---	-4.05872	0.0268234	0.228138
1421836_at	17761	Mtap7	microtubule-associated protein 7	NM_001198635 /// NM_001198636 /// NM_008635	-4.05836	0.000965189	0.0528289
1442311_at	---	---	---	---	-4.05602	0.0241505	0.219069
1421828_at	16648	Kpna3	karyopherin (importin) alpha 3	NM_008466	-4.05584	0.00114879	0.0577611
1424488_a_at	74776	Ppa2	pyrophosphatase (inorganic) 2	NM_146141	-4.05549	0.0202272	0.205089
1425529_s_at	226178	D19Wsu162e	DNA segment, Chr 19, Wayne State University 162, expressed	NM_001177812 /// NM_001177813 /// NM_146099	-4.05176	0.0128602	0.170541
1428258_at	70257	2010107E04Rik	RIKEN cDNA 2010107E04 gene	NM_027360	-4.04436	0.000585182	0.0419592
1455773_at	---	---	---	---	-4.04195	0.00201084	0.0731206
1427098_at	107568	Wwp1	WW domain containing E3 ubiquitin protein ligase 1	NM_177327	-4.04137	0.00698993	0.129627
1443279_at	---	---	---	---	-4.04104	0.0155699	0.183436
1456981_at	209760	Tmc7	transmembrane channel-like gene family 7	NM_172476	-4.03684	0.0118893	0.164889
1417116_at	102857	Slc6a8	solute carrier family 6 (neurotransmitter transporter, creatine), member 8	NM_001142809 /// NM_001142810 /// NM_133987	-4.03634	0.00348769	0.0923929
1443920_at	320234	Ccdc66	coiled-coil domain containing 66	NM_177111	-4.0348	0.0244552	0.220018
1450770_at	67419	3632451O06Rik	RIKEN cDNA 3632451O06 gene	NM_026142	-4.02769	0.00396704	0.0986858
1432618_at	73145	3110037L02Rik	RIKEN cDNA 3110037L02 gene	---	-4.01881	0.0101309	0.154422
1417827_at	59007	Ngly1	N-glycanase 1	NM_021504	-4.01798	8.54416e-05	0.0173312
1420850_at	66877	Crnkl1	Crn, crooked neck-like 1 (Drosophila)	NM_025820	-4.01526	0.0134005	0.173223
1435870_at	212862	Chpt1	choline phosphotransferase 1	NM_001146690 /// NM_144807 /// NR_027477	-4.00817	0.0015686	0.0660693
1459601_at	17691	Sik1	Salt inducible kinase 1	NM_010831	-4.00232	0.0259321	0.22542
1444125_at	---	---	---	---	-3.99793	0.0193303	0.201297
1460563_at	52014	Nus1	nuclear undecaprenyl pyrophosphate synthase 1 homolog (S. cerevisiae)	NM_030250	-3.99566	0.0154979	0.183282
1423330_at	56205	Ensa	endosulfine alpha	NM_001026212 /// NM_019561	-3.99234	0.00233369	0.0776764
1451322_at	69574	Cmbl	carboxymethylenebutenolidase-like (Pseudomonas)	NM_181588	-3.98942	0.00174389	0.0688627
1452692_a_at	72900	Ndufv2	NADH dehydrogenase (ubiquinone) flavoprotein 2	NM_028388	-3.98458	0.0289833	0.234928
1437599_at	---	---	---	---	-3.98016	0.000389232	0.0340779
1419037_at	12995	Csnk2a1	casein kinase 2, alpha 1 polypeptide	NM_007788	-3.97147	0.0288469	0.234487
1426752_at	269424	Phf17	PHD finger protein 17	NM_001130184 /// NM_001130185 /// NM_001130186 /// NM_172303	-3.9696	0.0131915	0.1721
1419620_at	30939	Pttg1	pituitary tumor-transforming gene 1	NM_001131054 /// NM_013917	-3.96786	0.0107853	0.158291
1441810_at	---	---	---	---	-3.96429	0.00208764	0.0739629
1417522_at	67731	Fbxo32	F-box protein 32	NM_026346	-3.96398	0.00560178	0.116052
1447657_s_at	68760	Synpo2l	synaptopodin 2-like	NM_175132	-3.96274	0.0148596	0.179877
1416332_at	12696	Cirbp	cold inducible RNA binding protein	NM_007705	-3.95692	0.00472955	0.107676
1456755_at	67095	Trak1	trafficking protein, kinesin binding 1	NM_175114	-3.95512	0.000770145	0.0468749
1420259_at	67451	Pkp2	Plakophilin 2	NM_026163	-3.94566	0.0039538	0.0985741
1435956_at	228564	Frmd5	FERM domain containing 5	NM_172673	-3.94462	0.0101838	0.154716
1448939_at	30940	Usp25	ubiquitin specific peptidase 25	NM_013918	-3.94237	0.0137554	0.17501
1437657_at	244891	Scaper	S phase cyclin A-associated protein in the ER	NM_001081341 /// NM_175536	-3.94091	0.000258135	0.0274344
1424226_at	217830	9030617O03Rik	RIKEN cDNA 9030617O03 gene	NM_145448	-3.93966	0.00263046	0.0819311
1429643_a_at	18575	Pde1c	phosphodiesterase 1C	NM_001025568 /// NM_001159952 /// NM_001159953 /// NM_001159955 /// NM_001159956 /// NM	-3.93714	0.00507413	0.11093
1421456_at	18441	P2ry1	purinergic receptor P2Y, G-protein coupled 1	NM_008772	-3.93504	0.0160304	0.185487
1436351_at	230027	Coq3	coenzyme Q3 homolog, methyltransferase (yeast)	NM_172687	-3.93283	0.000480525	0.0390489
1449273_at	76884	Cyfip2	cytoplasmic FMR1 interacting protein 2	NM_001252459 /// NM_001252460 /// NM_133769	-3.92624	0.0116995	0.163681
1430245_at	---	---	---	---	-3.92481	0.000254444	0.0274344
1450627_at	11732	Ank	progressive ankylosis	NM_020332	-3.92433	0.0203636	0.205785
1435682_at	102436	Lars2	leucyl-tRNA synthetase, mitochondrial	NM_153168	-3.92274	0.000114952	0.0188525
1446682_at	---	---	---	---	-3.91807	0.0121282	0.166716
1433605_at	212111	Inpp5a	inositol polyphosphate-5-phosphatase A	NM_001127363 /// NM_183144	-3.9166	0.0301966	0.237969
1457924_at	56758	Mbnl1	muscleblind-like 1 (Drosophila)	NM_001253708 /// NM_001253709 /// NM_001253710 /// NM_001253711 /// NM_001253713 /// NM	-3.91474	0.0249874	0.222192
1458685_at	56784	Ralgapa1	Ral GTPase activating protein, alpha subunit 1	NM_001003719 /// NM_001112714 /// NM_019994	-3.91402	0.00280528	0.0841586
1456736_x_at	637796 /// 75734	LOC637796 /// Mff	mitochondrial fission factor-like /// mitochondrial fission factor	NM_029409 /// XM_913573	-3.90672	0.00301969	0.0872613
1427087_at	192196	Luc7l2	LUC7-like 2 (S. cerevisiae)	NM_001170848 /// NM_001170849 /// NM_138680	-3.90536	0.0160683	0.185673
1435867_at	338523	Jhdm1d	jumonji C domain-containing histone demethylase 1 homolog D (S. cerevisiae)	NM_001033430	-3.90146	0.00195838	0.072501
1457696_at	280408	Rilp	Rab interacting lysosomal protein	NM_001029938	-3.89849	0.00718315	0.131161
1437305_at	228491	Zfp770	zinc finger protein 770	NM_175466	-3.89843	0.0135394	0.173601
1424904_at	219189	1300010F03Rik	RIKEN cDNA 1300010F03 gene	NM_027906 /// NM_173758	-3.89798	0.0059018	0.119081
1433773_at	382985	Rrm2b	ribonucleotide reductase M2 B (TP53 inducible)	NM_199476	-3.89706	0.0119119	0.1651
1435274_at	76857	Spopl	speckle-type POZ protein-like	NM_001165997 /// NM_001165998 /// NM_029773	-3.89564	0.00302445	0.0872613
1415789_a_at	79560	Ublcp1	ubiquitin-like domain containing CTD phosphatase 1	NM_024475	-3.8913	0.000399682	0.0345327
1423236_at	14423	Galnt1	UDP-N-acetyl-alpha-D-galactosamine:polypeptide N-acetylgalactosaminyltransferase 1	NM_001160404 /// NM_013814	-3.89069	0.00329115	0.0899602
1433443_a_at	208715	Hmgcs1	3-hydroxy-3-methylglutaryl-Coenzyme A synthase 1	NM_145942	-3.89016	0.0124699	0.168234
1452338_s_at	16443	Itsn1	intersectin 1 (SH3 domain protein 1A)	NM_001110275 /// NM_001110276 /// NM_010587	-3.8864	0.000985707	0.0536572
1456401_at	12296	Cacnb2	calcium channel, voltage-dependent, beta 2 subunit	NM_001252533 /// NM_023116 /// NR_045533	-3.88443	0.000242448	0.0266362
1424836_a_at	76499	Clasp2	CLIP associating protein 2	NM_001081960 /// NM_001114347 /// NM_029633	-3.8764	0.0294101	0.23642
1434267_at	100862552 /// 18004	LOC100862552 /// Nek1	serine/threonine-protein kinase Nek1-like /// NIMA (never in mitosis gene a)-related ex	NM_175089 /// XR_142286	-3.87193	0.00704152	0.130102
1459338_at	---	---	---	---	-3.87177	0.00228807	0.0769365
1456315_a_at	30963	Ptpla	protein tyrosine phosphatase-like (proline instead of catalytic arginine), member a	NM_001012396 /// NM_013935	-3.87069	0.00538933	0.113901
1434303_at	77300	Raph1	Ras association (RalGDS/AF-6) and pleckstrin homology domains 1	NM_001045513	-3.86628	0.00203065	0.0732565
1422483_a_at	13063	Cycs	cytochrome c, somatic	NM_007808	-3.86624	0.0019809	0.0725929
1437424_at	214804	Syde2	synapse defective 1, Rho GTPase, homolog 2 (C. elegans)	NM_001166064	-3.86576	0.00116266	0.0578235
1417285_a_at	68202	Ndufa5	NADH dehydrogenase (ubiquinone) 1 alpha subcomplex, 5	NM_026614	-3.86564	0.0125243	0.168494
1437475_at	407833	BC028454	cDNA sequence BC028454	---	-3.86344	0.00119677	0.0587329
1426212_s_at	234371	Tmem161a	transmembrane protein 161A	NM_145597	-3.85993	0.0136622	0.174456
1417749_a_at	21872	Tjp1	tight junction protein 1	NM_001163574 /// NM_009386	-3.85989	0.0156976	0.183837
1421830_at	11639	Ak4	adenylate kinase 4	NM_001177602 /// NM_001177604 /// NM_001177605 /// NM_009647	-3.8576	0.00350052	0.0924844
1434261_at	244668	Sipa1l2	signal-induced proliferation-associated 1 like 2	NM_001081337	-3.85729	0.00288038	0.0852973
1443822_s_at	52637	Cisd1	CDGSH iron sulfur domain 1	NM_134007	-3.85706	0.00153818	0.0656227
1452044_at	74192	Arpc5l	actin related protein 2/3 complex, subunit 5-like	NM_028809	-3.85643	0.0197684	0.202769
1439185_x_at	228607	Mavs	mitochondrial antiviral signaling protein	NM_001206382 /// NM_001206383 /// NM_001206385 /// NM_144888	-3.85601	0.00141884	0.0633387
1434863_at	76594	Dnajc18	DnaJ (Hsp40) homolog, subfamily C, member 18	NM_029669	-3.85491	0.00375188	0.095655
1455486_at	56469	Pias1	protein inhibitor of activated STAT 1	NM_019663	-3.8506	0.0284012	0.233089
1443545_at	---	---	---	---	-3.8501	0.000872716	0.0501406
1439274_at	353211	Prune2	prune homolog 2 (Drosophila)	NM_181348	-3.84983	0.00524945	0.112536
1431751_a_at	77015	Mpped2	metallophosphoesterase domain containing 2	NM_001143683 /// NM_029837	-3.84896	0.00280916	0.0841739
1455475_at	269423	3110057O12Rik	RIKEN cDNA 3110057O12 gene	NM_026622	-3.84876	0.00475788	0.107953
1455337_at	224014	Fgd4	FYVE, RhoGEF and PH domain containing 4	NM_139232 /// NM_139233 /// NM_139234	-3.84225	0.00322325	0.0892153
1419115_at	66789	Alg14	asparagine-linked glycosylation 14	NM_024178	-3.83828	0.00477196	0.108069
1455047_at	57443	Fbxo3	F-box protein 3	NM_020593 /// NM_212433	-3.8359	0.00399426	0.0989266
1455075_at	230801	Pigv	phosphatidylinositol glycan anchor biosynthesis, class V	NM_001145955 /// NM_001145956 /// NM_178698	-3.83223	0.00338772	0.0910409
1449086_at	67150	Rnf141	ring finger protein 141	NM_025999	-3.83137	0.00134033	0.0616317
1437723_s_at	67819	Derl1	Der1-like domain family, member 1	NM_024207	-3.82751	0.014497	0.178695
1423200_at	20185	Ncor1	nuclear receptor co-repressor 1	NM_001252313 /// NM_011308 /// NM_177229	-3.82392	0.000653752	0.0443876
1445517_at	---	---	---	---	-3.8221	0.00400733	0.0990326
1434831_a_at	56484	Foxo3	forkhead box O3	NM_019740	-3.82153	0.00255092	0.0805205
1417841_at	19301	Pxmp2	peroxisomal membrane protein 2	NM_008993	-3.82104	0.00325229	0.0898057
1421022_x_at	66204	Acyp1	acylphosphatase 1, erythrocyte (common) type	NM_025421	-3.81717	0.015669	0.183836
1419812_s_at	52469	Ccdc56	coiled-coil domain containing 56	NM_026618	-3.81627	0.00779517	0.136744
1455549_at	228071	Sestd1	SEC14 and spectrin domains 1	NM_175465	-3.81562	0.0250024	0.222196
1454901_at	77864	Ypel2	yippee-like 2 (Drosophila)	NM_001005341	-3.80703	0.000337237	0.0315057
1422184_a_at	11636	Ak1	adenylate kinase 1	NM_001198790 /// NM_001198791 /// NM_001198792 /// NM_021515	-3.80639	0.034393	0.248862
1415865_s_at	12183	Bpgm	2,3-bisphosphoglycerate mutase	NM_007563	-3.80341	6.1644e-05	0.0158689
1421087_at	18628	Per3	period homolog 3 (Drosophila)	NM_011067	-3.79955	0.0321936	0.242682
1429708_at	239760 /// 69875	Gm4943 /// Ndufa11	predicted pseudogene 4943 /// NADH dehydrogenase (ubiquinone) 1 alpha subcomplex 11	NM_027244 /// XM_358948 /// XM_983617	-3.79641	0.0257138	0.224752
1449666_at	226255	Atrnl1	Attractin like 1	NM_181415	-3.79609	0.0017513	0.0688627
1428299_at	13548	Dyrk1a	dual-specificity tyrosine-(Y)-phosphorylation regulated kinase 1a	NM_001113389 /// NM_007890	-3.79466	0.00707731	0.13023
1437207_at	77733	Rnf170	ring finger protein 170	NM_029965	-3.78454	0.0285514	0.233447
1429538_a_at	66625	Sfrs18	serine/arginine-rich splicing factor 18	NM_025669	-3.78206	0.000996963	0.0536572
1435679_at	71648	Optn	optineurin	NM_181848	-3.78154	0.00168082	0.067564
1451140_s_at	108099	Prkag2	protein kinase, AMP-activated, gamma 2 non-catalytic subunit	NM_001170555 /// NM_001170556 /// NM_145401	-3.78135	0.0320742	0.242466
1442408_at	72043	Sulf2	sulfatase 2	NM_001252578 /// NM_001252579 /// NM_028072	-3.78124	0.0034362	0.0915565
1454987_a_at	14979	H2-Ke6	H2-K region expressed gene 6	NM_013543	-3.78028	0.000598344	0.0424641
1437885_at	100502854	D030029J20Rik	RIKEN cDNA D030029J20 gene	XR_104775	-3.77978	0.0241232	0.218998
1454086_a_at	16909	Lmo2	LIM domain only 2	NM_001142335 /// NM_001142336 /// NM_001142337 /// NM_008505	-3.77918	0.000845279	0.0491275
1436632_at	320538	Ubn2	ubinuclein 2	NM_177185	-3.77867	0.0115058	0.163132
1423953_at	68916	Cdkal1	CDK5 regulatory subunit associated protein 1-like 1	NM_144536	-3.77623	0.0101636	0.154652
1443949_at	---	---	---	---	-3.77607	0.0297208	0.23709
1443739_at	---	---	---	---	-3.7703	0.00119262	0.0585932
1451422_at	360013	Myo18a	myosin XVIIIA	NM_011586	-3.76991	0.00656403	0.12617
1439089_at	226470	Zbtb41	zinc finger and BTB domain containing 41 homolog	NM_172643	-3.76863	0.0240707	0.218697
1444318_at	66433	Chchd7	Coiled-coil-helix-coiled-coil-helix domain containing 7	NM_001190322 /// NM_001190323 /// NM_001190324 /// NM_181391	-3.76254	0.00277278	0.0839237
1457568_at	11991	Hnrnpd	heterogeneous nuclear ribonucleoprotein D	NM_001077265 /// NM_001077266 /// NM_001077267 /// NM_007516	-3.76064	0.00134542	0.0616664
1455078_at	237860	Ssh2	slingshot homolog 2 (Drosophila)	NM_177710	-3.75523	0.00966491	0.15188
1433648_at	70834	Spag9	sperm associated antigen 9	NM_001025428 /// NM_001025429 /// NM_001025430 /// NM_001199203 /// NM_001199204 /// NM	-3.75494	0.00882553	0.144532
1430989_a_at	66602	1700020I14Rik	RIKEN cDNA 1700020I14 gene	NR_015473 /// NR_027832	-3.75251	0.00210573	0.0742538
1440335_at	---	---	---	---	-3.74857	0.0006803	0.0451289
1428503_a_at	69721	Nkiras1	NFKB inhibitor interacting Ras-like protein 1	NM_023526	-3.74031	0.0315659	0.241408
1449765_at	97687	C76628	expressed sequence C76628	---	-3.73828	0.0236987	0.217594
1420628_at	19290	Pura	purine rich element binding protein A	NM_008989	-3.72867	0.0012311	0.0594287
1435986_x_at	66052	Sdhc	succinate dehydrogenase complex, subunit C, integral membrane protein	NM_025321	-3.72517	0.00921332	0.148563
1451270_at	75219	Dusp18	dual specificity phosphatase 18	NM_173745	-3.71624	0.00702223	0.129852
1436871_at	225027	Srsf7	serine/arginine-rich splicing factor 7	NM_001195485 /// NM_001195486 /// NM_001195487 /// NM_146083 /// NR_036615	-3.71549	0.0294435	0.236486
1452831_s_at	231327	Ppat	phosphoribosyl pyrophosphate amidotransferase	NM_172146	-3.71269	0.00206114	0.073602
1424654_at	11432	Acp2	acid phosphatase 2, lysosomal	NM_007387	-3.71242	0.00197925	0.0725929
1430047_at	105377	Ankrd32	ankyrin repeat domain 32	NM_134071	-3.71075	0.00316369	0.0889007
1455880_s_at	56208	Becn1	beclin 1, autophagy related	NM_019584	-3.7092	0.0168758	0.189236
1438428_at	57339	Jph1	junctophilin 1	NM_020604	-3.70878	0.00241306	0.0789031
1458637_x_at	---	---	---	---	-3.70701	0.00125502	0.0600155
1457810_at	240869	Zbtb37	zinc finger and BTB domain containing 37	NM_173424	-3.70459	0.00238295	0.0784462
1437544_at	51886	Fubp1	far upstream element (FUSE) binding protein 1	NM_057172	-3.70147	0.0141791	0.177046
1423364_a_at	14339	Aktip	thymoma viral proto-oncogene 1 interacting protein	NM_010241	-3.70065	0.0025983	0.0814354
1437552_at	67383	2410127L17Rik	RIKEN cDNA 2410127L17 gene	NM_026120	-3.70062	0.0343312	0.248694
1460735_at	225115	Svil	supervillin	NM_153153 /// NM_178046	-3.6986	0.0134565	0.173377
1416409_at	11430	Acox1	acyl-Coenzyme A oxidase 1, palmitoyl	NM_015729	-3.69359	0.0166815	0.18856
1455182_at	16561	Kif1b	kinesin family member 1B	NM_008441 /// NM_207682	-3.69254	0.00264792	0.0821912
1436739_at	11607	Agtr1a	angiotensin II receptor, type 1a	NM_177322	-3.68971	0.0225057	0.213466
1425008_a_at	100504287 /// 100862472 /// 100862473 /// 15950	Gm16340 /// Ifi203 /// LOC100862472 /// LOC100862473	predicted gene 16340 /// interferon activated gene 203 /// interferon-activable protein	NM_001045481 /// NM_008328 /// XM_003084464 /// XM_003689167 /// XM_003689168 /// XM_00	-3.68834	0.0255518	0.224161
1434104_at	270066	Slc35e1	solute carrier family 35, member E1	NM_177766	-3.68174	0.00185914	0.0712499
1454030_at	52036	Ppp6r3	protein phosphatase 6, regulatory subunit 3	NM_001164159 /// NM_028999 /// NM_029456	-3.68094	0.000166254	0.0222344
1433836_a_at	213393	8430408G22Rik	RIKEN cDNA 8430408G22 gene	NM_001166580 /// NM_145980	-3.67797	0.00396225	0.0986211
1438166_x_at	17993	Ndufs4	NADH dehydrogenase (ubiquinone) Fe-S protein 4	NM_010887	-3.67691	0.0138109	0.175185
1439316_at	170791	Rbm39	RNA binding motif protein 39	NM_133242	-3.67002	0.00855726	0.1431
1428293_at	69556	Bod1	biorientation of chromosomes in cell division 1	NM_001024919	-3.66774	0.0204071	0.205924
1419072_at	68312	Gstm7	glutathione S-transferase, mu 7	NM_026672	-3.66717	0.0165901	0.1882
1428106_at	74148	1300001I01Rik	RIKEN cDNA 1300001I01 gene	NM_001081158	-3.6668	0.011212	0.161338
1440041_at	---	---	---	---	-3.66369	9.31828e-05	0.017511
1431416_a_at	67374	Jam2	junction adhesion molecule 2	NM_023844	-3.66293	0.000510941	0.0400489
1445807_at	---	---	---	---	-3.65845	0.00804295	0.138347
1452203_at	109019	Obfc2a	oligonucleotide/oligosaccharide-binding fold containing 2A	NM_028696	-3.65808	0.0134703	0.173377
1448322_a_at	12857	Cox4i1	cytochrome c oxidase subunit IV isoform 1	NM_009941	-3.65764	0.000386057	0.0340601
1439307_at	---	---	---	---	-3.65667	0.0309202	0.239743
1418083_at	66050	0610009B22Rik	RIKEN cDNA 0610009B22 gene	NM_025319	-3.65564	0.0208507	0.207637
1438577_at	---	---	---	---	-3.65175	0.00155889	0.0660693
1448763_at	67979	Atad1	ATPase family, AAA domain containing 1	NM_026487	-3.65086	0.0032831	0.0899036
1441266_at	94186	Strn3	Striatin, calmodulin binding protein 3	NM_001172098 /// NM_052973	-3.65025	0.0031898	0.0889792
1446242_at	---	---	---	---	-3.64624	0.0203436	0.205734
1456209_x_at	---	---	---	---	-3.64059	0.0116042	0.163681
1441012_at	---	---	---	---	-3.64	0.0268721	0.228241
1436841_at	235461	Fam63b	family with sequence similarity 63, member B	NM_172772	-3.63034	0.00195727	0.072501
1420930_s_at	54366	Ctnnal1	catenin (cadherin associated protein), alpha-like 1	NM_018761	-3.62556	0.000188671	0.0234634
1436844_at	19290	Pura	purine rich element binding protein A	NM_008989	-3.61983	0.00316114	0.0888843
1418473_at	66388	Cutc	cutC copper transporter homolog (E.coli)	NM_001113562 /// NM_025530	-3.61855	0.0336036	0.246873
1459376_at	---	---	---	---	-3.61767	0.00772709	0.136501
1420125_at	102791	Tcta	T cell leukemia translocation altered gene	NM_133986	-3.617	0.0139733	0.176183
1456201_at	666737	4632427E13Rik	RIKEN cDNA 4632427E13 gene	NR_015510	-3.61445	0.00139196	0.0629165
1433544_at	227154	Stradb	STE20-related kinase adaptor beta	NM_172656 /// NM_173155	-3.61303	0.00208176	0.0738125
1453787_at	52837	Tmx4	thioredoxin-related transmembrane protein 4	NM_029148	-3.61016	0.000847691	0.049141
1456261_at	58194	Sh3kbp1	SH3-domain kinase binding protein 1	NM_001135727 /// NM_001135728 /// NM_021389	-3.60614	0.0167225	0.188865
1417737_at	57312	Mrps31	mitochondrial ribosomal protein S31	NM_020560	-3.60515	0.0172515	0.190795
1458983_at	105259	AU015559	expressed sequence AU015559	---	-3.60473	0.0309422	0.239743
1432485_at	100039027	Gm2011	predicted gene 2011	NR_038067	-3.60243	0.0196825	0.202431
1420833_at	22318	Vamp2	vesicle-associated membrane protein 2	NM_009497	-3.60184	0.002826	0.0843518
1417701_at	76142	Ppp1r14c	protein phosphatase 1, regulatory (inhibitor) subunit 14c	NM_133485	-3.59503	0.00052995	0.0404811
1456087_at	18027	Nfia	nuclear factor I/A	NM_001122952 /// NM_001122953 /// NM_010905	-3.59435	0.000285687	0.0292172
1420654_a_at	74185	Gbe1	glucan (1,4-alpha-), branching enzyme 1	NM_028803	-3.59377	0.00547571	0.114764
1448667_x_at	57259	Tob2	transducer of ERBB2, 2	NM_020507	-3.59211	0.0109322	0.159625
1427708_a_at	18016	Nf2	neurofibromatosis 2	NM_001252250 /// NM_001252251 /// NM_001252252 /// NM_001252253 /// NM_010898	-3.58985	0.0171542	0.190372
1453207_at	100503890	2900053A13Rik	RIKEN cDNA 2900053A13 gene	NM_001195244	-3.58713	0.0236085	0.217577
1454604_s_at	269831	Tspan12	tetraspanin 12	NM_173007	-3.5848	0.00673103	0.127642
1426873_s_at	16480	Jup	junction plakoglobin	NM_010593	-3.58199	0.024806	0.221277
1454216_at	100041594 /// 100041642 /// 100504429 /// 667379	4930408F14Rik /// Gm14757 /// Gm14759 /// Gm16388	RIKEN cDNA 4930408F14 gene /// predicted gene 14757 /// predicted gene 14759 /// predic	NM_001243002 /// XM_001476854 /// XM_001476944 /// XM_990209	-3.58179	0.00465478	0.107001
1418433_at	12283	Cab39	calcium binding protein 39	NM_133781	-3.57375	0.0168662	0.189236
1449696_at	11863	Arnt	Aryl hydrocarbon receptor nuclear translocator	NM_001037737 /// NM_009709	-3.57359	0.00434369	0.103653
1416934_at	17772	Mtm1	X-linked myotubular myopathy gene 1	NM_001164190 /// NM_001164191 /// NM_001164192 /// NM_001164193 /// NM_019926	-3.57272	0.0119228	0.165201
1435437_at	73251	Setd7	SET domain containing (lysine methyltransferase) 7	NM_080793	-3.56873	0.0196906	0.202431
1445670_at	---	---	---	---	-3.56822	0.000377444	0.0339023
1433265_at	70241	2810416A17Rik	RIKEN cDNA 2810416A17 gene	---	-3.56121	0.00991199	0.153622
1431355_s_at	58800	Trpm7	transient receptor potential cation channel, subfamily M, member 7	NM_001164325 /// NM_021450	-3.56069	0.00829716	0.140786
1433486_at	12725	Clcn3	chloride channel 3	NM_007711 /// NM_173873 /// NM_173874 /// NM_173876	-3.56017	0.00815284	0.139492
1442373_at	---	---	---	---	-3.55338	0.00180387	0.0697738
1436388_a_at	218734	3830406C13Rik	RIKEN cDNA 3830406C13 gene	NM_146051 /// NM_178141	-3.55336	0.0148688	0.17993
1435634_at	319263	Pcmtd1	protein-L-isoaspartate (D-aspartate) O-methyltransferase domain containing 1	NM_183028	-3.55178	0.0284229	0.2332
1448814_at	14388	Gab1	growth factor receptor bound protein 2-associated protein 1	NM_021356	-3.54737	0.000534664	0.0404811
1431664_at	66978	Luc7l	Luc7 homolog (S. cerevisiae)-like	NM_025881 /// NM_028190 /// NR_037905 /// NR_037906	-3.54514	0.0195381	0.201888
1453904_at	75172	Ccdc146	coiled-coil domain containing 146	NM_029195	-3.54483	0.00815698	0.13951
1457639_at	108664	Atp6v1h	ATPase, H+ transporting, lysosomal V1 subunit H	NM_133826	-3.54133	0.00303733	0.0872914
1440972_at	18193	Nsd1	nuclear receptor-binding SET-domain protein 1	NM_008739	-3.53982	0.0211979	0.208981
1436098_at	12038	Bche	butyrylcholinesterase	NM_009738	-3.53728	0.021006	0.208287
1434036_at	211401	Mtss1	metastasis suppressor 1	NM_001146180 /// NM_144800	-3.53718	0.000483204	0.0391095
1434210_s_at	16206	Lrig1	leucine-rich repeats and immunoglobulin-like domains 1	NM_008377	-3.537	0.0080364	0.138287
1417008_at	12908	Crat	carnitine acetyltransferase	NM_007760	-3.53535	0.025679	0.224689
1456215_at	21780	Tfam	transcription factor A, mitochondrial	NM_009360	-3.53371	0.00157204	0.0660693
1416154_at	24067 /// 665155	Srp54a /// Srp54b	signal recognition particle 54A /// signal recognition particle 54B	NM_001100109 /// NM_011899	-3.53341	0.00151519	0.0653311
1443988_at	170791	Rbm39	RNA binding motif protein 39	NM_133242	-3.53277	0.00340831	0.0911193
1427663_a_at	12750	Clk4	CDC like kinase 4	NM_007714	-3.53234	0.0215731	0.210023
1426011_a_at	217039	Ggnbp2	gametogenetin binding protein 2	NM_153144	-3.52691	0.0262699	0.226199
1454840_at	78038	Mccc2	methylcrotonoyl-Coenzyme A carboxylase 2 (beta)	NM_030026	-3.52665	0.00410293	0.100188
1434205_at	26931	Ppp2r5c	protein phosphatase 2, regulatory subunit B (B56), gamma isoform	NM_001037934 /// NM_001081457 /// NM_001081458 /// NM_001135001 /// NM_012023	-3.52594	0.00122963	0.0594287
1451159_at	69632	Arhgef12	Rho guanine nucleotide exchange factor (GEF) 12	NM_027144	-3.52445	0.00311772	0.0883798
1436795_at	226744	Cnst	consortin, connexin sorting protein	NM_146105	-3.52437	0.0112858	0.161817
1424672_at	240283	Dmxl1	Dmx-like 1	NM_001081371	-3.523	0.0054573	0.114723
1434063_at	269704	Zfp664	zinc finger protein 664	NM_001081750	-3.52295	0.0166562	0.188453
1431434_at	53416	Stk39	serine/threonine kinase 39	NM_016866	-3.52241	0.00475845	0.107953
1432554_at	70284	2310040G07Rik	RIKEN cDNA 2310040G07 gene	XR_140718 /// XR_142136	-3.52038	0.018593	0.197821
1423906_at	68196	Hsbp1	heat shock factor binding protein 1	NM_024219	-3.51887	0.00331315	0.0901994
1449076_x_at	104923	Adi1	acireductone dioxygenase 1	NM_134052	-3.51654	0.0061043	0.121258
1453802_at	77569	Limch1	LIM and calponin homology domains 1	NM_001001980 /// NM_001256122	-3.51155	0.00243875	0.0791054
1435478_at	226757	Wdr26	WD repeat domain 26	NM_145514	-3.51147	0.0114813	0.163042
1425001_at	68031	Rnf146	ring finger protein 146	NM_001110196 /// NM_001110197 /// NM_001110198 /// NM_026518	-3.50947	0.00602216	0.120286
1447707_s_at	207728	Pde2a	phosphodiesterase 2A, cGMP-stimulated	NM_001008548 /// NM_001143848 /// NM_001143849 /// NM_001243757 /// NM_001243758	-3.50906	0.0199156	0.20347
1447919_x_at	70316	Ndufab1	NADH dehydrogenase (ubiquinone) 1, alpha/beta subcomplex, 1	NM_028177	-3.5064	0.00501406	0.110348
1440302_at	100046151 /// 18674	LOC100046151 /// Slc25a3	phosphate carrier protein, mitochondrial-like /// solute carrier family 25 (mitochondri	NM_133668 /// XM_001475927	-3.506	0.0026158	0.0817307
1418595_at	57435	Plin4	perilipin 4	NM_020568	-3.49624	0.000223404	0.0255729
1450386_at	16648	Kpna3	karyopherin (importin) alpha 3	NM_008466	-3.49554	0.000607112	0.0426501
1444228_s_at	15204	Herc2	hect (homologous to the E6-AP (UBE3A) carboxyl terminus) domain and RCC1 (CHC1)-like do	NM_010418	-3.49412	0.0240644	0.218685
1455775_at	237411	Zfp938	zinc finger protein 938	NM_001105557 /// NM_172789	-3.49262	0.0149725	0.18041
1449444_a_at	100034361 /// 100048499 /// 67532	LOC100048499 /// Mfap1a /// Mfap1b	uncharacterized LOC100048499 /// microfibrillar-associated protein 1A /// microfibrilla	NM_001081975 /// NM_026220 /// XR_107399	-3.49082	0.0205823	0.206883
1416056_a_at	104130	Ndufb11	NADH dehydrogenase (ubiquinone) 1 beta subcomplex, 11	NM_019435	-3.49078	0.000730513	0.0460152
1427359_at	338523	Jhdm1d	jumonji C domain-containing histone demethylase 1 homolog D (S. cerevisiae)	NM_001033430	-3.4881	0.000546611	0.0406397
1416092_a_at	17758	Mtap4	microtubule-associated protein 4	NM_001205330 /// NM_001205331 /// NM_001205332 /// NM_008633	-3.48154	0.00202624	0.0732514
1455139_at	54380	Smarcal1	SWI/SNF related matrix associated, actin dependent regulator of chromatin, subfamily a-	NM_018817	-3.47611	0.00339125	0.0910409
1454961_at	104015	Synj1	synaptojanin 1	NM_001045515 /// NM_001164483	-3.47371	0.0323465	0.243163
1432420_a_at	71886	2310002L09Rik	RIKEN cDNA 2310002L09 gene	NM_027104 /// NM_027981	-3.46719	0.0118742	0.164731
1417508_at	30945	Rnf19a	ring finger protein 19A	NM_013923	-3.46506	0.0240867	0.218798
1427254_at	235682	Zfp445	zinc finger protein 445	NM_173364	-3.46422	0.0214877	0.209811
1445002_at	---	---	---	---	-3.45537	0.00198459	0.0725929
1455455_at	320302	Glt28d2	glycosyltransferase 28 domain containing 2	NM_177130	-3.45223	0.0124219	0.168226
1434215_at	320060	B230308N11Rik	RIKEN cDNA B230308N11 gene	---	-3.45217	0.0297176	0.23709
1430177_at	22210	Ube2b	ubiquitin-conjugating enzyme E2B	NM_009458	-3.45122	0.00638933	0.124263
1436613_at	216961	Coro6	coronin 6	NM_139128 /// NM_139129 /// NM_139130	-3.44743	0.000644577	0.0442482
1446508_at	---	---	---	---	-3.44685	0.00612952	0.121319
1451562_at	223267	A2ld1	AIG2-like domain 1	NM_145466	-3.44547	0.00825327	0.140517
1449741_at	13511	Dsg2	Desmoglein 2	NM_007883	-3.4453	0.002264	0.0767719
1453271_at	75725	Phf14	PHD finger protein 14	NM_001168382 /// NM_029404	-3.44469	0.0339345	0.248052
1428468_at	73205	3110043O21Rik	RIKEN cDNA 3110043O21 gene	NM_001081343	-3.44294	0.00748121	0.134701
1432680_at	71588	9130009M17Rik	RIKEN cDNA 9130009M17 gene	---	-3.44023	0.0131317	0.171966
1419667_at	24051	Sgcb	sarcoglycan, beta (dystrophin-associated glycoprotein)	NM_011890	-3.43669	0.00209906	0.0741343
1420187_at	97687	C76628	expressed sequence C76628	---	-3.436	0.0285714	0.233457
1438199_at	102032	AI316807	expressed sequence AI316807	NM_001012667 /// NM_001146117	-3.43465	0.0023749	0.0783918
1426531_at	66505	Zmynd11	zinc finger, MYND domain containing 11	NM_001199141 /// NM_144516	-3.43387	0.00226906	0.0767719
1439278_at	56490	Zbtb20	zinc finger and BTB domain containing 20	NM_019778 /// NM_181058	-3.42927	0.00143078	0.0635633
1447419_at	---	---	---	---	-3.42908	0.00095832	0.0525525
1455095_at	319190	Hist2h2be	histone cluster 2, H2be	NM_178214	-3.42904	0.00525066	0.112536
1429649_at	229782	Slc35a3	solute carrier family 35 (UDP-N-acetylglucosamine (UDP-GlcNAc) transporter), member 3	NM_144902	-3.42741	0.0224947	0.213452
1419163_s_at	100037258	Dnajc3	DnaJ (Hsp40) homolog, subfamily C, member 3	NM_008929	-3.42383	0.019927	0.20347
1452299_at	107568	Wwp1	WW domain containing E3 ubiquitin protein ligase 1	NM_177327	-3.41688	0.00015923	0.0219021
1456395_at	19017	Ppargc1a	peroxisome proliferative activated receptor, gamma, coactivator 1 alpha	NM_008904 /// NR_027710	-3.41658	0.0234875	0.21725
1455905_at	72503	2610507B11Rik	RIKEN cDNA 2610507B11 gene	NM_001002004	-3.41505	0.0096631	0.15188
1416524_at	20747	Spop	speckle-type POZ protein	NM_025287	-3.41013	0.0225206	0.213562
1450685_at	59046	Arpp19	cAMP-regulated phosphoprotein 19	NM_001142655 /// NM_021548	-3.40952	0.00662864	0.12649
1453034_at	71591	Zfp251	zinc finger protein 251	NM_001007568	-3.40764	0.00569387	0.116851
1457983_s_at	192174	Rwdd4a	RWD domain containing 4A	NM_203507	-3.40613	0.00993684	0.153743
1433982_at	235323	Usp28	ubiquitin specific peptidase 28	NM_175482	-3.40329	0.0284882	0.233303
1439535_at	---	---	---	---	-3.40256	0.0169615	0.18949
1446673_at	319525	D330013E07Rik	RIKEN cDNA D330013E07 gene	---	-3.40218	0.00654133	0.125929
1460132_at	---	---	---	---	-3.40083	0.0034534	0.0918891
1456918_at	77300	Raph1	Ras association (RalGDS/AF-6) and pleckstrin homology domains 1	NM_001045513	-3.39915	0.00959267	0.151114
1423202_a_at	20185	Ncor1	nuclear receptor co-repressor 1	NM_001252313 /// NM_011308 /// NM_177229	-3.39773	0.00156826	0.0660693
1451765_a_at	12499	Entpd5	ectonucleoside triphosphate diphosphohydrolase 5	NM_001026214 /// NM_007647	-3.39565	0.0126479	0.169048
1440658_at	225339	Ammecr1l	AMME chromosomal region gene 1-like	NM_001242430 /// NM_153515	-3.39487	0.00697659	0.129539
1445742_at	---	---	---	---	-3.38123	0.00149015	0.0649345
1450858_a_at	66105	Ube2d3	ubiquitin-conjugating enzyme E2D 3	NM_025356	-3.38026	0.0307438	0.239148
1429486_at	18640	Pfkfb2	6-phosphofructo-2-kinase/fructose-2,6-biphosphatase 2	NM_001162415 /// NM_001162416 /// NM_008825 /// NR_027859	-3.37569	0.00400384	0.0990006
1415705_at	66818	9130011J15Rik	RIKEN cDNA 9130011J15 gene	NM_172396	-3.37311	0.000540334	0.0404811
1446205_at	---	---	---	---	-3.37125	0.0310968	0.240359
1428025_s_at	71795	Pitpnc1	phosphatidylinositol transfer protein, cytoplasmic 1	NM_145823	-3.36637	0.0265476	0.226853
1424433_at	76467	Msrb2	methionine sulfoxide reductase B2	NM_029619	-3.36581	0.0327336	0.244343
1434115_at	12554	Cdh13	cadherin 13	NM_019707	-3.36489	0.00355951	0.0931193
1455268_at	105638	Dph3	DPH3 homolog (KTI11, S. cerevisiae)	NM_001047433 /// NM_172254	-3.36478	0.0117852	0.164229
1450105_at	11487	Adam10	a disintegrin and metallopeptidase domain 10	NM_007399	-3.36274	0.0311515	0.240467
1424546_at	214489	BC003965	cDNA sequence BC003965	NM_183150	-3.36239	0.0178117	0.193154
1436240_at	319319	B230214O09Rik	RIKEN cDNA B230214O09 gene	---	-3.36186	0.0154686	0.18311
1435637_at	71927	Itfg1	integrin alpha FG-GAP repeat containing 1	NM_028007	-3.35546	0.0337348	0.247273
1431382_a_at	78785	Clip4	CAP-GLY domain containing linker protein family, member 4	NM_030179 /// NM_175378	-3.35426	0.0196872	0.202431
1427052_at	100705	Acacb	acetyl-Coenzyme A carboxylase beta	NM_133904	-3.35228	0.000218709	0.0254689
1431464_a_at	54128	Pmm2	phosphomannomutase 2	NM_016881	-3.35205	0.00103506	0.0545351
1455395_at	71147	Oxsm	3-oxoacyl-ACP synthase, mitochondrial	NM_027695	-3.35028	0.0100442	0.154076
1434642_at	114664	Hsd17b11	hydroxysteroid (17-beta) dehydrogenase 11	NM_053262	-3.34894	0.00284416	0.0847816
1433906_at	74438	Clvs1	clavesin 1	NM_028940	-3.34544	0.00599711	0.120105
1428441_at	67006	Cisd2	CDGSH iron sulfur domain 2	NM_025902	-3.34506	0.00956866	0.151018
1452030_a_at	74326	Hnrnpr	heterogeneous nuclear ribonucleoprotein R	NM_028871	-3.33709	0.00557272	0.116007
1448373_at	67681	Mrpl18	mitochondrial ribosomal protein L18	NM_026310	-3.33707	0.0121132	0.166662
1422704_at	14933	Gyk	glycerol kinase	NM_008194 /// NM_212444	-3.33534	0.00455837	0.105809
1458369_at	69678	2310050B05Rik	RIKEN cDNA 2310050B05 gene	NR_015477	-3.32628	0.0106598	0.158039
1440984_at	407823	Baz2b	bromodomain adjacent to zinc finger domain, 2B	NM_001001182	-3.32529	0.00785951	0.137179
1416609_at	80748	BC004004	cDNA sequence BC004004	NM_030561	-3.32026	0.0260488	0.225476
1459457_at	108058	Camk2d	calcium/calmodulin-dependent protein kinase II, delta	NM_001025438 /// NM_001025439 /// NM_023813	-3.31805	0.00188336	0.0714392
1419660_at	67008	1600012F09Rik	RIKEN cDNA 1600012F09 gene	NM_025904	-3.31724	0.00271339	0.0832257
1438647_x_at	26370	Cetn2	centrin 2	NM_019405	-3.31703	0.0241492	0.219069
1450436_s_at	56323	Dnajb5	DnaJ (Hsp40) homolog, subfamily B, member 5	NM_019874	-3.31077	0.0329506	0.245151
1416948_at	19935	Mrpl23	mitochondrial ribosomal protein L23	NM_011288	-3.30502	0.00687469	0.128675
1443353_at	---	---	---	---	-3.30196	0.00174817	0.0688627
1442925_at	233789	Smg1	SMG1 homolog, phosphatidylinositol 3-kinase-related kinase (C. elegans)	NM_001031814 /// NM_177180	-3.30016	0.0208471	0.207637
1438676_at	100702	Gbp6	guanylate binding protein 6	NM_194336	-3.29509	0.00145779	0.0639569
1444717_at	---	---	---	---	-3.29279	0.00154284	0.0656447
1423854_a_at	68939	Rasl11b	RAS-like, family 11, member B	NM_026878	-3.2916	0.000512298	0.0400489
1417710_at	59052	Mettl9	methyltransferase like 9	NM_021554	-3.28529	0.0231774	0.216513
1416436_a_at	56046	Uqcc	ubiquinol-cytochrome c reductase complex chaperone, CBP3 homolog (yeast)	NM_018888 /// NR_024487	-3.28432	0.00717146	0.131
1429621_at	67088	Cand2	cullin-associated and neddylation-dissociated 2 (putative)	NM_025958	-3.28303	0.0158946	0.184806
1418328_at	100134861 /// 12651 /// 12895	BC090627 /// Chkb /// Cpt1b	cDNA sequence BC090627 /// choline kinase beta /// carnitine palmitoyltransferase 1b, m	NM_007692 /// NM_009948 /// NR_004843 /// NR_037153 /// NR_037154	-3.27989	0.0311549	0.240467
1435450_at	70568	Cpne3	copine III	NM_027769	-3.27952	0.0049143	0.109194
1460324_at	13435	Dnmt3a	DNA methyltransferase 3A	NM_007872 /// NM_153743	-3.27818	0.012526	0.168494
1416483_at	22129	Ttc3	tetratricopeptide repeat domain 3	NM_009441	-3.27707	0.00128996	0.0607924
1429005_at	52065	Mfhas1	malignant fibrous histiocytoma amplified sequence 1	NM_001081279	-3.2762	0.00526598	0.112613
1417741_at	110095	Pygl	liver glycogen phosphorylase	NM_133198	-3.27593	0.0011204	0.0569188
1440321_at	17776	Mast2	Microtubule associated serine/threonine kinase 2	NM_001042743 /// NM_008641	-3.27093	0.0235159	0.217382
1432686_at	74575	4833406M21Rik	RIKEN cDNA 4833406M21 gene	---	-3.26965	0.00417054	0.100964
1426778_at	13138	Dag1	dystroglycan 1	NM_010017	-3.26935	0.0109637	0.159683
1458832_at	---	---	---	---	-3.2692	0.0153406	0.182498
1423679_at	67063	Tmem246	transmembrane protein 246	NM_025944	-3.2681	0.00777255	0.13661
1415829_at	98386	Lbr	lamin B receptor	NM_133815	-3.26651	0.0213844	0.209192
1456262_at	83486	Rbm5	RNA binding motif protein 5	NM_148930	-3.26162	0.00384644	0.0968578
1447478_at	---	---	---	---	-3.25622	0.00344245	0.0916517
1455381_at	223989	Marf1	meiosis arrest female 1	NM_001081154	-3.25403	0.0213355	0.209192
1416866_at	12068	Bet1	blocked early in transport 1 homolog (S. cerevisiae)	NM_009748	-3.24727	0.0238513	0.218191
1450896_at	11855	Arhgap5	Rho GTPase activating protein 5	NM_009706	-3.24671	0.00928375	0.149218
1436438_s_at	320808	Dcaf5	DDB1 and CUL4 associated factor 5	NM_177267	-3.24611	0.00111231	0.0566851
1420640_at	57748	Jmy	junction-mediating and regulatory protein	NM_021310	-3.24373	0.00705719	0.130202
1418515_at	17765	Mtf2	metal response element binding transcription factor 2	NM_001253877 /// NM_001253878 /// NM_001253879 /// NM_001253880 /// NM_013827 /// NR_04	-3.24266	0.000169932	0.0224753
1457477_at	105559	Mbnl2	muscleblind-like 2	NM_175341 /// NM_207515	-3.2408	0.00638384	0.124263
1450268_at	60344	Fign	fidgetin	NM_001267846 /// NM_001267847 /// NM_021716	-3.23668	0.00169062	0.0677164
1456717_at	---	---	---	---	-3.23613	0.0115375	0.163325
1455403_at	242362	Manea	mannosidase, endo-alpha	NM_172865	-3.23441	0.0266797	0.227421
1455028_at	17762	Mapt	microtubule-associated protein tau	NM_001038609 /// NM_010838	-3.2335	0.0107437	0.158052
1425498_at	19134	Prpf4b	PRP4 pre-mRNA processing factor 4 homolog B (yeast)	NM_013830	-3.23097	0.0228857	0.215022
1459288_at	---	---	---	---	-3.22982	0.000746003	0.0463437
1452281_at	20663	Sos2	son of sevenless homolog 2 (Drosophila)	NM_001135559	-3.22715	0.0129439	0.170997
1417847_at	29869	Ulk2	unc-51 like kinase 2	NM_013881	-3.2259	0.0180004	0.194451
1428362_at	13690	Eif4g2	eukaryotic translation initiation factor 4, gamma 2	NM_001040131 /// NM_013507	-3.22422	0.000104533	0.0182904
1415950_a_at	23980	Pebp1	phosphatidylethanolamine binding protein 1	NM_018858	-3.22015	0.0155908	0.183449
1448185_at	64209	Herpud1	homocysteine-inducible, endoplasmic reticulum stress-inducible, ubiquitin-like domain m	NM_022331	-3.21915	0.00260637	0.0815546
1437288_at	242291	Impad1	inositol monophosphatase domain containing 1	NM_177730	-3.21811	0.00852122	0.142975
1453263_at	78689	Naa35	N(alpha)-acetyltransferase 35, NatC auxiliary subunit	NM_030153	-3.21804	0.000951331	0.0525525
1428289_at	16601	Klf9	Kruppel-like factor 9	NM_010638	-3.21788	0.0048835	0.109089
1428531_at	77065	Ints7	integrator complex subunit 7	NM_178632	-3.21552	0.0122208	0.167091
1423192_at	66645	Pspc1	paraspeckle protein 1	NM_025682	-3.21219	0.0277806	0.230514
1452238_at	15463	Agfg1	ArfGAP with FG repeats 1	NM_010472	-3.21191	0.0015194	0.0653706
1417251_at	114301	Palmd	palmdelphin	NM_023245	-3.21107	0.00212719	0.0747184
1439965_at	215113	Slc43a2	solute carrier family 43, member 2	NM_001199283 /// NM_001199284 /// NM_173388	-3.21055	0.00536831	0.113734
1457751_at	233532	Rsf1	remodeling and spacing factor 1	NM_001081267	-3.206	0.00967924	0.151947
1425187_at	20338	Sel1l	sel-1 suppressor of lin-12-like (C. elegans)	NM_001039089 /// NM_011344	-3.20451	0.00791294	0.13758
1449740_s_at	13511	Dsg2	desmoglein 2	NM_007883	-3.20421	0.00622555	0.122446
1416170_at	68015	Trap1	TNF receptor-associated protein 1	NM_026508	-3.20359	0.00481985	0.108611
1444813_at	---	---	---	---	-3.20066	0.00971925	0.152257
1428252_at	68942	Chmp2b	charged multivesicular body protein 2B	NM_026879	-3.19235	0.0308695	0.239588
1460260_s_at	16646	Kpna1	karyopherin (importin) alpha 1	NM_008465	-3.19127	0.0213764	0.209192
1442499_at	321022	Cdv3	carnitine deficiency-associated gene expressed in ventricle 3	NM_001134426 /// NM_001134427 /// NM_175565 /// NM_175833	-3.1904	0.00337269	0.0910409
1423313_at	18583	Pde7a	phosphodiesterase 7A	NM_001122759 /// NM_008802	-3.18968	0.00943554	0.150248
1437982_x_at	226139	Cox15	COX15 homolog, cytochrome c oxidase assembly protein (yeast)	NM_144874	-3.18594	0.00327333	0.0899032
1431064_at	74388	Dpp8	dipeptidylpeptidase 8	NM_028906	-3.17802	0.0102197	0.155083
1441482_at	---	---	---	---	-3.17642	0.00271727	0.0832257
1429870_at	665113	Tnik	TRAF2 and NCK interacting kinase	NM_001163007 /// NM_001163008 /// NM_001163009 /// NM_026910	-3.17596	0.00204372	0.073504
1423750_a_at	22668	Sf1	splicing factor 1	NM_001110791 /// NM_011750	-3.17518	0.00272598	0.0833126
1441413_at	---	---	---	---	-3.16806	0.00868503	0.143971
1457671_at	26557	Homer2	homer homolog 2 (Drosophila)	NM_001164086 /// NM_001164087 /// NM_011983 /// NM_177029	-3.16552	0.000471995	0.0385642
1441781_at	106549	AI317158	expressed sequence AI317158	---	-3.16523	0.0180753	0.194748
1448427_at	67130	Ndufa6	NADH dehydrogenase (ubiquinone) 1 alpha subcomplex, 6 (B14)	NM_025987	-3.16364	0.00219722	0.0759946
1455488_at	230376	Haus6	HAUS augmin-like complex, subunit 6	NM_173400	-3.1622	0.004641	0.106833
1455290_at	387524	Znrf2	zinc and ring finger 2	NM_199143	-3.15565	0.0341631	0.248424
1429830_a_at	12509	Cd59a	CD59a antigen	NM_001111060 /// NM_007652 /// XM_003689342	-3.15316	0.00317467	0.0889792
1447251_x_at	545428	Ccdc141	coiled-coil domain containing 141	NM_001025576	-3.15195	0.00120342	0.0588673
1424205_at	93762	Smarca5	SWI/SNF related, matrix associated, actin dependent regulator of chromatin, subfamily a	NM_053124	-3.14471	0.0295669	0.236729
1436780_at	108155	Ogt	O-linked N-acetylglucosamine (GlcNAc) transferase (UDP-N-acetylglucosamine:polypeptide-	NM_139144	-3.14389	0.00484491	0.108928
1427199_at	72313	Fryl	furry homolog-like (Drosophila)	NM_028194 /// NM_177136	-3.14328	0.00249817	0.0799691
1442102_at	---	---	---	---	-3.14322	0.00663005	0.12649
1452626_a_at	69064	1810014F10Rik	RIKEN cDNA 1810014F10 gene	NM_026928	-3.143	0.017003	0.189627
1420881_at	18193	Nsd1	nuclear receptor-binding SET-domain protein 1	NM_008739	-3.1423	0.00225323	0.0767518
1446545_at	---	---	---	---	-3.13989	0.0132776	0.172474
1436048_at	102058	Exoc8	exocyst complex component 8	NM_198103	-3.13967	0.00318345	0.0889792
1438930_s_at	17257	Mecp2	methyl CpG binding protein 2	NM_001081979 /// NM_010788	-3.1373	0.00552464	0.115408
1458455_at	223513	Abra	actin-binding Rho activating protein	NM_175456	-3.13717	0.0193833	0.201406
1435720_at	56543	Kcnd3	potassium voltage-gated channel, Shal-related family, member 3	NM_001039347 /// NM_019931	-3.13322	0.00116286	0.0578235
1426895_at	59057	Zfp191	zinc finger protein 191	NM_021559	-3.12909	0.0100609	0.154076
1455312_at	241915	Phc3	polyhomeotic-like 3 (Drosophila)	NM_001165954 /// NM_001165955 /// NM_001165956 /// NM_153421	-3.12725	0.00702117	0.129852
1458309_at	---	---	---	---	-3.1271	0.00179198	0.0695661
1428917_at	67727	Stx17	syntaxin 17	NM_026343	-3.12692	0.00780476	0.136775
1448741_at	20532	Slc3a1	solute carrier family 3, member 1	NM_009205	-3.12305	0.00314332	0.0886526
1448882_at	66048	Tmem93	transmembrane protein 93	NM_001168470 /// NM_025318	-3.12029	0.0224037	0.213059
1434002_at	71375	Foxn3	forkhead box N3	NM_183186	-3.11971	0.0276498	0.230372
1424670_s_at	68520	Zfyve21	zinc finger, FYVE domain containing 21	NM_026752	-3.11912	0.0191882	0.200711
1423266_at	66469	2810405K02Rik	RIKEN cDNA 2810405K02 gene	NM_025582	-3.11812	0.00541558	0.114188
1437398_a_at	56752	Aldh9a1	aldehyde dehydrogenase 9, subfamily A1	NM_019993	-3.11596	0.00278826	0.0839768
1460615_at	319638	Nt5dc1	5'-nucleotidase domain containing 1	NM_176968	-3.11583	0.0173311	0.19111
1435251_at	217463	Snx13	sorting nexin 13	NM_001014973	-3.11427	0.0229237	0.215079
1417614_at	12715	Ckm	creatine kinase, muscle	NM_007710	-3.1118	0.010288	0.155393
1450016_at	12450	Ccng1	cyclin G1	NM_009831	-3.11001	0.00290007	0.0855437
1442111_at	320461	D430033H22Rik	RIKEN cDNA D430033H22 gene	---	-3.10757	0.0310284	0.240121
1444218_at	76539	D19Ertd737e	DNA segment, Chr 19, ERATO Doi 737, expressed	NM_029648	-3.10493	0.0220966	0.211813
1432646_a_at	347740	2900097C17Rik	RIKEN cDNA 2900097C17 gene	NR_024329	-3.1047	0.0269005	0.228353
1420840_at	83435	Plekha3	pleckstrin homology domain-containing, family A (phosphoinositide binding specific) mem	NM_031256	-3.10387	0.0313196	0.241131
1429107_at	68795	Ubr3	ubiquitin protein ligase E3 component n-recognin 3	NM_001081548 /// NM_177783	-3.10233	0.0125784	0.168637
1448362_at	56354	Dnajc7	DnaJ (Hsp40) homolog, subfamily C, member 7	NM_019795	-3.10211	0.0255476	0.224161
1421825_at	23821	Bace1	beta-site APP cleaving enzyme 1	NM_001145947 /// NM_011792	-3.09932	0.0252313	0.223392
1417494_a_at	12870	Cp	ceruloplasmin	NM_001042611 /// NM_007752	-3.09801	0.029587	0.236787
1436777_at	212679	Mars2	methionine-tRNA synthetase 2 (mitochondrial)	NM_175439	-3.0925	0.000700278	0.0454457
1429564_at	76073	Pcgf5	polycomb group ring finger 5	NM_029508	-3.09234	0.00103975	0.0546548
1415689_s_at	72739	Zkscan3	zinc finger with KRAB and SCAN domains 3	NM_001145778 /// NM_023685	-3.08573	0.0307331	0.239147
1444562_at	---	---	---	---	-3.08557	0.00415831	0.100738
1428996_at	382051	Pdp2	pyruvate dehyrogenase phosphatase catalytic subunit 2	NM_001024606	-3.08464	0.0159911	0.185354
1451524_at	30050	Fbxw2	F-box and WD-40 domain protein 2	NM_001164768 /// NM_001164769 /// NM_001164770 /// NM_001164772 /// NM_013890	-3.08352	0.0184114	0.196912
1423710_at	78920	Dlst	dihydrolipoamide S-succinyltransferase (E2 component of 2-oxo-glutarate complex)	NM_030225	-3.08259	0.00105364	0.0549365
1427145_at	232227	Iqsec1	IQ motif and Sec7 domain 1	NM_001134383 /// NM_001134384 /// NM_182784	-3.08104	0.0234019	0.216907
1436325_at	19883	Rora	RAR-related orphan receptor alpha	NM_013646	-3.08006	7.40991e-05	0.017033
1447473_at	---	---	---	---	-3.08005	0.0117284	0.163816
1452432_at	21788	Tfpi	tissue factor pathway inhibitor	NM_001177319 /// NM_001177320 /// NM_011576	-3.07901	0.0046416	0.106833
1431241_at	66075	Chchd3	coiled-coil-helix-coiled-coil-helix domain containing 3	NM_025336	-3.07676	0.00517203	0.111781
1451050_at	107569	Nt5c3	5'-nucleotidase, cytosolic III	NM_001252374 /// NM_026004	-3.07666	0.00673218	0.127642
1426357_at	216965	Taok1	TAO kinase 1	NM_144825	-3.07311	0.000190879	0.0235858
1455911_x_at	104130	Ndufb11	NADH dehydrogenase (ubiquinone) 1 beta subcomplex, 11	NM_019435	-3.07239	0.00100902	0.0538552
1450966_at	74114	Crot	carnitine O-octanoyltransferase	NM_023733	-3.07089	0.00861829	0.143598
1452308_a_at	98660	Atp1a2	ATPase, Na+/K+ transporting, alpha 2 polypeptide	NM_178405	-3.07026	0.011348	0.162233
1456763_at	26936	Mprip	myosin phosphatase Rho interacting protein	NM_012027 /// NM_201245	-3.06986	0.00489212	0.109194
1428624_at	67075	Magt1	magnesium transporter 1	NM_001190409 /// NM_025952	-3.06936	0.0136386	0.174283
1440545_at	14816	Grm1	glutamate receptor, metabotropic 1	NM_001114333 /// NM_016976	-3.06647	0.012532	0.168494
1438814_at	67345	Herc4	hect domain and RLD 4	NM_026101 /// NM_030114	-3.06425	0.0125899	0.168692
1434105_at	77781	Epm2aip1	EPM2A (laforin) interacting protein 1	NM_175266	-3.06373	0.00935379	0.14981
1421624_a_at	13800	Enah	enabled homolog (Drosophila)	NM_001083120 /// NM_001083121 /// NM_008680 /// NM_010135	-3.06341	0.00194801	0.072501
1420543_at	246738	Dnajc28	DnaJ (Hsp40) homolog, subfamily C, member 28	NM_001099738 /// NM_138664	-3.06276	0.00268786	0.0829611
1445147_at	103554	Psme4	proteasome (prosome, macropain) activator subunit 4	NM_134013	-3.06245	0.0276097	0.230372
1453289_at	76850	Eif2c4	eukaryotic translation initiation factor 2C, 4	NM_153177	-3.0622	0.0185244	0.197451
1424786_s_at	54636	Wdr45	WD repeat domain 45	NM_172372	-3.06198	0.0331244	0.245325
1429623_at	52397	Zfp644	zinc finger protein 644	NM_026856	-3.06148	0.0341193	0.248424
1458167_at	---	---	---	---	-3.05909	3.66263e-05	0.0134218
1422541_at	19274	Ptprm	protein tyrosine phosphatase, receptor type, M	NM_008984	-3.05756	0.00220143	0.0759991
1435743_at	277396	Klhl23	kelch-like 23 (Drosophila)	NM_177784	-3.053	0.0280833	0.231636
1457355_at	67452	Pnpla8	patatin-like phospholipase domain containing 8	NM_026164	-3.05037	0.00660202	0.126278
1449051_at	19013	Ppara	peroxisome proliferator activated receptor alpha	NM_001113418 /// NM_011144	-3.04847	0.0129757	0.171016
1441008_at	69190	Dym	dymeclin	NM_027727	-3.04764	0.0147337	0.179257
1418319_at	192169	Ufsp2	UFM1-specific peptidase 2	NM_138668	-3.04762	0.0118403	0.164665
1419042_at	60440	Iigp1	interferon inducible GTPase 1	NM_001146275 /// NM_021792	-3.04701	0.00738099	0.133852
1422636_at	23857	Dmtf1	cyclin D binding myb-like transcription factor 1	NM_001110327 /// NM_011806	-3.04646	0.0228485	0.214879
1430109_at	73905	4833412E19Rik	RIKEN cDNA 4833412E19 gene	---	-3.04643	0.0197453	0.202693
1448391_at	56382	Rab9	RAB9, member RAS oncogene family	NM_019773	-3.0464	0.0330388	0.245233
1423441_at	15278	Tfb2m	transcription factor B2, mitochondrial	NM_008249	-3.04518	0.0107832	0.158291
1438895_at	109200	A430102J17Rik	RIKEN cDNA A430102J17 gene	---	-3.04398	0.00619056	0.122096
1456089_at	81003	Trim23	tripartite motif-containing 23	NM_030731	-3.04211	2.21076e-06	0.00516529
1444394_at	229211	Acad9	acyl-Coenzyme A dehydrogenase family, member 9	NM_172678	-3.04133	0.00319658	0.0889792
1438317_a_at	13804	Endog	endonuclease G	NM_007931	-3.03938	0.0193173	0.201254
1432861_at	73028	2900046F13Rik	RIKEN cDNA 2900046F13 gene	---	-3.03675	0.0251362	0.222831
1457521_at	---	---	---	---	-3.03102	0.0104775	0.156733
1422629_s_at	27428	Shroom3	shroom family member 3	NM_001077595 /// NM_001077596 /// NM_015756	-3.02882	0.0120052	0.165783
1437947_x_at	22333	Vdac1	voltage-dependent anion channel 1	NM_011694	-3.02597	0.00102663	0.0542882
1424366_at	227697	Dolk	dolichol kinase	NM_177648	-3.02449	0.0271562	0.229077
1418257_at	20499	Slc12a7	solute carrier family 12, member 7	NM_011390	-3.02409	0.00197216	0.0725697
1436070_at	109801	Glo1	glyoxalase 1	NM_001113560 /// NM_025374	-3.02341	0.014844	0.179857
1426933_at	108737	Oxsr1	oxidative-stress responsive 1	NM_133985 /// NR_045693	-3.02339	0.0158024	0.184446
1434045_at	12576	Cdkn1b	cyclin-dependent kinase inhibitor 1B	NM_009875	-3.01856	0.000705632	0.0454457
1434339_at	214459	Fnbp1l	formin binding protein 1-like	NM_001114665 /// NM_153118	-3.01625	0.025079	0.222569
1429097_at	330812	Rnf150	ring finger protein 150	NM_177378	-3.01443	0.00567652	0.116636
1448737_at	21912	Tspan7	tetraspanin 7	NM_019634	-3.01355	0.000426023	0.0357804
1434650_at	229584	Pogz	pogo transposable element with ZNF domain	NM_001165948 /// NM_172683	-3.01211	0.0155237	0.183282
1415751_at	15441	Hp1bp3	heterochromatin protein 1, binding protein 3	NM_001122896 /// NM_001122897 /// NM_010470	-3.01169	0.0247748	0.221277
1444305_at	668940	Myh7b	myosin, heavy chain 7B, cardiac muscle, beta	NM_001085378	-3.01084	0.0112196	0.161338
1440688_at	71302	Arhgap26	Rho GTPase activating protein 26	NM_175164	-3.00852	0.012875	0.170636
1456640_at	269016	Sh3rf2	SH3 domain containing ring finger 2	NM_001146299 /// NM_172966	-3.00713	0.00108933	0.0560984
1422538_at	58193	Extl2	exostoses (multiple)-like 2	NM_001163514 /// NM_001163515 /// NM_021388	-3.00576	0.00967407	0.151947
1429331_at	---	---	---	---	-3.00406	0.0247775	0.221277
1416300_a_at	100046151 /// 18674	LOC100046151 /// Slc25a3	phosphate carrier protein, mitochondrial-like /// solute carrier family 25 (mitochondri	NM_133668 /// XM_001475927	-3.00383	0.00625886	0.122838
1436918_at	69181	Dyrk2	dual-specificity tyrosine-(Y)-phosphorylation regulated kinase 2	NM_001014390	-3.00368	0.0226317	0.214076
1419552_at	52665	Echdc1	enoyl Coenzyme A hydratase domain containing 1	NM_001110195 /// NM_025855	-3.0014	0.00491285	0.109194
1434933_at	381305	Rc3h1	RING CCCH (C3H) domains 1	NM_001024952	-2.99669	0.0140871	0.176606
1453552_at	69631	2310014F07Rik	RIKEN cDNA 2310014F07 gene	NR_040714	-2.9943	0.0277911	0.230514
1456351_at	78656	Brd8	bromodomain containing 8	NM_030147	-2.99097	0.014564	0.178721
1435115_at	384061	Fndc5	fibronectin type III domain containing 5	NM_027402	-2.99085	0.0104645	0.156723
1437203_at	104836	Cbll1	Casitas B-lineage lymphoma-like 1	NM_001253847 /// NM_001253848 /// NM_134048	-2.98851	0.0271763	0.229077
1441464_at	319627	A630035D09Rik	RIKEN cDNA A630035D09 gene	---	-2.9858	0.0231604	0.216399
1446147_at	170791	Rbm39	RNA binding motif protein 39	NM_133242	-2.98311	0.0146038	0.178721
1416878_at	66493	Mrpl51	mitochondrial ribosomal protein L51	NM_025595	-2.98257	0.016771	0.189108
1446812_at	---	---	---	---	-2.98221	0.0143341	0.177908
1455029_at	16564	Kif21a	kinesin family member 21A	NM_001109040 /// NM_001109041 /// NM_001109042 /// NM_016705	-2.97524	0.00178636	0.0695576
1434408_at	110616	Atxn3	ataxin 3	NM_001167914 /// NM_029705	-2.97436	0.0107254	0.158052
1425528_at	18933	Prrx1	paired related homeobox 1	NM_001025570 /// NM_011127 /// NM_175686	-2.97296	0.0334424	0.246352
1450676_at	27224	Tceb3	transcription elongation factor B (SIII), polypeptide 3	NM_013736	-2.97152	0.000875713	0.0501849
1416176_at	100862258 /// 15289 /// 619937 /// 637733	Gm6115 /// Hmgb1 /// LOC100862258 /// LOC637733	predicted gene 6115 /// high mobility group box 1 /// high mobility group protein B1-li	NM_010439 /// XM_003085889 /// XM_003688774 /// XM_884320 /// XM_913492	-2.97053	0.00528952	0.112843
1425870_a_at	80906	Kcnip2	Kv channel-interacting protein 2	NM_030716 /// NM_145703 /// NM_145704	-2.97042	0.00238464	0.0784462
1421487_a_at	17973	Nck1	non-catalytic region of tyrosine kinase adaptor protein 1	NM_010878	-2.96938	0.00531577	0.113088
1434736_at	217082	Hlf	hepatic leukemia factor	NM_172563	-2.969	0.00541015	0.114175
1438029_at	75137	Rprd2	regulation of nuclear pre-mRNA domain containing 2	NM_001081293 /// NM_028328 /// NM_029180	-2.96765	0.00293916	0.0861333
1450791_at	18158	Nppb	natriuretic peptide type B	NM_008726	-2.96458	0.000892184	0.0506911
1445765_at	319791	9430011C21Rik	RIKEN cDNA 9430011C21 gene	---	-2.96449	0.0145061	0.178705
1427165_at	16164	Il13ra1	interleukin 13 receptor, alpha 1	NM_133990	-2.96322	0.0253043	0.223624
1416709_a_at	83485	Ngrn	neugrin, neurite outgrowth associated	NM_031375 /// NR_028053	-2.96151	0.00788223	0.137363
1417247_at	98404	AI597479	expressed sequence AI597479	NM_133818	-2.96009	0.0329223	0.245069
1418016_at	80913	Pum2	pumilio 2 (Drosophila)	NM_001160219 /// NM_001160220 /// NM_001160221 /// NM_001160222 /// NM_030723 /// NR_02	-2.9595	0.0334951	0.246438
1418659_at	12753	Clock	circadian locomotor output cycles kaput	NM_007715	-2.95886	0.00990499	0.153619
1422698_s_at	16468	Jarid2	jumonji, AT rich interactive domain 2	NM_001205043 /// NM_001205044 /// NM_021878	-2.95702	0.00262942	0.0819311
1428697_at	74388	Dpp8	dipeptidylpeptidase 8	NM_028906	-2.95474	0.00240154	0.0787152
1440977_at	---	---	---	---	-2.94574	0.0048654	0.109009
1434103_at	270066	Slc35e1	solute carrier family 35, member E1	NM_177766	-2.94427	0.00356745	0.093155
1442001_at	108097	Prkab2	protein kinase, AMP-activated, beta 2 non-catalytic subunit	NM_182997	-2.9402	0.000137839	0.0210451
1428812_at	73287	1700040L02Rik	RIKEN cDNA 1700040L02 gene	NM_028491	-2.93946	0.00257912	0.0811163
1424172_at	14651	Hagh	hydroxyacyl glutathione hydrolase	NM_001159626 /// NM_024284	-2.93768	0.019563	0.201909
1444224_at	---	---	---	---	-2.93646	0.00285725	0.0851154
1452612_at	78913	Ltn1	listerin E3 ubiquitin protein ligase 1	NM_001081068	-2.931	0.0124201	0.168226
[truncated: 1,084 more rows]
