# Supplementary material for: Epigenomic Reprogramming of Adult Cardiomyocyte-Derived Cardiac Progenitor Cells
Source: Sci Rep. 2015 Dec 14;5:17686. doi: 10.1038/srep17686 (PMC4677315; doi:10.1038/srep17686)
Supplement: Supplementary Table S4 [file srep17686-s5.xls]

## Sheet: IPA_transcription_factor_up
Upstream Regulator	Fold Change	Molecule Type	Predicted Activation State	Activation z-score	Notes	p-value of overlap	Target molecules in dataset	Mechanistic Network
TP53	3.383	transcription regulator	Activated	2.706	bias	1.02e-17	ACTB,ANXA1,Cald1,CDKN1A,COL1A1,COL5A2,CSF1,CSNK1D,FN1,FOSL1,HMOX1,HSP90AA1,HSPA1A/HSPA1B,HSPB1,LATS2,LIF,MTDH,MYC,NPM1,Pmaip1,PRELID1,RALY,RPSA,S100A4,SEC61B,SERPINE1,SLC19A2,SLC6A6,SPHK1,THBS1,THY1,TMSB10/TMSB4X,TPM2,TSPO,UBC	Akt,Ap1,CDKN1A,EGR1,ESR2,ETS1,JUN,MAX,MYC,NFKB1,NFkB (complex),PI3K (complex),RB1,RELA,SMAD3,SMARCA4,SP1,STAT3,TP53,VEGFA,WT1
EGR1	1.499	transcription regulator	Activated	2.389	bias	1.92e-11	CDKN1A,COL1A1,CSF1,CXCL2,FN1,FOSL1,FTL,GADD45B,HMOX1,MYC,SERPINE1,THBS1	EGR1,ERK,ETS1,FN1,HIF1A,JUN,MYC,NFKB1,NFKBIA,NFkB (complex),RELA,RUNX2,SMAD3,SP1,STAT3,Smad,TNF,TP53,VEGFA,WT1
SMAD3	1.996	transcription regulator	Activated	2.456	bias	1.97e-09	BGN,CDKN1A,COL1A1,EREG,GADD45B,HMOX1,MYC,S100A4,SERPINE1,THBS1,TPM2	AHR,CTNNB1,EGR1,ERK,ETS1,JUN,NFkB (complex),P38 MAPK,RB1,SMAD1,SMAD2,SMAD3,SMAD4,SMAD7,SP1,STAT3,Smad,TGFB1,USF2
SMAD1	1.732	transcription regulator	Activated	2.4	bias	1.49e-08	CDKN1A,COL1A1,CSF1,CXCL2,GADD45B,MYC	HDAC6,HIF1A,NFKB1,NOTCH1,RB1,RUNX2,SMAD1,SMAD3,STAT3,Smad,YY1
SMAD4	-1.662	transcription regulator	Activated	2.469	bias	2.19e-08	BGN,CDKN1A,CSF1,GADD45B,HMOX1,MYC,SERPINE1,SERTAD1,THBS1,TPM2	CTNNB1,ETS1,GTF2I,JUN,NFKB1,NFKBIA,NFkB (complex),P38 MAPK,RELA,SMAD2,SMAD3,SMAD4,SMAD7,SMARCA4,SP1,STAT3,Smad,USF2,nitric oxide
SMAD2	-1.757	transcription regulator	Activated	2.6	bias	2.41e-08	BGN,CDKN1A,GADD45B,HMOX1,SERPINE1,THBS1,TPM2	CTNNB1,EGR1,IL6,NFKB1,NFkB (complex),NR3C1,SMAD1,SMAD2,SMAD3,SMAD4,SMAD7,SP1,SREBF1,STAT3,Smad,TGFB1,TGFBR1
HIF1A	-2.075	transcription regulator	Activated	2.354	bias	3.86e-08	BGN,CDKN1A,EREG,FN1,GADD45B,HMOX1,LGALS1,LOX,MYC,NPM1,SERPINE1,SPHK1	Akt,Ap1,CDKN1A,E2F4,EGR1,ETS1,FOXO4,HIF1A,JUN,MAX,NFKB1,NFKBIA,NFkB (complex),NR3C1,RB1,RELA,SMARCA4,SP1,STAT3,TBP,TP53
SMAD7	8.735	transcription regulator	Inhibited	-2.036	bias	2.15e-06	BGN,CDKN1A,COL1A1,FN1,HMOX1,SERPINE1,TPM2	CTNNB1,ETS1,GTF2I,NFkB (complex),P38 MAPK,SMAD1,SMAD2,SMAD3,SMAD4,SMAD7,SP1,STAT3,Smad,TGFBR1,USF2
CTNNB1	-2.343	transcription regulator	Activated	2.775	bias	3.78e-06	ACTB,ANXA1,BGN,CDKN1A,COL1A1,FN1,FOSL1,GADD45B,IGF2BP1,MYC,S100A4,SERPINE1,SOX4	CTNNB1,ERK,FOXO3,GTF2B,GTF2I,HDAC6,HIF1A,JUN,NCOA1,NFkB (complex),NOTCH1,NR3C1,RB1,RUNX2,SMAD3,SMAD4,SMAD7,SP1,STAT3,Smad,TBP,TCF4
SP1	-1.646	transcription regulator	Activated	2.973	bias	4.92e-06	BACE2,CDKN1A,COL1A1,EREG,FN1,FOSL1,HMOX1,HSPA1A/HSPA1B,MYC,SERPINE1,TSPO,UBC	Ap1,EGR1,ETS1,JUN,MET,MYC,NFkB (complex),PPARG,RB1,RELA,SIRT1,SP1,SREBF1,STAT3,VEGFA
MTPN	2.689	transcription regulator	Activated	2.4	bias	6.45e-06	ANXA1,COL1A1,FN1,MYC,S100A6,SERPINE1
CEBPA	1.732	transcription regulator	Activated	2.023	bias	1.28e-05	ANXA1,CDKN1A,COL1A1,CSF1,HMOX1,LGALS1,MYC,PGD,SERPINE1,TUBB2A	CEBPA,JUN,LEP,NCOA1,NFKB1,NFkB (complex),RB1,RELA,SMAD3,SMARCA4,SP1,SP3,STAT3,TP53,WT1
Ap1		complex	Activated	2.213	bias	6.09e-05	FN1,FOSL1,HMOX1,MYC,S100A4,SERPINE1	Ap1,JUN,RELA,SMAD3,SP1,TP53,WT1
NFkB (complex)		complex	Activated	2.416	bias	0.000296	CDKN1A,CSF1,CXCL2,FN1,GADD45B,HMOX1,HSPB1,LIF,MYC,SERPINE1	CEBPB,EGR1,ETS1,FOXO1,HIF1A,IL1B,IL6,NFKB1,NFKBIA,NFkB (complex),NOTCH1,NR3C1,PPARG,REL,RELA,SMAD4,SREBF1,STAT3,TNF
STAT4	1.227	transcription regulator	Activated	2.4	bias	0.00114	CXCL2,DAP,HSPA1A/HSPA1B,MYC,SERPINE1,SERTAD1
NOTCH1	1.333	transcription regulator	Activated	2.098	bias	0.00131	CDKN1A,COL1A1,FOSL1,MYC,SERPINE1	Akt,Ap1,BCL6,CTNNB1,EGFR,EGR1,ERK1/2,ETS1,FOXO1,FOXO3,JUN,MAPK8,MYC,NFkB (complex),NOTCH1,PDPK1,RB1,SIRT1,SMAD3,SMAD4,SP1,SP3,STAT3,TBP
CREB1	-2.151	transcription regulator	Activated	2.219	bias	0.00179	CXCL2,FN1,GADD45B,HMOX1,MYC,SERTAD1	Ap1,CREB1,JUN,NFKB1,NFKBIA,NFkB (complex),RELA,SMARCA4
