# Supplementary material for: Epigenomic Reprogramming of Adult Cardiomyocyte-Derived Cardiac Progenitor Cells
Source: Sci Rep. 2015 Dec 14;5:17686. doi: 10.1038/srep17686 (PMC4677315; doi:10.1038/srep17686)
Supplement: Supplementary Table S5 [file srep17686-s6.xls]

## Sheet: IPA_transcription_factor_down
Upstream Regulator	Fold Change	Molecule Type	Predicted Activation State	Activation z-score	Notes	p-value of overlap	Target molecules in dataset	Mechanistic Network
PPARGC1A	-22.595	transcription regulator	Inhibited	-4.365	bias	5.72e-18	ACACB,ACADL,ACADM,ACADVL,ACAT1,ACOX1,CD36,CKMT2,COX4I1,COX5B,CS,DLAT,FABP3,FABP4,FBXO32,LPIN1,LPL,MB,MFN2,MYH6,OXCT1,PDK2,PLIN5,PPARGC1A,PRKAA2,SDHA,SLC25A20,SOD2,TRIM63	ESRRA,FOXO1,PPARA,PPARD,PPARG,PPARGC1A
ESRRA	-1.596	ligand-dependent nuclear receptor	Inhibited	-3.244	bias	4.03e-17	ACADL,ACADM,ACADVL,ACOX1,ACSL1,AGL,ATP2A2,ATP5G1,BPGM,CD36,COX5B,COX7C,Cox8b,CPT2,DLAT,ECH1,ENO3,FABP3,LPL,MYH6,MYH7,NDUFA5,PDK1,PDP1,PGAM2,PLN,PPARGC1A,PYGM,SLC25A20	ESRRA,FOXO1,NRF1,PPARA,PPARD,PPARG,PPARGC1A
KLF15	-1.364	transcription regulator	Inhibited	-2.846	bias	1.04e-13	ACADL,ACADM,ACADVL,ACOX1,ACSS1,CD36,CPT2,DECR1,ESRRG,FABP3,GPAM,PPARGC1A,SLC25A20,SLC27A1,TRIM63
MEF2C	-19.916	transcription regulator	Inhibited	-3.029	bias	1.04e-12	ACTC1,ATP2A2,CACNA1C,MEF2C,MYH6,MYH7,MYL2,MYOM2,MYOT,MYOZ2,PLN,PPARGC1A,RYR2,SMYD1,SRPK3,TNNC1,TNNT2	GATA4,GATA6,HDAC5,MEF2C,NKX2-5
MYOD1	1.215	transcription regulator	Inhibited	-3.716	bias	7.44e-10	ACACB,ACTC1,ARNT,DMD,ENO3,ESR1,HADH,HRC,IGFBP5,LDB3,MEF2C,MYH7,PFKM,PPARGC1A,SBK1,SH3GLB1,SPTBN1,TGFBR3,TNNC1,TNNT2,TOP1,TTN,ZEB1	GATA4,GATA6,HDAC5,MEF2A,MEF2C,MYOD1
NR4A3	-1.232	ligand-dependent nuclear receptor	Inhibited	-2.923	bias	1.71e-08	ENO3,FABP4,LPIN1,MB,MEF2C,MFN2,NDUFA5,NQO1,PDP1,PDPR,PPARGC1A
TFAM	-3.534	transcription regulator	Inhibited	-2.828	bias	1.71e-08	ACADL,ACADM,ACOX1,CPT2,ECH1,FABP3,FABP4,SLC25A20
PPARG	1.221	ligand-dependent nuclear receptor	Inhibited	-4.241	bias	1.73e-07	ACAA2,ACADL,ACADM,ACOX1,ACSL1,ATP2A2,CD36,Ces1d,CORIN,CPT2,CS,DLAT,FABP3,FABP4,FGF1,GPAM,IGFBP5,INSR,LNPEP,LPL,MDH1,NDUFA5,PLIN4,PPARGC1A,SLC25A20,SLC27A1,SORBS1,TCF4,VLDLR	ADIPOQ,ESRRA,Insulin,PPARA,PPARD,PPARG,fatty acid,rosiglitazone
GATA4	1.316	transcription regulator	Inhibited	-3.374	bias	4.43e-07	ACTC1,ATP2A2,CACNA1C,CORIN,MEF2C,MYH6,MYH7,MYL2,PLN,RYR2,TNNC1,TNNI3,TNNT2	GATA4,NKX2-5,SRF
TBX5	-1.261	transcription regulator	Inhibited	-2.975	bias	5.22e-07	ACTC1,ATP2A2,CACNA1C,MEF2C,MYH6,MYL2,PLN,RYR2,TNNT2
SRSF2	-23.239	transcription regulator	Inhibited	-2.236	bias	1.09e-06	ABCC9,Ces1d,NNT,PYGM,RYR2
MYOCD	-15.018	transcription regulator	Inhibited	-2.804	bias	3.69e-06	ATP2A2,CACNA1C,KCNJ3,MEF2C,MYH6,MYH7,MYL2,TNNT2	MYOCD,SRF
PPARGC1B	-4.2	transcription regulator	Inhibited	-2.588	bias	7.44e-06	ACACB,ACADL,ACADM,ACADVL,COX4I1,CS,ESRRG,GPAM	FOXO1,FOXO3,PPARA,PPARG,PPARGC1A,PPARGC1B,palmitic acid
PPARA	-3.862	ligand-dependent nuclear receptor	Inhibited	-3.972	bias	1.13e-05	ACAA2,ACADL,ACADM,ACADVL,ACAT1,ACOX1,ACSL1,CD36,CPT2,CS,DECR1,ECH1,FABP3,FABP4,GPAM,Gsta4,HADH,HMGN2,IGFBP5,INSIG2,LPL,MGST3,PLIN5,PPARGC1A,SLC25A20,SLC27A1,SORD	FOXO1,NRIP1,PPARA,PPARD,PPARG,PPARGC1A,fenofibrate,gemfibrozil,mono-(2-ethylhexyl)phthalate,pirinixic acid
MEF2A	-8.142	transcription regulator	Inhibited	-2.183	bias	3.04e-05	ACTC1,ATP2A2,MYH6,MYOCD,PPARGC1A,TNNC1	GATA4,MEF2A,NKX2-5
PPARD	1.14	ligand-dependent nuclear receptor	Inhibited	-2.435	bias	4.02e-05	ACADL,ACADVL,ACOX1,CD36,CPT2,ECH1,FABP3,FABP4,GPAM,LPL,MYOM2,SLC25A20,SLC27A1,SORD,VLDLR	ESRRA,GW501516,PPARA,PPARD,PPARG,PPARGC1A,bezafibrate,fatty acid
NRIP1	-2.251	transcription regulator	Activated	2.813	bias	0.000237	ACAA2,ACACB,ACO2,COX7A1,Cox8b,Ldhb,PDK2,SLC25A20
NKX2-5	1.186	transcription regulator	Inhibited	-2.4	bias	0.000479	HOPX,MEF2C,MYH7,MYL2,MYOCD,RYR2	NKX2-5,SRF
SRF	-1.356	transcription regulator	Inhibited	-3.269	bias	0.000537	ACTC1,BPGM,CORIN,DMD,FAM63B,FGF1,FHL2,LBH,LDB3,MAPK10,MYH6,MYH7,MYL2,MYL3,MYOCD,Nebl,TNNC1,TNNT2,TTN
MLL2	-2.784	transcription regulator	Inhibited	-2.213	bias	0.000563	ENO3,FABP3,PCDH7,TNNC1,TNNT2
PPARÎ±-RXRÎ±		complex	Inhibited	-2	bias	0.000573	ACADL,ACOX1,LPL,SLC27A1
RORA	-3.08	ligand-dependent nuclear receptor	Inhibited	-2	bias	0.00251	ACACB,CD36,CKMT2,FABP3,HSD17B7,LRTM1,MGST3,NR1D2,PPARGC1A,PPP1R3C,RORA,VLDLR
STAT4	1.227	transcription regulator	Inhibited	-3.704	bias	0.00317	ACADL,ACSS1,ASPH,CCNL2,CDKN1B,Gdap10,HCFC2,LPIN1,PDK1,R3HDM1,RNF128,RORA,SH3GLB1,VLDLR
FOXO3	-9.275	transcription regulator	Inhibited	-2.938	bias	0.00392	CDKN1B,DDIT3,ESR1,FBXO32,FOXO3,NAMPT,PPARGC1A,SOD2,TRIM63,TXNIP	FOXO3,MAX,MYC,TP53
Nfat (family)		group	Inhibited	-2.449	bias	0.00542	EHD4,FABP4,LBH,MB,SOD2,TNNI3,TNNT2
TP53	3.383	transcription regulator	Inhibited	-5.135	bias	0.00568	ACAA2,ACADVL,ACAT1,ACO2,ADCK3,ATP5C1,CDKN1B,COX5B,CYFIP2,DDIT3,DNM1L,ECH1,EIF4E2,ESR1,FABP3,FABP4,FBXW7,FHL2,FOXO3,HADH,HDAC3,HMGN2,IDH2,IGFBP5,LPIN1,MB,NAMPT,NDRG2,NRAP,PANK1,PCCA,PCDH7,PDK1,PDLIM5,PDP1,PERP,PFKM,PIK3R1,PRKAB2,RB1CC1,SESN1,SFPQ,SOD2,SORBS1,SUCLG1,TNFAIP8,USP9X,WWP1	FOXO3,MAX,MYC,TP53
THRB	-1.371	ligand-dependent nuclear receptor	Inhibited	-2.2	bias	0.00622	ACOX1,ATP2A2,CDKN1B,COX7A1,FABP4,LPL,MYH6,MYH7,NUDT7,PAM,PHYH	L-triiodothyronine,PPARG,PPARGC1A,THRA,THRB
SP1	-1.646	transcription regulator	Inhibited	-3.356	bias	0.00738	ACSL1,ACSS1,ANK1,ATP2A2,CDKN1B,Ces1d,DMD,DNMT3A,ESR1,HDAC3,HSD17B7,INSR,JAM2,LPL,MFN2,MYH7,PDK1,SLC25A4,SMPD1,SOD2,TGFBR3,TNNC1
SIN3A	-1.659	transcription regulator	Activated	2	bias	0.00891	ALDH6A1,DDIT3,ESR1,FBXO32,TXNIP
GATA6	-1.394	transcription regulator	Inhibited	-2.219	bias	0.00979	ACTC1,MEF2C,MYH6,MYH7,TNNC1
EP300	-1.465	transcription regulator	Inhibited	-2.416	bias	0.0186	ACACB,ACADL,ACADM,CDKN1B,CHPT1,CPT2,FABP4,MEF2C,PPARGC1A,TXNIP
RXRA	1.59	ligand-dependent nuclear receptor	Inhibited	-2.228	bias	0.0247	ACACB,ACADM,ACOX1,ACSL1,CD36,CPT2,FABP3,FABP4,LPL,RORA,SLC27A1,SORBS1
ATF2	-7.97	transcription regulator	Inhibited	-2.186	bias	0.0347	ARNT,DDIT3,MYH7,PPARGC1A,SOD2
