# Supplementary material for: Epigenomic Reprogramming of Adult Cardiomyocyte-Derived Cardiac Progenitor Cells
Source: Sci Rep. 2015 Dec 14;5:17686. doi: 10.1038/srep17686 (PMC4677315; doi:10.1038/srep17686)
Supplement: Supplementary Table S6 [file srep17686-s7.xls]

## Sheet: CHARM_custom_CPC_Ctl_dmr
	chr	start	end	p1	p2	regionName	indexStart	indexEnd	nprobes	area	ttarea	diff	maxdiff	pval	qval
21278	chr2	76539147	76542651	0.8095	0.29952	chr2:76536627-76545382	1115552	1115652	101	51.508	3190.26	0.50998	0.7541	0	0
18030	chr19	43571080	43573421	0.689904	0.209906	chr19:43566906-43580004	1026401	1026468	68	32.6398	2458.05	0.479998	0.755792	6.7714e-05	0.0499729
33594	chr8	128449337	128451179	0.734957	0.18178	chr8:128447189-128459964	1997814	1997865	52	28.7652	2451.05	0.553177	0.798724	0.000135428	0.0666306
35604	chr9	119862359	119864775	0.699576	0.28441	chr9:119858783-119870334	2107377	2107445	69	28.6465	2344.01	0.415166	0.66655	0.000203142	0.0749594
17299	chr18	77981309	77983319	0.700883	0.204413	chr18:77977104-77985408	967937	967991	55	27.3058	2300.94	0.49647	0.749696	0.000270856	0.0799567
10261	chr14	100816430	100818180	0.758982	0.166354	chr14:100815585-100818285	631768	631818	51	30.224	2105.2	0.592628	0.768134	0.00033857	0.0832882
12966	chr15	89253733	89255581	0.727304	0.225514	chr15:89250980-89260273	714584	714632	49	24.5877	2007.38	0.501789	0.768083	0.000406284	0.0856679
11872	chr15	27503762	27505579	0.708472	0.195658	chr15:27503069-27505920	653362	653412	51	26.1535	1991.45	0.512814	0.728059	0.000473998	0.0874526
4118	chr10	83960019	83961507	0.7277	0.162806	chr10:83957111-83964266	191280	191320	41	23.1607	1987.17	0.564895	0.795074	0.000541712	0.0888407
31528	chr7	28524318	28526106	0.73645	0.219239	chr7:28523757-28526157	1760211	1760258	48	24.8261	1963.72	0.517211	0.767856	0.000609426	0.0899512
35214	chr9	107157765	107159433	0.753261	0.227207	chr9:107157732-107159533	2083686	2083731	46	24.1985	1946.56	0.526054	0.796533	0.00067714	0.0908598
3789	chr10	79111503	79113018	0.761821	0.265097	chr10:79111503-79114775	166576	166618	43	21.3591	1917.23	0.496724	0.762462	0.000744854	0.091617
21271	chr2	76526167	76527808	0.838741	0.195791	chr2:76523538-76528663	1115410	1115457	48	30.8616	1911.39	0.64295	0.836705	0.000812568	0.0922577
17356	chr18	80487664	80489713	0.726951	0.223214	chr18:80483799-80494750	970530	970579	50	25.1868	1904.96	0.503737	0.769382	0.000880282	0.0928068
12964	chr15	89251385	89252750	0.788882	0.237486	chr15:89250980-89260273	714517	714556	40	22.0559	1845.03	0.551396	0.783985	0.000947996	0.0932828
35232	chr9	107409079	107410666	0.202112	0.626694	chr9:107394514-107413993	2085154	2085198	45	19.1062	1840.74	-0.424581	-0.658694	0.00101571	0.0936992
14282	chr16	87615153	87616692	0.6571	0.14675	chr16:87612272-87621247	796636	796678	43	21.9451	1796.39	0.510351	0.769793	0.00108342	0.0940667
28708	chr6	119159025	119160501	0.732148	0.238277	chr6:119158113-119160568	1698640	1698680	41	20.2487	1790.94	0.493871	0.774167	0.00115114	0.0943933
17898	chr19	4003519	4005238	0.757609	0.283712	chr19:4003483-4005488	979078	979127	50	23.6949	1789.88	0.473897	0.715328	0.00121885	0.0946855
12857	chr15	85888822	85890799	0.644843	0.220637	chr15:85885759-85893342	708123	708178	56	23.7556	1723.66	0.424206	0.635572	0.00128657	0.0949485
29924	chr6	82736086	82737792	0.643437	0.218782	chr6:82734831-82741828	1669240	1669287	48	20.3834	1702.11	0.424655	0.678152	0.00135428	0.0951865
24870	chr4	153173058	153174714	0.656388	0.176876	chr4:153171402-153177770	1457121	1457168	48	23.0165	1696.45	0.479511	0.761765	0.00142199	0.0954028
33459	chr8	126100243	126102061	0.669719	0.217713	chr8:126090016-126105345	1990758	1990805	48	21.6963	1650.52	0.452006	0.737327	0.00148971	0.0956004
36759	chr9	66831387	66832779	0.77973	0.249599	chr9:66830079-66833366	2052292	2052331	40	21.2052	1640.45	0.530131	0.787783	0.00155742	0.0957814
33371	chr8	124459882	124461663	0.740455	0.209408	chr8:124459882-124467220	1984002	1984047	46	24.4282	1636.4	0.531047	0.742259	0.00162514	0.095948
36214	chr9	43845630	43847649	0.696349	0.230091	chr9:43834130-43849143	2025064	2025119	56	26.1105	1628.13	0.466259	0.662145	0.00169285	0.0961018
33807	chr8	24610878	24612648	0.706785	0.183667	chr8:24609306-24616675	1884893	1884943	51	26.679	1617.64	0.523118	0.842586	0.00176056	0.0962441
3122	chr10	41895030	41896329	0.797103	0.182399	chr10:41894784-41896401	133010	133047	38	23.3588	1592.61	0.614704	0.815768	0.00182828	0.0963763
15971	chr17	7122363	7123344	0.641841	0.134186	chr17:7122327-7124086	814351	814379	29	14.722	1583.14	0.507655	0.755767	0.00189599	0.0964994
16248	chr17	86210530	86211601	0.61283	0.144113	chr17:86208910-86212446	911439	911469	31	14.5302	1577.35	0.468717	0.642125	0.00196371	0.0966143
35242	chr9	107447230	107448877	0.759741	0.215831	chr9:107444371-107451272	2085715	2085759	45	24.4759	1575.75	0.54391	0.826096	0.00203142	0.0967218
33556	chr8	127803383	127804864	0.751097	0.188323	chr8:127803173-127805974	1996674	1996712	39	21.9482	1562.99	0.562774	0.78185	0.00209913	0.0968225
26480	chr5	122259864	122261710	0.653183	0.212182	chr5:122259861-122270004	1573473	1573521	49	21.609	1535.14	0.441001	0.727229	0.00216685	0.0969172
33596	chr8	128451962	128453111	0.720434	0.210505	chr8:128447189-128459964	1997885	1997913	29	14.788	1527.79	0.509929	0.701362	0.00223456	0.0970062
502	chr1	157004072	157005640	0.717046	0.259541	chr1:157001330-157008353	79338	79382	45	20.5877	1500.34	0.457505	0.748983	0.00230228	0.0970902
9465	chr13	46895925	46896834	0.777307	0.175868	chr13:46895922-46897978	521359	521385	27	16.2389	1477.97	0.60144	0.793471	0.00236999	0.0971696
21804	chr3	121718074	121719847	0.650257	0.274206	chr3:121712490-121722072	1288104	1288154	51	19.1786	1464.68	0.37605	0.731203	0.0024377	0.0972446
2467	chr10	120275791	120276928	0.780463	0.186705	chr10:120271968-120276991	217248	217279	32	19.0003	1452	0.593758	0.81826	0.00250542	0.0973157
27149	chr5	143562119	143563538	0.684572	0.23243	chr5:143555440-143569155	1615949	1615986	38	17.1814	1451.7	0.452142	0.713062	0.00257313	0.0973831
5260	chr11	120808494	120810483	0.729517	0.240182	chr11:120806086-120811482	410602	410652	51	24.9561	1436.6	0.489336	0.709995	0.00264085	0.0974472
26435	chr5	121448675	121450189	0.798766	0.284278	chr5:121445568-121453480	1570944	1570983	40	20.5795	1436.12	0.514488	0.742008	0.00270856	0.0975081
7168	chr11	98195529	98196894	0.783284	0.197642	chr11:98192184-98197870	346808	346847	40	23.4257	1434.79	0.585642	0.795093	0.00277627	0.0975662
33440	chr8	125522412	125523636	0.753519	0.29269	chr8:125521695-125530542	1989100	1989134	35	16.129	1420.93	0.460829	0.785937	0.00284399	0.0976215
11863	chr15	27421194	27422866	0.66655	0.206655	chr15:27420258-27423083	653193	653240	48	22.075	1413.67	0.459895	0.654746	0.0029117	0.0976743
15857	chr17	65846806	65848528	0.715102	0.209772	chr17:65846106-65851185	892848	892894	47	23.7505	1394.73	0.505329	0.664518	0.00297941	0.0977248
7199	chr11	98585073	98586228	0.785293	0.25237	chr11:98582283-98593715	348757	348790	34	18.1194	1365.93	0.532923	0.718431	0.00304713	0.0977731
36016	chr9	32295435	32296329	0.70016	0.157477	chr9:32289630-32296398	2016201	2016226	26	14.1098	1365.43	0.542683	0.751741	0.00311484	0.0978193
20657	chr2	32571739	32573401	0.679931	0.196915	chr2:32560880-32581110	1086401	1086442	42	20.2867	1347.76	0.483016	0.838408	0.00318256	0.0978636
5667	chr11	46151963	46152974	0.7316	0.230856	chr11:46148618-46159316	261941	261970	30	15.0223	1343.68	0.500744	0.70347	0.00325027	0.0979061
24653	chr4	148848758	148850481	0.734034	0.261472	chr4:148848665-148856370	1440853	1440897	45	21.2653	1342.15	0.472562	0.742207	0.00331798	0.0979469
330	chr1	137326757	137327561	0.663081	0.176108	chr1:137323776-137328351	70865	70888	24	11.6873	1332.24	0.486972	0.807464	0.0033857	0.0979861
7191	chr11	98537465	98538542	0.758012	0.180667	chr11:98537462-98539563	348350	348380	31	17.8977	1332.15	0.577345	0.806674	0.00345341	0.0980238
19852	chr2	167230279	167231887	0.235845	0.660962	chr2:167227630-167236423	1194426	1194466	41	17.4298	1331.37	-0.425117	-0.700192	0.00352113	0.0980601
21276	chr2	76537083	76538379	0.813129	0.296799	chr2:76536627-76545382	1115493	1115530	38	19.6206	1327.45	0.516331	0.766636	0.00358884	0.098095
18619	chr19	6387481	6389052	0.73504	0.261453	chr19:6387478-6394152	992715	992758	44	20.8378	1307.42	0.473586	0.691311	0.00365655	0.0981286
18028	chr19	43569336	43570314	0.752148	0.17211	chr19:43566906-43580004	1026355	1026383	29	16.8211	1302.73	0.580038	0.763519	0.00372427	0.0981611
22263	chr3	153878936	153880367	0.662188	0.222364	chr3:153872042-153882624	1309652	1309688	37	16.2735	1283.37	0.439824	0.660198	0.00379198	0.0981924
3433	chr10	61727995	61729080	0.711538	0.189207	chr10:61722327-61729590	147455	147484	30	15.67	1283.06	0.522332	0.759238	0.0038597	0.0982226
17912	chr19	40563536	40564796	0.660692	0.16696	chr19:40562791-40568125	1020851	1020884	34	16.7869	1272.47	0.493732	0.719311	0.00392741	0.0982518
9445	chr13	46438644	46439964	0.720259	0.21428	chr13:46438434-46442505	520713	520749	37	18.7212	1271.45	0.505979	0.748459	0.00399512	0.0982801
21280	chr2	76542963	76543977	0.821675	0.278345	chr2:76536627-76545382	1115661	1115690	30	16.2999	1264.84	0.54333	0.78613	0.00406284	0.0983074
33315	chr8	123555497	123557040	0.711969	0.229354	chr8:123552225-123560834	1980474	1980508	35	16.8915	1263.28	0.482615	0.700945	0.00413055	0.0983338
31860	chr7	4123517	4124645	0.719454	0.20706	chr7:4123184-4128220	1726297	1726329	33	16.909	1263.06	0.512394	0.664521	0.00419827	0.0983594
10924	chr14	50828429	50829797	0.736563	0.198744	chr14:50828147-50836685	598220	598258	39	20.9749	1261.67	0.537818	0.76618	0.00426598	0.0983842
29521	chr6	39523638	39524796	0.606358	0.161269	chr6:39520835-39525020	1649416	1649441	26	11.5723	1244.35	0.445088	0.713187	0.00433369	0.0984082
12293	chr15	68761655	68762714	0.752497	0.336231	chr15:68755627-68764629	670994	671024	31	12.9042	1240.71	0.416266	0.60095	0.00440141	0.0984315
5846	chr11	53945568	53946723	0.677948	0.204948	chr11:53942882-53947045	270657	270690	34	16.082	1240.7	0.473	0.692796	0.00446912	0.0984541
26104	chr5	114394212	114395817	0.684832	0.229788	chr5:114387892-114402808	1544496	1544531	36	16.3816	1233.7	0.455044	0.731087	0.00453684	0.098476
24406	chr4	140345486	140346518	0.688033	0.156936	chr4:140345483-140356389	1426607	1426634	28	14.8707	1227.86	0.531097	0.83843	0.00460455	0.0984973
21237	chr2	76172303	76173518	0.671444	0.209396	chr2:76168879-76174615	1114249	1114283	35	16.1717	1226.14	0.462048	0.693745	0.00467226	0.098518
34760	chr8	87674209	87675424	0.205611	0.605567	chr8:87672619-87677297	1933544	1933578	35	13.9984	1218.23	-0.399955	-0.754894	0.00473998	0.0985381
24744	chr4	150857106	150858126	0.697762	0.241084	chr4:150849391-150858626	1446791	1446819	29	13.2437	1207.04	0.456678	0.668924	0.00480769	0.0985577
33776	chr8	23975262	23976597	0.757621	0.280828	chr8:23972732-23976719	1883112	1883150	39	18.5949	1194.64	0.476793	0.709136	0.00487541	0.0985767
9785	chr13	59564185	59565430	0.686689	0.209006	chr13:59563527-59569214	539732	539763	32	15.2858	1181.54	0.477682	0.753435	0.00494312	0.0985952
27265	chr5	147346987	147348213	0.551364	0.165025	chr5:147325067-147350269	1623706	1623739	34	13.1355	1178.75	0.386339	0.558918	0.00501083	0.0986132
26469	chr5	122111614	122112595	0.691993	0.197726	chr5:122108052-122116703	1572733	1572761	29	14.3337	1177.17	0.494267	0.70286	0.00507855	0.0986308
26591	chr5	124453026	124454182	0.561353	0.133949	chr5:124452921-124454785	1582595	1582628	34	14.5317	1174.15	0.427404	0.745018	0.00514626	0.0986478
31273	chr7	18521991	18523290	0.623273	0.25952	chr7:18516009-18524360	1741079	1741115	37	13.4588	1168.55	0.363753	0.578264	0.00521398	0.0986645
7613	chr12	113113288	113114371	0.603948	0.2252	chr12:113109388-113132659	487731	487762	32	12.1199	1164.47	0.378748	0.6693	0.00528169	0.0986807
34475	chr8	74298354	74299726	0.656937	0.190728	chr8:74297862-74302694	1918187	1918211	25	11.6552	1163.58	0.466208	0.754712	0.0053494	0.0986965
24742	chr4	150855660	150856788	0.744195	0.275249	chr4:150849391-150858626	1446750	1446782	33	15.4752	1154.53	0.468946	0.655135	0.00541712	0.0987119
13457	chr16	17170763	17171918	0.723664	0.231488	chr16:17170760-17173129	759558	759591	34	16.734	1151.97	0.492176	0.721559	0.00548483	0.098727
25737	chr4	99429183	99429882	0.791432	0.160067	chr4:99426518-99429955	1355526	1355546	21	13.2587	1146.81	0.631365	0.785855	0.00555255	0.0987417
36511	chr9	57556960	57558172	0.610275	0.253814	chr9:57556362-57559170	2040859	2040893	35	12.4761	1142.87	0.356461	0.476651	0.00562026	0.098756
31195	chr7	15951594	15952401	0.783507	0.191718	chr7:15951594-15953134	1735451	1735473	23	13.6111	1139.98	0.591789	0.76804	0.00568797	0.09877
531	chr1	158503813	158505278	0.672707	0.18963	chr1:158502486-158505726	80893	80925	33	15.9415	1135.74	0.483077	0.776951	0.00575569	0.0987837
3429	chr10	61724376	61725346	0.712365	0.207528	chr10:61722327-61729590	147369	147394	26	13.1258	1128.77	0.504837	0.712661	0.0058234	0.098797
20140	chr2	178340437	178341477	0.725115	0.19182	chr2:178339137-178345100	1212330	1212359	30	15.9988	1123.06	0.533295	0.76093	0.00589112	0.0988101
3841	chr10	79383849	79385089	0.587611	0.224325	chr10:79383762-79393657	170028	170061	34	12.3517	1119.92	0.363287	0.510448	0.00595883	0.0988228
3263	chr10	56076247	56077264	0.752198	0.221477	chr10:56075515-56078159	139768	139797	30	15.9216	1115.84	0.530721	0.792847	0.00602654	0.0988353
5909	chr11	5701177	5702329	0.774421	0.322736	chr11:5698678-5702389	242765	242798	34	15.3573	1110.15	0.451685	0.63412	0.00609426	0.0988475
35316	chr9	108339216	108340338	0.816924	0.163332	chr9:108336130-108363268	2089723	2089755	33	21.5685	1108.4	0.653592	0.866572	0.00616197	0.0988595
20611	chr2	31980857	31981978	0.584185	0.16442	chr2:31972446-31983406	1083051	1083081	31	13.0127	1107.77	0.419765	0.649876	0.00622969	0.0988711
701	chr1	171894216	171895125	0.193648	0.730071	chr1:171894213-171895192	88462	88488	27	14.4834	1093.97	-0.536423	-0.737799	0.0062974	0.0988826
28611	chr6	115552013	115553045	0.662335	0.145204	chr6:115552010-115553096	1694924	1694944	21	10.8597	1086.83	0.51713	0.818021	0.00636511	0.0988938
26648	chr5	125614568	125615654	0.682365	0.181885	chr5:125614453-125615741	1585843	1585874	32	16.0153	1083.02	0.500479	0.717107	0.00643283	0.0989047
33239	chr8	122502746	122503871	0.636769	0.196755	chr8:122497811-122504233	1975569	1975601	33	14.5205	1082.11	0.440014	0.644651	0.00650054	0.0989155
12423	chr15	76282902	76284045	0.738379	0.313103	chr15:76280493-76286580	681081	681113	33	14.0341	1081.16	0.425276	0.633378	0.00656826	0.098926
36450	chr9	56057807	56058644	0.747678	0.300622	chr9:56055068-56059945	2037727	2037751	25	11.1764	1080.13	0.447056	0.738913	0.00663597	0.0989363
7426	chr12	108756107	108757067	0.187926	0.657211	chr12:108751919-108757592	475686	475713	28	13.14	1079.82	-0.469285	-0.706282	0.00670368	0.0989464
6638	chr11	79053670	79054618	0.667164	0.160774	chr11:79052105-79054777	313821	313847	27	13.6725	1073.43	0.50639	0.74477	0.0067714	0.0989563
28814	chr6	124684837	124685917	0.592877	0.195409	chr6:124677231-124688241	1703679	1703708	30	11.924	1072.17	0.397468	0.672347	0.00683911	0.098966
23900	chr4	128639893	128640766	0.679654	0.224307	chr4:128638070-128645663	1391165	1391190	26	11.839	1071.93	0.455347	0.762275	0.00690683	0.0989755
3860	chr10	79547094	79548072	0.751066	0.212666	chr10:79539092-79549250	171728	171756	29	15.6136	1068.39	0.538401	0.779776	0.00697454	0.0989848
7160	chr11	98166816	98167833	0.129779	0.44417	chr11:98158381-98169201	346566	346595	30	9.43172	1067.16	-0.314391	-0.453188	0.00704225	0.098994
18359	chr19	53743151	53743961	0.754413	0.235448	chr19:53743052-53744915	1044989	1045004	16	8.30343	1065.97	0.518965	0.738203	0.00710997	0.0990029
14147	chr16	76176948	76178225	0.746237	0.243957	chr16:76172173-76179838	791892	791927	36	18.0821	1065.36	0.50228	0.70651	0.00717768	0.0990118
11870	chr15	27496672	27497554	0.758553	0.19761	chr15:27496597-27497623	653318	653343	26	14.5845	1065.07	0.560943	0.800204	0.0072454	0.0990204
28692	chr6	119020001	119021015	0.781832	0.229506	chr6:119019821-119021093	1698315	1698344	30	16.5698	1050.42	0.552326	0.78704	0.00731311	0.0990289
33305	chr8	123437324	123438230	0.786599	0.275331	chr8:123435474-123450693	1979237	1979263	27	13.8042	1047.26	0.511268	0.741965	0.00738082	0.0990372
21300	chr2	76668977	76669931	0.785735	0.272012	chr2:76668869-76670428	1115971	1115997	27	13.8705	1044.3	0.513724	0.686404	0.00744854	0.0990454
24891	chr4	153477123	153478173	0.634793	0.26381	chr4:153477120-153482797	1458319	1458349	31	11.5005	1040.93	0.370982	0.579593	0.00751625	0.0990535
2343	chr10	116445721	116446735	0.758449	0.225507	chr10:116445271-116447054	211181	211210	30	15.9882	1037.4	0.532941	0.741573	0.00758397	0.0990614
3665	chr10	74964356	74965205	0.592381	0.17836	chr10:74958113-74965766	159116	159140	25	10.3505	1037.14	0.414021	0.54487	0.00765168	0.0990691
6182	chr11	65082899	65083493	0.784218	0.164414	chr11:65082896-65083716	286007	286024	18	11.1565	1030.84	0.619804	0.774399	0.00771939	0.0990767
3685	chr10	75380073	75381246	0.776875	0.211646	chr10:75379031-75382597	160546	160574	29	16.3917	1030.7	0.56523	0.792168	0.00778711	0.0990842
34162	chr8	47971541	47972450	0.716826	0.185836	chr8:47968832-47972539	1900919	1900945	27	14.3367	1024.05	0.530989	0.715606	0.00785482	0.0990916
2770	chr10	127985637	127986710	0.418209	0.152315	chr10:127985598-127986910	235496	235525	30	7.97681	1022.02	0.265894	0.504998	0.00792254	0.0990988
4955	chr11	115613535	115614661	0.672631	0.254905	chr11:115606920-115621708	385742	385774	33	13.785	1018.64	0.417726	0.736607	0.00799025	0.0991059
26130	chr5	114720811	114721651	0.301431	0.717996	chr5:114716391-114721768	1547712	1547736	25	10.4141	1000.06	-0.416565	-0.587325	0.00805796	0.0991129
17359	chr18	80527272	80528335	0.46531	0.165856	chr18:80523845-80528870	970810	970840	31	9.28308	998.958	0.299454	0.43634	0.00812568	0.0991198
18641	chr19	7005351	7006440	0.774856	0.416845	chr19:7004090-7010153	995342	995373	32	11.4564	993.922	0.358011	0.657078	0.00819339	0.0991266
18616	chr19	6376726	6377581	0.714671	0.147936	chr19:6373058-6377986	992680	992704	25	14.1684	980.473	0.566735	0.717471	0.00832882	0.0999458
35454	chr9	114582428	114583460	0.76332	0.23699	chr9:114578452-114583832	2098901	2098926	26	13.6846	978.317	0.52633	0.793404	0.00839653	0.0999458
28701	chr6	119145216	119145948	0.684159	0.203803	chr6:119140148-119146411	1698582	1698603	22	10.5678	976.979	0.480356	0.658705	0.00846425	0.0999458
14215	chr16	84715419	84716550	0.61287	0.189447	chr16:84713771-84720633	794204	794234	31	13.1261	973.577	0.423424	0.570096	0.00853196	0.0999458
13529	chr16	18751654	18752737	0.672373	0.211334	chr16:18749886-18753476	763771	763796	26	11.987	973.305	0.461039	0.617341	0.00859967	0.0999458
22214	chr3	152250433	152251063	0.707477	0.216814	chr3:152250235-152252695	1307911	1307929	19	9.3226	965.436	0.490663	0.762049	0.00866739	0.0999458
12470	chr15	76908126	76908966	0.697506	0.265294	chr15:76906548-76909153	684820	684844	25	10.8053	959.435	0.432212	0.660192	0.0087351	0.0999458
15454	chr17	45147308	45148389	0.643396	0.251916	chr17:45146293-45151572	872113	872141	29	11.3529	956.971	0.39148	0.634872	0.00880282	0.0999458
24631	chr4	148577956	148579081	0.54311	0.179373	chr4:148572716-148582528	1440057	1440089	33	12.0033	956.838	0.363737	0.580354	0.00887053	0.0999458
33774	chr8	23973432	23974608	0.609659	0.203878	chr8:23972732-23976719	1883061	1883094	34	13.7966	956.564	0.405782	0.594481	0.00893824	0.0999458
4516	chr11	102061075	102062032	0.243134	0.570485	chr11:102060817-102062606	359547	359574	28	9.16581	955.138	-0.32735	-0.568629	0.00900596	0.0999458
2073	chr1	92846900	92847497	0.659094	0.158057	chr1:92846897-92848554	50425	50442	18	9.01866	953.477	0.501037	0.769308	0.00907367	0.0999458
2484	chr10	120302835	120303575	0.6643	0.172456	chr10:120299814-120303819	217540	217560	21	10.3287	951.096	0.491844	0.716111	0.00914139	0.0999458
13828	chr16	37698030	37698979	0.182329	0.662105	chr16:37695069-37699497	780044	780065	22	10.5551	950.229	-0.479776	-0.657802	0.0092091	0.0999458
20400	chr2	26170682	26171723	0.584336	0.199857	chr2:26168541-26176673	1070344	1070373	30	11.5344	940.536	0.384479	0.741718	0.00927681	0.0999458
19834	chr2	166929495	166930640	0.281829	0.652466	chr2:166923908-166932151	1193603	1193634	32	11.8604	938.054	-0.370637	-0.605617	0.00934453	0.0999458
4608	chr11	103149497	103150440	0.699064	0.214874	chr11:103145413-103151386	364956	364983	28	13.5573	932.999	0.48419	0.688143	0.00941224	0.0999458
13239	chr15	98418092	98419139	0.560196	0.209205	chr15:98418089-98423723	729914	729944	31	10.8807	932.626	0.350991	0.556477	0.00947996	0.0999458
31469	chr7	27303148	27304195	0.740745	0.253726	chr7:27299594-27304744	1755470	1755500	31	15.0976	932.445	0.487019	0.762967	0.00954767	0.0999458
2292	chr10	114713451	114714293	0.661407	0.186425	chr10:114713448-114721722	208317	208338	22	10.4496	929.915	0.474982	0.774367	0.00961538	0.0999458
23816	chr4	125739535	125740114	0.722077	0.167287	chr4:125731950-125740421	1385673	1385689	17	9.43144	928.676	0.55479	0.790695	0.00975081	0.100603
9583	chr13	52988793	52989948	0.702471	0.20714	chr13:52987745-52996653	527533	527566	34	16.8413	927.779	0.495332	0.715097	0.00981853	0.100603
8976	chr13	12350226	12350973	0.718859	0.278872	chr13:12349887-12351160	496795	496816	22	9.67972	926.329	0.439987	0.675159	0.00988624	0.100603
33292	chr8	123370057	123371104	0.605018	0.220636	chr8:123369034-123385350	1978324	1978352	29	11.1471	925.985	0.384381	0.723287	0.00995395	0.100603
28694	chr6	119074871	119075675	0.547275	0.148229	chr6:119072206-119075814	1698419	1698442	24	9.57713	921.612	0.399047	0.757471	0.0100217	0.100603
5022	chr11	116468317	116469471	0.250204	0.683898	chr11:116466545-116471062	391323	391354	32	13.8782	913.971	-0.433693	-0.675682	0.0100894	0.100603
33307	chr8	123441824	123442845	0.718287	0.299649	chr8:123435474-123450693	1979360	1979388	29	12.1405	912.615	0.418638	0.758338	0.0101571	0.100603
14901	chr17	27323569	27324655	0.589938	0.180894	chr17:27322966-27324946	837510	837540	31	12.6804	912.473	0.409045	0.743056	0.0102248	0.100603
19854	chr2	167232202	167233270	0.313085	0.719891	chr2:167227630-167236423	1194475	1194505	31	12.611	911.573	-0.406806	-0.748638	0.0102925	0.100603
1887	chr1	75433637	75434573	0.746107	0.305437	chr1:75433634-75442256	39695	39721	27	11.8981	911.239	0.44067	0.763118	0.0103602	0.100603
35194	chr9	106315800	106316571	0.796516	0.284243	chr9:106310429-106334301	2081842	2081864	23	11.7823	899.111	0.512272	0.782183	0.0104957	0.101211
26467	chr5	122110495	122111371	0.613428	0.288978	chr5:122108052-122116703	1572701	1572726	26	8.43569	897.531	0.32445	0.612128	0.0105634	0.101211
1152	chr1	193791245	193792088	0.216962	0.642118	chr1:193790963-193794863	110596	110620	25	10.6289	896.205	-0.425155	-0.621188	0.0106311	0.101211
216	chr1	134127092	134127932	0.734238	0.231746	chr1:134125127-134128001	65271	65295	25	12.5623	895.981	0.502492	0.732463	0.0106988	0.101211
10928	chr14	50832905	50834054	0.674764	0.252357	chr14:50828147-50836685	598344	598371	28	11.8274	894.954	0.422407	0.657385	0.0107665	0.101211
21404	chr2	90584207	90585001	0.513958	0.176387	chr2:90582417-90586478	1120440	1120462	23	7.76413	894.496	0.337571	0.503287	0.0108342	0.101211
14736	chr17	24159272	24160201	0.770128	0.25397	chr17:24159239-24160255	825455	825475	21	10.8393	888.757	0.516158	0.737777	0.0109697	0.101741
19830	chr2	166927242	166927853	0.211131	0.768269	chr2:166923908-166932151	1193541	1193556	16	8.91421	885.878	-0.557138	-0.750157	0.0110374	0.101741
6335	chr11	69761962	69762907	0.722495	0.225023	chr11:69760076-69765570	296320	296347	28	13.9292	883.912	0.497472	0.766233	0.0111051	0.101741
8012	chr12	53801729	53802536	0.757525	0.221921	chr12:53801086-53802920	429696	429719	24	12.8545	882.501	0.535604	0.815468	0.0111728	0.101741
11934	chr15	31309820	31310729	0.476044	0.144834	chr15:31307025-31314520	655794	655820	27	8.94266	880.298	0.33121	0.553516	0.0112405	0.101741
33566	chr8	127829505	127830558	0.604522	0.172919	chr8:127827138-127837692	1996814	1996840	27	11.6533	874.773	0.431603	0.632488	0.0113082	0.101741
29667	chr6	52148983	52149718	0.650163	0.213871	chr6:52144527-52157713	1657482	1657503	22	9.59842	873.063	0.436292	0.572992	0.0113759	0.101741
15625	chr17	4963323	4964130	0.616597	0.143548	chr17:4963056-4964190	812156	812179	24	11.3532	872.396	0.47305	0.661541	0.0114437	0.101741
16274	chr17	86874524	86875643	0.662755	0.242682	chr17:86868304-86877133	912397	912427	31	13.0223	871.19	0.420073	0.597693	0.0115114	0.101741
5558	chr11	3762232	3763360	0.819548	0.436474	chr11:3761395-3764718	238440	238472	33	12.6415	870.433	0.383074	0.619857	0.0116468	0.102017
21259	chr2	76518078	76519167	0.860286	0.43717	chr2:76517542-76519361	1115200	1115231	32	13.5397	870.141	0.423116	0.734427	0.0117145	0.102017
4319	chr10	94746690	94747470	0.760398	0.269469	chr10:94745171-94749855	200541	200563	23	11.2914	868.768	0.49093	0.748149	0.0117822	0.102017
24771	chr4	151148983	151149925	0.704316	0.214157	chr4:151146583-151157632	1449482	1449508	27	13.2343	866.797	0.490159	0.733484	0.0118499	0.102017
1095	chr1	191625428	191626502	0.693356	0.301427	chr1:191619265-191628123	107969	107999	31	12.1498	866.396	0.391929	0.710382	0.0119177	0.102017
28364	chr5	93471106	93472006	0.705068	0.271453	chr5:93465535-93472090	1516557	1516581	25	10.8404	864.03	0.433615	0.679106	0.0119854	0.102017
22728	chr3	65755174	65755984	0.706821	0.24779	chr3:65751924-65757594	1243695	1243716	22	10.0987	859.911	0.459031	0.632153	0.0120531	0.102017
15962	chr17	70900448	70901748	0.736505	0.303941	chr17:70900448-70910251	897704	897734	31	13.4095	858.638	0.432564	0.717746	0.0121208	0.102017
1173	chr1	195032666	195033224	0.83999	0.210055	chr1:195032663-195033291	111807	111823	17	10.7089	856.784	0.629935	0.819735	0.0121885	0.102017
27347	chr5	149270110	149270809	0.743827	0.201434	chr5:149268547-149271112	1628803	1628823	21	11.3903	853.835	0.542393	0.759644	0.0122562	0.102017
35690	chr9	121612109	121613018	0.753454	0.326558	chr9:121610114-121614656	2111457	2111480	24	10.2455	852.315	0.426896	0.685556	0.0123239	0.102017
7655	chr12	113580668	113581457	0.687871	0.232598	chr12:113580665-113581966	491079	491101	23	10.4713	852.259	0.455273	0.697903	0.0123917	0.102017
10759	chr14	31513182	31514091	0.726917	0.232737	chr14:31510754-31514888	589772	589797	26	12.8487	851.813	0.49418	0.677792	0.0124594	0.102017
21303	chr2	76673881	76674547	0.732089	0.20991	chr2:76673124-76674825	1116031	1116050	20	10.4436	850.274	0.522178	0.700599	0.0125271	0.102017
3977	chr10	80505805	80506884	0.657691	0.235223	chr10:80505805-80511365	180877	180899	23	9.71675	849.267	0.422467	0.619372	0.0125948	0.102017
670	chr1	169098026	169098830	0.739483	0.270807	chr1:169097744-169101074	87258	87281	24	11.2482	848.517	0.468676	0.705195	0.0126625	0.102017
16939	chr18	60729022	60730105	0.698659	0.266249	chr18:60725483-60733261	949795	949826	32	13.8371	847.291	0.43241	0.638594	0.0127302	0.102017
22015	chr3	138004009	138004882	0.715582	0.31307	chr3:138000252-138008610	1299464	1299489	26	10.4653	844.192	0.402511	0.757953	0.0127979	0.102017
28225	chr5	78170412	78171147	0.714954	0.204463	chr5:78166506-78172871	1512081	1512102	22	11.2308	840.026	0.510491	0.673175	0.0128657	0.102017
36374	chr9	51713744	51714623	0.62708	0.196634	chr9:51713744-51717514	2033903	2033928	26	11.1916	832.044	0.430447	0.680103	0.0129334	0.102017
2091	chr1	93279449	93280359	0.699165	0.240774	chr1:93278378-93291309	51465	51490	26	11.9182	831.555	0.458391	0.640103	0.0130011	0.102017
17342	chr18	80398633	80399545	0.58039	0.166753	chr18:80396481-80400489	969948	969974	27	11.1682	829.344	0.413637	0.737942	0.0130688	0.102017
31332	chr7	18975630	18976813	0.152801	0.370809	chr7:18974352-18977809	1744391	1744421	31	6.75825	824.746	-0.218008	-0.420682	0.0131365	0.102017
14166	chr16	78187057	78188158	0.59502	0.225304	chr16:78183202-78189470	792712	792739	28	10.3521	824.164	0.369717	0.644747	0.0132042	0.102017
12187	chr15	58101137	58101843	0.730051	0.175383	chr15:58100403-58101908	666347	666366	20	11.0934	822.612	0.554668	0.809579	0.0132719	0.102017
26258	chr5	116279413	116280286	0.694645	0.186873	chr5:116274439-116286472	1559499	1559523	25	12.6943	819.48	0.507773	0.698324	0.0133397	0.102017
33779	chr8	24003647	24004499	0.740336	0.188524	chr8:24003635-24006478	1883169	1883191	23	12.6917	815.392	0.551812	0.70956	0.0134751	0.102522
32072	chr7	45966524	45967226	0.750851	0.27095	chr7:45959859-45969397	1792567	1792587	21	10.0779	810.348	0.479901	0.70087	0.0136105	0.102885
33303	chr8	123436334	123436964	0.749066	0.200902	chr8:123435474-123450693	1979209	1979227	19	10.4151	810.028	0.548164	0.750022	0.0136782	0.102885
12906	chr15	88558760	88559636	0.566235	0.19277	chr15:88556765-88559724	710176	710201	26	9.7101	808.447	0.373465	0.57434	0.0137459	0.102885
14744	chr17	24233909	24234644	0.835768	0.421162	chr17:24230629-24238597	826019	826040	22	9.12133	807.612	0.414606	0.537258	0.0138137	0.102885
8510	chr12	85105638	85106376	0.563124	0.1699	chr12:85096304-85111659	454989	455010	22	8.65094	804.498	0.393225	0.619997	0.0138814	0.102885
4224	chr10	90551150	90551873	0.554224	0.198783	chr10:90550910-90554601	196225	196245	21	7.46425	803.166	0.355441	0.4509	0.0139491	0.102885
22354	chr3	27652898	27653735	0.824734	0.342957	chr3:27652508-27657024	1224969	1224993	25	12.0444	799.697	0.481777	0.633345	0.0140168	0.102885
1093	chr1	191624135	191624903	0.663621	0.189437	chr1:191619265-191628123	107935	107954	20	9.48369	798.242	0.474184	0.648262	0.0140845	0.102885
29305	chr6	24556653	24557627	0.723602	0.217489	chr6:24556439-24557964	1639035	1639062	28	14.1712	796.03	0.506113	0.744991	0.0141522	0.102885
31285	chr7	18571730	18572767	0.669571	0.302725	chr7:18571286-18574443	1741910	1741936	27	9.90483	795.218	0.366846	0.561063	0.0142199	0.102885
17210	chr18	74912116	74912746	0.733472	0.256706	chr18:74912113-74912812	963747	963765	19	9.05855	792.67	0.476766	0.685263	0.0143554	0.103342
33659	chr8	13156333	13157125	0.490152	0.140806	chr8:13156330-13161007	1877772	1877794	23	8.03496	791.428	0.349346	0.573817	0.0144231	0.103342
8186	chr12	70992175	70992801	0.724745	0.180466	chr12:70992175-70992859	438970	438987	18	9.79702	790.534	0.544279	0.747451	0.0145585	0.103453
12641	chr15	80540715	80541692	0.709612	0.263608	chr15:80536972-80542292	696509	696535	27	12.0421	789.697	0.446005	0.629942	0.0146262	0.103453
5803	chr11	52217125	52217932	0.631068	0.193688	chr11:52217077-52218000	268947	268970	24	10.4971	788.865	0.43738	0.660307	0.0146939	0.103453
19657	chr2	163031833	163032721	0.708034	0.184221	chr2:163030525-163032949	1181512	1181537	26	13.6191	786.794	0.523813	0.730529	0.0147616	0.103453
33516	chr8	127527263	127528295	0.739009	0.296171	chr8:127527227-127528358	1994971	1994999	29	12.8423	785.32	0.442838	0.64793	0.0148294	0.103453
20392	chr2	26136183	26136951	0.208431	0.577993	chr2:26135734-26140288	1070169	1070191	23	8.49993	782.703	-0.369562	-0.507823	0.0148971	0.103453
5470	chr11	32249210	32249909	0.149521	0.634751	chr11:32245682-32249960	255737	255757	21	10.1898	781.07	-0.485231	-0.660138	0.0149648	0.103453
29088	chr6	142458356	142458893	0.857954	0.264876	chr6:142458327-142458959	1718583	1718597	15	8.89618	779.714	0.593078	0.771685	0.0150325	0.103453
32653	chr7	98360272	98360899	0.27022	0.657167	chr7:98360269-98366379	1820209	1820227	19	7.35201	779.401	-0.386948	-0.548406	0.0151002	0.103453
12570	chr15	79344792	79345383	0.216862	0.626995	chr15:79337363-79347347	691749	691766	18	7.38238	775.305	-0.410132	-0.571932	0.0151679	0.103453
26987	chr5	138505069	138505843	0.826327	0.306733	chr5:138501858-138506000	1605032	1605054	23	11.9507	773.998	0.519594	0.765947	0.0152356	0.103453
6391	chr11	70461557	70462256	0.737882	0.240926	chr11:70460819-70465088	299576	299596	21	10.4361	773.459	0.496956	0.655137	0.0153034	0.103453
37117	chr9	95365384	95366092	0.699489	0.182041	chr9:95361254-95375939	2069935	2069955	21	10.8664	772.726	0.517449	0.662055	0.0153711	0.103453
15538	chr17	46355681	46356996	0.634139	0.282432	chr17:46350566-46358032	878021	878046	26	9.14437	772.669	0.351707	0.514595	0.0154388	0.103453
2347	chr10	116449595	116450402	0.620195	0.214566	chr10:116448040-116452213	211250	211273	24	9.7351	770.884	0.405629	0.539909	0.0155065	0.103453
14060	chr16	59530693	59531605	0.648386	0.157338	chr16:59530588-59531799	789078	789104	27	13.2583	769.824	0.491048	0.703338	0.0155742	0.103453
11003	chr14	53927140	53928400	0.657571	0.242214	chr14:53926855-53928478	603305	603330	26	10.7993	763.218	0.415357	0.67973	0.0156419	0.103453
3751	chr10	77571508	77572313	0.461724	0.121248	chr10:77571508-77575878	164230	164250	21	7.15	763.132	0.340476	0.512331	0.0157096	0.103453
4961	chr11	115623783	115624586	0.636766	0.156604	chr11:115622268-115632075	386009	386032	24	11.5239	761.963	0.480162	0.664616	0.0157774	0.103453
18376	chr19	53804283	53805177	0.701959	0.215742	chr19:53803274-53805737	1045156	1045175	20	9.72435	761.102	0.486218	0.738727	0.0158451	0.103453
25987	chr5	111965534	111966341	0.706458	0.23392	chr5:111964227-111966395	1536801	1536824	24	11.3409	760.293	0.472538	0.742138	0.0159128	0.103453
3583	chr10	69181711	69182439	0.641282	0.143132	chr10:69180658-69183584	154724	154742	19	9.46484	759.8	0.498149	0.634192	0.0159805	0.103453
23391	chr4	106950864	106951596	0.300203	0.73901	chr4:106930884-106951752	1361612	1361633	22	9.65377	753.893	-0.438808	-0.630662	0.0161159	0.103857
24432	chr4	140696128	140697136	0.665873	0.260166	chr4:140695882-140700429	1428800	1428825	26	10.5484	750.381	0.405706	0.642024	0.0161836	0.103857
12913	chr15	88692522	88693149	0.711844	0.257399	chr15:88686913-88693263	710842	710860	19	8.63445	748.474	0.454445	0.621272	0.0163191	0.104076
17784	chr19	34942760	34943565	0.653526	0.186082	chr19:34939261-34946381	1016144	1016165	22	10.2838	744.295	0.467443	0.683015	0.0163868	0.104076
18230	chr19	47501514	47502111	0.675066	0.175577	chr19:47501117-47502374	1039784	1039801	18	8.9908	742.723	0.499489	0.681769	0.0164545	0.104076
9942	chr13	73798513	73799248	0.721892	0.266549	chr13:73796140-73799456	547546	547567	22	10.0176	739.596	0.455344	0.694106	0.0165222	0.104076
30817	chr7	130481938	130482767	0.71026	0.21168	chr7:130480960-130486332	1852051	1852074	24	11.9659	738.963	0.498581	0.735829	0.0165899	0.104076
20759	chr2	35868269	35869141	0.743964	0.208555	chr2:35868269-35871807	1091976	1092000	25	13.3852	738.895	0.535409	0.742981	0.0166576	0.104076
7846	chr12	31878995	31879851	0.49791	0.164435	chr12:31878995-31880103	422950	422973	24	8.00341	738.125	0.333475	0.505241	0.0167254	0.104076
6564	chr11	77279841	77280438	0.658445	0.186284	chr11:77278316-77280495	309524	309541	18	8.49891	737.954	0.472162	0.741339	0.0167931	0.104076
361	chr1	138442299	138443136	0.670405	0.257967	chr1:138439045-138444459	72970	72994	25	10.3109	737.42	0.412437	0.581645	0.0168608	0.104076
1893	chr1	75439550	75440216	0.741471	0.239004	chr1:75433634-75442256	39859	39878	20	10.0493	736.044	0.502467	0.774474	0.0169285	0.104076
17041	chr18	65210653	65211457	0.692265	0.21272	chr18:65208038-65211685	955871	955894	24	11.5091	735.648	0.479545	0.630647	0.0169962	0.104076
17088	chr18	67417781	67418516	0.707498	0.263527	chr18:67408829-67419628	958564	958585	22	9.76737	735.269	0.443972	0.621169	0.0170639	0.104076
13883	chr16	43529569	43530202	0.763785	0.320302	chr16:43527863-43530254	782122	782140	19	8.42617	734.419	0.443483	0.68348	0.0171993	0.10447
7218	chr11	98777161	98777993	0.16119	0.532294	chr11:98775213-98782729	350165	350188	24	8.90648	732.554	-0.371103	-0.574474	0.0174025	0.105249
15478	chr17	45632146	45632743	0.626478	0.162388	chr17:45630814-45632815	873334	873351	18	8.35361	729.985	0.46409	0.589616	0.0174702	0.105249
14592	chr17	12158738	12159639	0.772645	0.427764	chr17:12158258-12162728	817385	817409	25	8.62202	719.994	0.344881	0.492637	0.0176733	0.105967
18217	chr19	47371783	47372548	0.272309	0.654406	chr19:47366995-47372628	1039328	1039349	22	8.40613	717.632	-0.382097	-0.657839	0.0177411	0.105967
1863	chr1	75276546	75277245	0.678626	0.182954	chr1:75267182-75277318	38106	38126	21	10.4091	717.54	0.495672	0.72579	0.0178088	0.105967
14043	chr16	58286229	58287000	0.192381	0.635614	chr16:58282055-58287892	788186	788208	23	10.1944	715.759	-0.443233	-0.639724	0.0178765	0.105967
20190	chr2	180133675	180134410	0.801062	0.251736	chr2:180129813-180134484	1215104	1215125	22	12.0852	711.459	0.549326	0.741117	0.0180119	0.106217
25992	chr5	112040456	112041224	0.267736	0.698501	chr5:112039856-112041330	1537011	1537033	23	9.9076	711.265	-0.430765	-0.550908	0.0180796	0.106217
8700	chr12	99787988	99788983	0.726829	0.311912	chr12:99786228-99796214	463838	463860	23	9.54309	708.271	0.414917	0.69946	0.0181473	0.106217
3806	chr10	79167061	79167655	0.726806	0.233478	chr10:79167022-79174139	167335	167352	18	8.8799	706.57	0.493328	0.625471	0.0182151	0.106217
3439	chr10	61796812	61797442	0.140212	0.624509	chr10:61796809-61798208	147620	147638	19	9.20164	706.437	-0.484297	-0.638852	0.0182828	0.106217
25161	chr4	42972011	42972824	0.715329	0.241189	chr4:42969144-42976500	1327687	1327709	23	10.9052	706.22	0.47414	0.694161	0.0183505	0.106217
6858	chr11	88037973	88038606	0.756746	0.288413	chr11:88037457-88039335	326639	326657	19	8.89833	704.514	0.468333	0.722874	0.0185536	0.106946
18489	chr19	57254070	57254622	0.639168	0.111037	chr19:57248587-57254694	1049419	1049434	16	8.4501	704.223	0.528131	0.626815	0.0186213	0.106946
5236	chr11	120424864	120425563	0.696846	0.222134	chr11:120422848-120426874	407849	407869	21	9.96895	703.24	0.474712	0.719238	0.0187568	0.107222
29458	chr6	35185288	35186056	0.674302	0.280927	chr6:35181899-35186121	1646647	1646669	23	9.04764	702.901	0.393375	0.707956	0.0188245	0.107222
9285	chr13	38171890	38172550	0.67781	0.219085	chr13:38171860-38173135	513046	513065	20	9.1745	701.806	0.458725	0.583449	0.0188922	0.107222
17821	chr19	37170816	37171341	0.663491	0.278933	chr19:37170816-37171736	1017583	1017598	16	6.15292	700.355	0.384558	0.555479	0.0189599	0.107222
4532	chr11	102250035	102250737	0.682505	0.237588	chr11:102247800-102257979	360860	360880	21	9.34327	699.201	0.444917	0.583577	0.0190953	0.107377
27498	chr5	23840089	23840758	0.66762	0.204904	chr5:23839039-23841290	1472568	1472587	20	9.25431	697.457	0.462716	0.643677	0.0191631	0.107377
22392	chr3	30702742	30703508	0.523683	0.158334	chr3:30695298-30708041	1226462	1226483	22	8.03768	695.308	0.365349	0.484702	0.0192308	0.107377
15705	chr17	55709075	55709810	0.678366	0.22245	chr17:55709072-55711758	885954	885973	20	9.11832	694.802	0.455916	0.689875	0.0192985	0.107377
21802	chr3	121716910	121717828	0.674	0.254056	chr3:121712490-121722072	1288073	1288097	25	10.4986	692.645	0.419944	0.645643	0.0193662	0.107377
31043	chr7	141283531	141284233	0.767678	0.251598	chr7:141282340-141284297	1863453	1863473	21	10.8377	691.882	0.51608	0.746066	0.0194339	0.107377
21267	chr2	76523541	76524171	0.856792	0.197796	chr2:76523538-76528663	1115335	1115353	19	12.5209	691.424	0.658996	0.747085	0.0195016	0.107377
33544	chr8	127746583	127747198	0.661644	0.274982	chr8:127746076-127750274	1996343	1996360	18	6.95991	690.361	0.386662	0.607962	0.0195693	0.107377
35023	chr8	98255087	98255684	0.795816	0.186195	chr8:98255084-98255754	1946902	1946919	18	10.9732	688.569	0.609621	0.752632	0.0197048	0.107691
37170	chr9	96802534	96803239	0.709665	0.295873	chr9:96801694-96805975	2072171	2072191	21	8.68963	687.676	0.413792	0.554318	0.0197725	0.107691
7337	chr12	105150244	105151102	0.329117	0.134769	chr12:105150208-105154345	469424	469448	25	4.8587	685.436	0.194348	0.392526	0.0199079	0.108
1885	chr1	75432034	75432949	0.627752	0.237289	chr1:75426790-75433318	39660	39685	26	10.152	684.464	0.390463	0.712075	0.0199756	0.108
672	chr1	169099007	169099739	0.653579	0.216739	chr1:169097744-169101074	87285	87306	22	9.61048	683.855	0.43684	0.734473	0.0201111	0.108069
4321	chr10	94748520	94749219	0.609956	0.18343	chr10:94745171-94749855	200593	200613	21	8.95705	683.679	0.426526	0.602707	0.0201788	0.108069
1083	chr1	191611168	191612038	0.578355	0.187713	chr1:191611060-191612691	107679	107702	24	9.37541	683.217	0.390642	0.58738	0.0202465	0.108069
28927	chr6	128401519	128402454	0.679246	0.255289	chr6:128397009-128405478	1711524	1711546	23	9.75101	681.506	0.423957	0.613621	0.0203142	0.108069
27364	chr5	149547146	149547878	0.732154	0.322405	chr5:149547107-149548800	1629489	1629510	22	9.01446	678.649	0.409748	0.543698	0.0203819	0.108069
35259	chr9	107524077	107524707	0.631813	0.189964	chr9:107520312-107528019	2086602	2086620	19	8.39512	677.656	0.441849	0.630859	0.0204496	0.108069
24576	chr4	147768920	147769613	0.649982	0.186059	chr4:147764320-147771317	1436403	1436422	20	9.27846	677.287	0.463923	0.624897	0.0205173	0.108069
26433	chr5	121447742	121448534	0.632652	0.222983	chr5:121445568-121453480	1570918	1570940	23	9.4224	677.217	0.409669	0.576213	0.020585	0.108069
5477	chr11	32538522	32539236	0.171823	0.614913	chr11:32538519-32545794	256163	256183	21	9.30491	676.345	-0.443091	-0.630451	0.0206528	0.108069
5147	chr11	118851724	118852430	0.551328	0.189348	chr11:118849644-118861699	399999	400018	20	7.23959	675.684	0.361979	0.51998	0.0207205	0.108069
32625	chr7	97276674	97277460	0.668081	0.201669	chr7:97274001-97277911	1819089	1819104	16	7.4626	674.422	0.466413	0.649093	0.0208559	0.108333
5604	chr11	43318299	43319061	0.163871	0.556256	chr11:43317093-43319128	260072	260093	22	8.63248	671.416	-0.392385	-0.772626	0.0209236	0.108333
13766	chr16	34589610	34590276	0.740038	0.190653	chr16:34589607-34590363	777113	777131	19	10.4383	669.012	0.549385	0.745627	0.0209913	0.108333
4708	chr11	106392803	106393400	0.730803	0.157015	chr11:106392803-106393482	370133	370150	18	10.3282	667.761	0.573788	0.841734	0.0211268	0.108652
4121	chr10	84008118	84008736	0.658722	0.191582	chr10:84005688-84008786	191465	191482	18	8.40852	665.717	0.46714	0.644686	0.0212622	0.108937
1698	chr1	66793928	66794735	0.531405	0.217905	chr1:66793883-66798182	29887	29908	22	6.89699	665.653	0.3135	0.485313	0.0213299	0.108937
15042	chr17	30183156	30183924	0.682349	0.273643	chr17:30183153-30183976	847129	847151	23	9.40022	661.26	0.408705	0.566223	0.0214653	0.109125
23303	chr4	100914733	100915360	0.770145	0.189081	chr4:100913524-100919341	1356609	1356627	19	11.0402	660.562	0.581064	0.73525	0.021533	0.109125
31328	chr7	18968123	18968639	0.740087	0.15666	chr7:18966740-18968709	1744340	1744354	15	8.75141	660.433	0.583427	0.799787	0.0216008	0.109125
19664	chr2	163159877	163160580	0.748956	0.205107	chr2:163159874-163164588	1181731	1181746	16	8.7016	660.401	0.54385	0.713668	0.0216685	0.109125
21808	chr3	121802762	121803326	0.776628	0.210558	chr3:121802762-121803381	1288246	1288262	17	9.62319	660.179	0.56607	0.741224	0.0217362	0.109125
12449	chr15	76523909	76524611	0.755951	0.254976	chr15:76523801-76539588	683070	683090	21	10.5205	656.714	0.500975	0.715452	0.0218716	0.109305
33809	chr8	24612978	24613689	0.637849	0.184435	chr8:24609306-24616675	1884950	1884968	19	8.61485	653.757	0.453413	0.742105	0.0219393	0.109305
24345	chr4	138850779	138851469	0.167066	0.463172	chr4:138844319-138851793	1420991	1421010	20	5.92212	653.113	-0.296106	-0.430837	0.022007	0.109305
30088	chr6	88155634	88156337	0.547634	0.158885	chr6:88151196-88157037	1679202	1679221	20	7.77499	651.898	0.38875	0.54999	0.0220748	0.109305
1857	chr1	75269626	75270325	0.602762	0.179046	chr1:75267182-75277318	37922	37942	21	8.89804	650.921	0.423716	0.580795	0.0221425	0.109305
5123	chr11	118249686	118250211	0.390264	0.152017	chr11:118248567-118250652	398270	398285	16	3.81195	649.347	0.238247	0.362493	0.0222779	0.109418
2253	chr10	110390393	110391076	0.770144	0.154582	chr10:110389670-110391151	206697	206714	18	11.0801	648.004	0.615562	0.746132	0.0223456	0.109418
14948	chr17	27963964	27964579	0.732498	0.237844	chr17:27958553-27966318	841526	841543	18	8.90376	646.206	0.494654	0.600488	0.0224133	0.109418
2349	chr10	116451355	116452140	0.768526	0.268563	chr10:116448040-116452213	211299	211318	20	9.99925	645.371	0.499962	0.645058	0.022481	0.109418
5498	chr11	33742412	33743111	0.530904	0.211038	chr11:33742409-33743842	257393	257413	21	6.71719	644.889	0.319866	0.441207	0.0225488	0.109418
22200	chr3	152102228	152102855	0.582159	0.140303	chr3:152101553-152106404	1307476	1307494	19	8.39526	644.836	0.441856	0.594891	0.0226165	0.109418
22342	chr3	27375731	27376691	0.696932	0.34216	chr3:27373471-27377411	1224505	1224528	24	8.51451	644.35	0.354771	0.56822	0.0226842	0.109418
30142	chr6	90430537	90430996	0.716385	0.231139	chr6:90426212-90433829	1681872	1681885	14	6.79344	639.839	0.485246	0.573617	0.022955	0.110364
1852	chr1	75250687	75251320	0.691283	0.205406	chr1:75241868-75253895	37656	37673	18	8.74578	637.928	0.485877	0.722627	0.0231582	0.110768
22019	chr3	138006319	138006844	0.785415	0.266015	chr3:138000252-138008610	1299530	1299545	16	8.31039	637.743	0.519399	0.776392	0.0232259	0.110768
1030	chr1	189306508	189307175	0.156569	0.560547	chr1:189304122-189311599	105811	105830	20	8.07955	637.675	-0.403977	-0.560161	0.0232936	0.110768
26492	chr5	122546713	122547238	0.748413	0.166484	chr5:122544389-122547972	1574919	1574934	16	9.31088	637.319	0.58193	0.792449	0.0233613	0.110768
30990	chr7	140709486	140709975	0.259016	0.768779	chr7:140704338-140715298	1861190	1861204	15	7.64644	637.316	-0.509762	-0.6701	0.023429	0.110768
34069	chr8	4248556	4249294	0.754346	0.320449	chr8:4241239-4253835	1871934	1871954	21	9.11184	635.797	0.433897	0.751503	0.0234967	0.110768
2808	chr10	13557950	13558611	0.562764	0.184683	chr10:13555055-13560351	118120	118138	19	7.18354	635.162	0.378081	0.642763	0.0235645	0.110768
36320	chr9	48582874	48583540	0.848043	0.307966	chr9:48581844-48591444	2031445	2031464	20	10.8015	633.482	0.540077	0.701743	0.0236999	0.110946
7413	chr12	108425119	108425683	0.132197	0.487687	chr12:108410779-108429746	473909	473924	16	5.68783	633.446	-0.35549	-0.536433	0.0237676	0.110946
37144	chr9	96007213	96007864	0.683923	0.195223	chr9:96004509-96007932	2071167	2071185	19	9.2853	630.304	0.4887	0.762203	0.0238353	0.110946
3857	chr10	79536327	79537092	0.661847	0.276328	chr10:79529797-79538717	171459	171480	22	8.48142	630.107	0.385519	0.583624	0.023903	0.110946
4428	chr11	100630057	100630645	0.68292	0.169667	chr11:100630057-100630963	354019	354035	17	8.7253	628.93	0.513253	0.630226	0.0240385	0.11112
13150	chr15	96521365	96522094	0.754328	0.26035	chr15:96518491-96529316	724378	724398	21	10.3735	628.567	0.493978	0.679664	0.0241062	0.11112
24052	chr4	132323704	132324211	0.680813	0.168272	chr4:132323701-132324585	1399711	1399725	15	7.68812	627.925	0.512541	0.656711	0.0241739	0.11112
33572	chr8	127836387	127836897	0.476574	0.190603	chr8:127827138-127837692	1996987	1997001	15	4.28957	627.53	0.285971	0.522732	0.0242416	0.11112
6845	chr11	87976455	87976944	0.677352	0.209263	chr11:87976452-87978584	326247	326261	15	7.02134	626.416	0.468089	0.735968	0.0244447	0.111668
33317	chr8	123557609	123558272	0.718745	0.381127	chr8:123552225-123560834	1980522	1980541	20	6.75237	626.401	0.337618	0.546193	0.0245125	0.111668
21089	chr2	69471365	69472064	0.794594	0.173654	chr2:69470486-69472133	1104565	1104585	21	13.0397	623.637	0.620939	0.787235	0.0246479	0.111758
10257	chr14	100804121	100804682	0.725911	0.260326	chr14:100803554-100804888	631723	631739	17	7.91494	622.766	0.465585	0.633037	0.0247156	0.111758
34762	chr8	87676479	87677235	0.34344	0.694425	chr8:87672619-87677297	1933605	1933626	22	7.72168	620.894	-0.350985	-0.614859	0.0247833	0.111758
3914	chr10	79956600	79957191	0.750511	0.276996	chr10:79944296-79957969	176588	176605	18	8.52328	619.004	0.473516	0.700417	0.024851	0.111758
11148	chr14	60284447	60285008	0.739588	0.161666	chr14:60284444-60285602	612402	612418	17	9.82468	618.122	0.577922	0.751075	0.0249187	0.111758
28790	chr6	122789514	122790216	0.469983	0.140961	chr6:122789514-122790298	1702727	1702747	21	6.90948	617.13	0.329023	0.504117	0.0249865	0.111758
15277	chr17	34854774	34855392	0.763014	0.254996	chr17:34832899-34858383	863194	863210	17	8.6363	615.194	0.508018	0.682237	0.0251219	0.111915
7621	chr12	113119731	113120466	0.639593	0.211823	chr12:113109388-113132659	487906	487927	22	9.41094	614.834	0.42777	0.654808	0.0251896	0.111915
29437	chr6	34246188	34246713	0.619356	0.230416	chr6:34245171-34249520	1645738	1645753	16	6.22305	613.887	0.388941	0.49915	0.0252573	0.111915
17347	chr18	80455027	80455660	0.764457	0.39965	chr18:80454506-80459184	970230	970248	19	6.93132	612.465	0.364806	0.591623	0.025325	0.111915
18938	chr2	118843019	118843796	0.684504	0.336793	chr2:118842800-118849231	1138989	1139011	23	7.99736	610.713	0.347711	0.619973	0.0255282	0.112476
2340	chr10	116426862	116427426	0.624077	0.203124	chr10:116424906-116429149	211108	211124	17	7.1562	608.255	0.420953	0.565142	0.0257313	0.112656
33564	chr8	127827876	127828682	0.622658	0.195649	chr8:127827138-127837692	1996779	1996795	17	7.25916	606.575	0.427009	0.713588	0.025799	0.112656
19486	chr2	155310376	155311129	0.609813	0.187404	chr2:155306322-155327231	1170316	1170333	18	7.60336	603.723	0.422409	0.615408	0.0258667	0.112656
25214	chr4	44050569	44051271	0.63106	0.24615	chr4:44049522-44051349	1331551	1331570	20	7.69819	603.72	0.38491	0.702064	0.0259345	0.112656
8972	chr13	12330273	12331131	0.72629	0.328458	chr13:12330273-12331850	496722	496745	24	9.54795	603.648	0.397831	0.667254	0.0260022	0.112656
8200	chr12	71604742	71605411	0.780704	0.379736	chr12:71604742-71607344	439740	439759	20	8.01936	603.378	0.400968	0.664657	0.0260699	0.112656
31529	chr7	28526475	28526967	0.8153	0.301425	chr7:28526475-28527644	1760259	1760273	15	7.70812	602.916	0.513874	0.679483	0.0261376	0.112656
19466	chr2	154969154	154969718	0.703043	0.146248	chr2:154962783-154970899	1169701	1169716	16	8.90872	602.836	0.556795	0.821122	0.0262053	0.112656
13313	chr15	99297991	99298652	0.139489	0.619955	chr15:99297748-99300164	735882	735900	19	9.12885	602.062	-0.480466	-0.632227	0.026273	0.112656
12210	chr15	58829329	58829887	0.78052	0.37227	chr15:58827821-58830369	667277	667293	17	6.94026	600.527	0.40825	0.613095	0.0263407	0.112656
36757	chr9	66830115	66830685	0.756123	0.158214	chr9:66830079-66833366	2052260	2052273	14	8.37073	600.276	0.597909	0.785867	0.0264085	0.112656
9211	chr13	32783741	32784155	0.706932	0.153082	chr13:32783426-32784379	509410	509421	12	6.6462	599.521	0.55385	0.872514	0.0265439	0.11287
19913	chr2	168270399	168271098	0.593637	0.222204	chr2:168261770-168272223	1198382	1198402	21	7.80009	597.551	0.371433	0.715231	0.0266116	0.11287
29714	chr6	54494577	54495351	0.19589	0.572944	chr6:54493116-54497138	1660320	1660340	21	7.91813	596.856	-0.377054	-0.480195	0.026747	0.113082
13139	chr15	96419984	96420539	0.746986	0.198246	chr15:96417874-96420600	723954	723970	17	9.32857	595.99	0.548739	0.709752	0.0268147	0.113082
29418	chr6	32931771	32932506	0.823925	0.491899	chr6:32931135-32933162	1645233	1645254	22	7.30456	594.426	0.332025	0.521199	0.0269502	0.113178
17307	chr18	78028854	78029490	0.535968	0.147707	chr18:78028851-78029571	968179	968196	18	6.98868	594.133	0.38826	0.65478	0.0270179	0.113178
24585	chr4	147798776	147799445	0.696483	0.256636	chr4:147789680-147805973	1437197	1437216	20	8.79693	593.865	0.439846	0.688046	0.0270856	0.113178
13241	chr15	98422950	98423619	0.751623	0.231238	chr15:98418089-98423723	730047	730066	20	10.4077	593.693	0.520384	0.653905	0.0271533	0.113178
28142	chr5	74480953	74481619	0.72822	0.244121	chr5:74472741-74485933	1507777	1507795	19	9.19789	592.888	0.4841	0.678359	0.027221	0.113178
12274	chr15	66408434	66409392	0.472568	0.196882	chr15:66406871-66409935	670094	670114	21	5.78941	591.296	0.275686	0.559536	0.0273564	0.113255
5857	chr11	5433350	5434142	0.750016	0.353346	chr11:5433347-5435937	241979	242000	22	8.72674	591.271	0.39667	0.606128	0.0274242	0.113255
24804	chr4	151540881	151541463	0.301878	0.723939	chr4:151540017-151541672	1453321	1453337	17	7.17504	591.075	-0.422061	-0.57902	0.0275596	0.113255
12950	chr15	89002926	89003448	0.763406	0.2566	chr15:88999792-89003940	712982	712997	16	8.10891	590.276	0.506807	0.696659	0.0276273	0.113255
12843	chr15	85626505	85627030	0.812543	0.145977	chr15:85626433-85627103	707168	707182	15	9.99849	589.513	0.666566	0.80111	0.027695	0.113255
28718	chr6	119411816	119412512	0.684743	0.222389	chr6:119411813-119415284	1698968	1698985	18	8.32237	589.241	0.462354	0.644197	0.0277627	0.113255
10737	chr14	31028701	31029633	0.553587	0.208447	chr14:31028671-31033456	588818	588836	19	6.55765	588.182	0.345139	0.513507	0.0278304	0.113255
4005	chr10	80765603	80766302	0.729264	0.332329	chr10:80765342-80769389	185021	185041	21	8.33563	587.216	0.396935	0.638228	0.0278982	0.113255
5507	chr11	3425447	3426128	0.780732	0.341697	chr11:3424223-3426655	237779	237798	20	8.7807	586.117	0.439035	0.652757	0.0281013	0.113255
35318	chr9	108340689	108341319	0.853888	0.353958	chr9:108336130-108363268	2089765	2089783	19	9.49867	585.559	0.49993	0.673623	0.028169	0.113255
21282	chr2	76544154	76544715	0.75927	0.183113	chr2:76536627-76545382	1115695	1115711	17	9.79466	584.561	0.576156	0.722574	0.0282367	0.113255
10859	chr14	45996531	45997233	0.775189	0.272005	chr14:45995276-45997402	594674	594694	21	10.5669	584.149	0.503184	0.703245	0.0283044	0.113255
37193	chr9	98234755	98235313	0.130921	0.451675	chr9:98233323-98235367	2073192	2073208	17	5.45282	584.042	-0.320754	-0.479417	0.0283722	0.113255
36915	chr9	77791738	77792332	0.770519	0.248325	chr9:77791735-77793075	2060580	2060597	18	9.3995	583.884	0.522195	0.677023	0.0284399	0.113255
34506	chr8	74508345	74508945	0.725879	0.223309	chr8:74508345-74510163	1920371	1920388	18	9.04625	583.733	0.502569	0.759022	0.0285076	0.113255
7343	chr12	105380008	105380563	0.614049	0.251237	chr12:105379552-105381295	469761	469776	16	5.805	582.863	0.362812	0.641636	0.0285753	0.113255
30852	chr7	132439895	132440609	0.161522	0.508204	chr7:132433919-132440961	1854443	1854462	20	6.93364	582.859	-0.346682	-0.536437	0.028643	0.113255
18447	chr19	56390802	56391411	0.676488	0.215362	chr19:56386218-56391775	1047559	1047576	18	8.30027	581.59	0.461126	0.598892	0.0287107	0.113255
30057	chr6	87299324	87299846	0.220501	0.560895	chr6:87298176-87301976	1677785	1677800	16	5.44631	581.553	-0.340394	-0.596179	0.0287784	0.113255
10995	chr14	53900447	53901437	0.72917	0.25787	chr14:53900339-53905261	603195	603214	20	9.42599	580.999	0.471299	0.628199	0.0288462	0.113255
36206	chr9	43840361	43841069	0.550345	0.190998	chr9:43834130-43849143	2024933	2024952	20	7.18694	580.241	0.359347	0.6733	0.0289139	0.113255
13152	chr15	96522949	96523711	0.649511	0.247878	chr15:96518491-96529316	724422	724443	22	8.83593	579.967	0.401633	0.577313	0.0289816	0.113255
36721	chr9	65376775	65377261	0.146831	0.559612	chr9:65376280-65379604	2050552	2050566	15	6.19172	579.364	-0.412781	-0.558832	0.0290493	0.113255
14278	chr16	87603509	87604070	0.767871	0.278134	chr16:87601387-87606512	796349	796365	17	8.32553	578.696	0.489737	0.6679	0.029117	0.113255
10240	chr13	99796048	99796695	0.550505	0.180293	chr13:99793423-99798928	561478	561496	19	7.03402	577.756	0.370212	0.476885	0.0291847	0.113255
2806	chr10	13556642	13557566	0.581403	0.21873	chr10:13555055-13560351	118089	118109	21	7.61613	577.739	0.362673	0.635179	0.0292524	0.113255
26054	chr5	113376555	113377293	0.521217	0.156423	chr5:113375418-113380469	1540103	1540124	22	8.02547	577.693	0.364794	0.503388	0.0293202	0.113255
14209	chr16	84615974	84616601	0.705847	0.315097	chr16:84615410-84620931	793900	793918	19	7.42426	574.73	0.39075	0.545897	0.0293879	0.113255
34808	chr8	88242721	88243222	0.685117	0.2313	chr8:88242718-88243299	1936499	1936513	15	6.80725	573.731	0.453817	0.628924	0.0295233	0.113375
16208	chr17	84695472	84696150	0.788806	0.411616	chr17:84691374-84700712	908553	908572	20	7.54379	573.525	0.37719	0.538515	0.029591	0.113375
20477	chr2	29069676	29070273	0.741106	0.272345	chr2:29069673-29075921	1075119	1075136	18	8.43771	572.885	0.468761	0.687685	0.0296587	0.113375
7246	chr12	100158556	100159186	0.307328	0.666599	chr12:100156696-100159430	464499	464517	19	6.82615	572.49	-0.359271	-0.571546	0.0297264	0.113375
4163	chr10	86207416	86207911	0.625103	0.209898	chr10:86204951-86210465	193215	193229	15	6.22807	570.313	0.415205	0.532088	0.0298619	0.113598
32260	chr7	66003316	66003748	0.268381	0.652188	chr7:66003313-66003903	1800588	1800600	13	4.98948	569.3	-0.383806	-0.501107	0.0299973	0.113784
13148	chr15	96520351	96520846	0.796042	0.216126	chr15:96518491-96529316	724350	724364	15	8.69874	569.031	0.579916	0.743092	0.030065	0.113784
22040	chr3	138488388	138489087	0.697916	0.26588	chr3:138487872-138489157	1300231	1300251	21	9.07274	567.754	0.432035	0.645089	0.0302004	0.114005
20609	chr2	31978027	31978745	0.669563	0.320393	chr2:31972446-31983406	1082981	1083000	20	6.98339	563.982	0.349169	0.46865	0.0306067	0.115244
3265	chr10	56077543	56078054	0.683378	0.177202	chr10:56075515-56078159	139804	139818	15	7.59263	563.247	0.506175	0.750922	0.0307421	0.11542
2586	chr10	122597317	122597908	0.719833	0.317103	chr10:122596722-122602400	223184	223199	16	6.44368	560.767	0.40273	0.565935	0.0308099	0.11542
23801	chr4	125652948	125653475	0.228239	0.535735	chr4:125648808-125655448	1385116	1385131	16	4.91992	559.831	-0.307495	-0.436507	0.0309453	0.115594
32127	chr7	49044862	49045589	0.776838	0.237607	chr7:49044754-49045642	1794906	1794926	21	11.3239	559.667	0.539231	0.765174	0.031013	0.115594
28685	chr6	118830339	118830926	0.598179	0.157661	chr6:118829922-118830981	1698226	1698242	17	7.48879	559.115	0.440517	0.651015	0.0311484	0.11574
37303	chrX	11282856	11283522	0.744655	0.2572	chrX:11279654-11289093	2119214	2119233	20	9.7491	557.474	0.487455	0.677546	0.0312839	0.11574
22483	chr3	37834796	37835426	0.251346	0.640376	chr3:37830727-37837073	1231825	1231843	19	7.39157	557.42	-0.38903	-0.631937	0.0313516	0.11574
17102	chr18	67589213	67589564	0.570341	0.135246	chr18:67589210-67593865	958993	959003	11	4.78604	557.118	0.435095	0.517349	0.0314193	0.11574
9284	chr13	38170885	38171344	0.729849	0.234167	chr13:38170105-38171417	513032	513045	14	6.93955	556.868	0.495682	0.639416	0.031487	0.11574
26830	chr5	134595085	134595862	0.609978	0.255415	chr5:134594492-134600843	1594061	1594081	21	7.44582	556.174	0.354563	0.644566	0.0315547	0.11574
34405	chr8	73382561	73383116	0.636169	0.214299	chr8:73380446-73386108	1913226	1913242	17	7.17179	556.13	0.42187	0.570816	0.0316224	0.11574
29392	chr6	31144815	31145518	0.582521	0.212259	chr6:31141970-31154922	1644313	1644332	20	7.40523	556.011	0.370262	0.445164	0.0316901	0.11574
11798	chr15	12681961	12682744	0.662772	0.324544	chr15:12681589-12691110	649885	649906	22	7.44102	555.952	0.338228	0.616554	0.0317579	0.11574
34644	chr8	83742902	83743553	0.702	0.257276	chr8:83742608-83745040	1927289	1927307	19	8.44976	554.227	0.444724	0.610706	0.031961	0.116153
18992	chr2	120830033	120830627	0.726958	0.194017	chr2:120829994-120833333	1142415	1142432	18	9.59293	551.57	0.53294	0.674191	0.0320287	0.116153
4950	chr11	115582747	115583572	0.66495	0.25539	chr11:115580757-115584063	385529	385548	20	8.19121	551.163	0.40956	0.709115	0.0321641	0.116318
17301	chr18	77983574	77984135	0.772823	0.249383	chr18:77977104-77985408	967998	968014	17	8.89847	550.685	0.52344	0.715207	0.0322319	0.116318
14931	chr17	27737702	27738417	0.68765	0.285357	chr17:27733440-27738476	839761	839778	18	7.24127	550.407	0.402293	0.644299	0.0323673	0.116444
10757	chr14	31511517	31512234	0.77482	0.350424	chr14:31510754-31514888	589726	589746	21	8.91232	549.764	0.424396	0.634745	0.0325027	0.116444
17059	chr18	65635881	65636475	0.253906	0.660659	chr18:65635773-65636529	956398	956415	18	7.32156	547.947	-0.406753	-0.583915	0.0325704	0.116444
18502	chr19	5743348	5743933	0.262314	0.597205	chr19:5738282-5747976	988942	988957	16	5.35825	546.936	-0.334891	-0.545404	0.0326381	0.116444
15744	chr17	56425319	56425931	0.673393	0.224788	chr17:56425211-56426481	888698	888713	16	7.17768	546.441	0.448605	0.600865	0.0327059	0.116444
15403	chr17	43267588	43268041	0.743837	0.248879	chr17:43263866-43268291	869646	869659	14	6.9294	545.395	0.494957	0.673357	0.0327736	0.116444
29828	chr6	71198922	71199426	0.662347	0.218925	chr6:71197882-71202814	1665197	1665211	15	6.65132	545.113	0.443421	0.616141	0.0328413	0.116444
7373	chr12	106409834	106410425	0.658789	0.226046	chr12:106408849-106413380	471600	471616	17	7.35663	544.55	0.432743	0.678722	0.032909	0.116444
24381	chr4	139854157	139854676	0.627986	0.178001	chr4:139846980-139856832	1423741	1423755	15	6.74977	544.188	0.449984	0.627621	0.0329767	0.116444
7667	chr12	113600149	113600938	0.153699	0.430411	chr12:113598508-113602105	491347	491364	18	4.98083	542.686	-0.276713	-0.492789	0.0332476	0.116905
1434	chr1	40750360	40750885	0.745212	0.163906	chr1:40749901-40750956	18425	18440	16	9.3009	542.473	0.581306	0.797111	0.0333153	0.116905
36647	chr9	62594726	62595356	0.878411	0.55359	chr9:62593916-62595722	2046175	2046193	19	6.17159	542.24	0.32482	0.609042	0.0334507	0.116905
6580	chr11	77580709	77581198	0.393359	0.126535	chr11:77578674-77582186	310331	310345	15	4.00236	542.203	0.266824	0.341044	0.0335184	0.116905
3544	chr10	67598569	67599136	0.709382	0.205049	chr10:67598569-67599977	152751	152765	15	7.565	541.896	0.504333	0.698157	0.0335861	0.116905
13588	chr16	21858201	21858831	0.769324	0.234148	chr16:21858051-21861799	767332	767350	19	10.1684	541.867	0.535176	0.73164	0.0336538	0.116905
13162	chr15	96619287	96619872	0.718399	0.274025	chr15:96617832-96620026	724893	724908	16	7.10998	541.281	0.444374	0.693558	0.0337893	0.116905
9450	chr13	46514355	46515195	0.554624	0.17778	chr13:46512406-46516510	520869	520889	21	7.91372	540.817	0.376844	0.573329	0.033857	0.116905
2717	chr10	127021639	127022194	0.137859	0.624968	chr10:127020409-127025503	231189	231205	17	8.28086	540.783	-0.487109	-0.697759	0.0339247	0.116905
13895	chr16	4397897	4398419	0.778298	0.27155	chr16:4397717-4398499	751010	751025	16	8.10797	538.814	0.506748	0.688307	0.0339924	0.116905
12533	chr15	78670990	78671549	0.127784	0.425561	chr15:78667573-78671623	688380	688396	17	5.06221	537.609	-0.297777	-0.519936	0.0340601	0.116905
3883	chr10	79719303	79720005	0.723734	0.288287	chr10:79713191-79720472	173818	173838	21	9.14438	537.223	0.435447	0.706824	0.0341278	0.116905
7269	chr12	101266668	101267226	0.227973	0.665926	chr12:101266591-101267357	465619	465635	17	7.44519	537.133	-0.437953	-0.522597	0.0341956	0.116905
13244	chr15	98428569	98429350	0.672739	0.205934	chr15:98424044-98433037	730187	730207	21	9.80292	536.969	0.466806	0.697593	0.0342633	0.116905
35087	chr9	102505963	102506455	0.179527	0.723591	chr9:102504913-102506827	2077437	2077451	15	8.16097	536.226	-0.544064	-0.648538	0.0343987	0.116905
33017	chr8	113857082	113857640	0.752532	0.20555	chr8:113855024-113859800	1965027	1965043	17	9.2987	535.794	0.546982	0.748495	0.0344664	0.116905
4569	chr11	102813746	102814313	0.697141	0.21744	chr11:102804894-102817755	363216	363232	17	8.15491	535.093	0.479701	0.774959	0.0345341	0.116905
25770	chr5	101088074	101088593	0.784649	0.201954	chr5:101083704-101088643	1522900	1522914	15	8.74042	534.768	0.582695	0.691447	0.0346018	0.116905
32231	chr7	64670236	64670920	0.763098	0.319166	chr7:64670236-64671579	1799240	1799259	20	8.87863	534.09	0.443932	0.650887	0.0346696	0.116905
12840	chr15	85564473	85565031	0.726126	0.19505	chr15:85561440-85565175	707147	707163	17	9.02829	534.064	0.531076	0.704649	0.0347373	0.116905
32825	chr8	10882952	10883585	0.745113	0.336972	chr8:10882811-10883666	1874381	1874399	19	7.75467	533.363	0.40814	0.670357	0.034805	0.116905
28730	chr6	120112003	120112565	0.650857	0.200838	chr6:120112003-120112676	1699834	1699850	17	7.65034	532.978	0.45002	0.596348	0.0348727	0.116905
14934	chr17	27790811	27791297	0.794255	0.277368	chr17:27784871-27791379	840029	840043	15	7.75331	532.673	0.516887	0.721135	0.0349404	0.116905
1764	chr1	73846751	73847309	0.777643	0.413585	chr1:73846364-73848087	32628	32644	17	6.18898	531.467	0.364058	0.535707	0.0350081	0.116905
15798	chr17	5952888	5953479	0.763208	0.249543	chr17:5952324-5954468	813476	813493	18	9.24597	530.623	0.513665	0.717775	0.0351436	0.117054
4581	chr11	102891888	102892431	0.614928	0.253976	chr11:102891885-102898302	363407	363419	13	4.69238	530.024	0.360952	0.510478	0.0352113	0.117054
11483	chr14	78223060	78223588	0.683659	0.260071	chr14:78222745-78224084	628503	628518	16	6.77741	527.519	0.423588	0.635309	0.0354821	0.117531
6343	chr11	69829098	69829692	0.763137	0.267453	chr11:69820360-69829767	296997	297014	18	8.9223	527.19	0.495684	0.686967	0.0355498	0.117531
7348	chr12	105435589	105436126	0.713635	0.37554	chr12:105428514-105436626	470103	470118	16	5.40953	527.039	0.338096	0.51487	0.0356176	0.117531
1290	chr1	34212615	34213291	0.184358	0.662858	chr1:34212543-34216057	11149	11166	18	8.613	526.208	-0.4785	-0.677439	0.0356853	0.117531
24589	chr4	147804935	147805493	0.628758	0.247631	chr4:147789680-147805973	1437368	1437384	17	6.47916	524.657	0.381127	0.708484	0.035753	0.117531
19800	chr2	166359193	166359775	0.689445	0.290139	chr2:166358617-166360124	1191742	1191758	17	6.78821	523.967	0.399306	0.560529	0.0358884	0.117675
22562	chr3	51314551	51315314	0.688394	0.264106	chr3:51308981-51318358	1235458	1235476	19	8.06147	523.205	0.424288	0.661834	0.0359561	0.117675
5973	chr11	58888759	58889320	0.698974	0.291585	chr11:58887559-58890750	275306	275322	17	6.92561	522.598	0.407389	0.640136	0.0360915	0.117856
35119	chr9	103460290	103460707	0.742605	0.243533	chr9:103460287-103462662	2078811	2078823	13	6.48793	522.258	0.499072	0.649757	0.036227	0.117958
7100	chr11	97235492	97236089	0.763632	0.341668	chr11:97230537-97238150	341543	341560	18	7.59535	521.853	0.421964	0.608293	0.0362947	0.117958
30513	chr7	11828683	11829103	0.715707	0.23864	chr7:11823910-11830264	1731547	1731559	13	6.20187	521.809	0.477067	0.595327	0.0363624	0.117958
9559	chr13	51666687	51667281	0.737166	0.2971	chr13:51663346-51668793	526261	526278	18	7.92118	521.39	0.440066	0.606729	0.0365655	0.118157
22257	chr3	153872969	153873545	0.661882	0.185393	chr3:153872042-153882624	1309500	1309515	16	7.62382	521.122	0.476489	0.711443	0.0366333	0.118157
30451	chr7	11385287	11385993	0.507252	0.193649	chr7:11383418-11386086	1731043	1731059	17	5.33125	520.307	0.313603	0.540224	0.036701	0.118157
26269	chr5	116704692	116705217	0.665352	0.157263	chr5:116704482-116705869	1559922	1559937	16	8.12942	520.022	0.508089	0.635909	0.0367687	0.118157
20173	chr2	179903223	179903871	0.565494	0.198521	chr2:179902551-179907868	1213268	1213285	18	6.60552	519.934	0.366973	0.672735	0.0368364	0.118157
14775	chr17	24615390	24616125	0.597166	0.162031	chr17:24610123-24617219	827643	827661	19	8.26757	518.894	0.435135	0.573873	0.0369041	0.118157
13477	chr16	17715873	17716362	0.590547	0.203929	chr16:17714114-17722117	760673	760687	15	5.79927	518.146	0.386618	0.572457	0.037175	0.118324
33653	chr8	13111914	13112334	0.790395	0.25846	chr8:13110994-13112394	1877759	1877771	13	6.91516	516.882	0.531936	0.644619	0.0373781	0.118324
1091	chr1	191621221	191621749	0.80223	0.287019	chr1:191619265-191628123	107854	107869	16	8.24338	516.875	0.515211	0.717051	0.0374458	0.118324
5602	chr11	43317528	43318020	0.176148	0.667883	chr11:43317093-43319128	260050	260064	15	7.37603	516.726	-0.491735	-0.59687	0.0375135	0.118324
33682	chr8	13490776	13491472	0.568812	0.211136	chr8:13490086-13494830	1878682	1878702	21	7.51121	516.155	0.357677	0.646696	0.0375813	0.118324
31033	chr7	141144300	141144849	0.59481	0.26076	chr7:141142419-141146351	1863006	1863021	16	5.34481	515.783	0.33405	0.512742	0.037649	0.118324
31923	chr7	44338856	44339489	0.724975	0.270434	chr7:44334149-44339920	1780607	1780625	19	8.63628	514.963	0.454541	0.669118	0.0377167	0.118324
34550	chr8	75502319	75503003	0.629154	0.23244	chr8:75497846-75503296	1923424	1923442	19	7.53756	513.617	0.396714	0.699993	0.0377844	0.118324
10787	chr14	33333710	33334574	0.633932	0.219717	chr14:33330074-33335923	591219	591236	18	7.45587	513.528	0.414215	0.652695	0.0378521	0.118324
4271	chr10	93102194	93102755	0.638352	0.156714	chr10:93101945-93103741	198395	198411	17	8.18785	513.283	0.481638	0.59807	0.0379198	0.118324
15500	chr17	45916119	45916785	0.177328	0.484266	chr17:45914856-45921521	874803	874822	20	6.13877	512.943	-0.306939	-0.493206	0.0379875	0.118324
38081	chrX	99686307	99686972	0.64108	0.237941	chrX:99683427-99687806	2143608	2143626	19	7.65965	512.791	0.403139	0.673636	0.0380553	0.118324
14465	chr16	93882995	93883520	0.43164	0.825666	chr16:93880604-93884000	807115	807130	16	6.30441	512.232	-0.394026	-0.588662	0.038123	0.118324
32775	chr8	108148581	108148962	0.734047	0.214155	chr8:108145591-108154715	1950695	1950706	12	6.2387	512.175	0.519892	0.630626	0.0381907	0.118324
4551	chr11	102598779	102599373	0.585134	0.264948	chr11:102586010-102601417	362209	362226	18	5.76334	512.122	0.320186	0.606391	0.0382584	0.118324
17305	chr18	77984819	77985344	0.779483	0.231689	chr18:77977104-77985408	968032	968046	15	8.21691	512.107	0.547794	0.706139	0.0383261	0.118324
1416	chr1	39482372	39483029	0.616089	0.233703	chr1:39478010-39483585	17410	17428	19	7.26532	510.56	0.382385	0.534863	0.0383938	0.118324
2621	chr10	125371111	125371732	0.658698	0.241888	chr10:125368267-125372505	224292	224309	18	7.50257	510.209	0.41681	0.613917	0.0384615	0.118324
23091	chr3	90599241	90599775	0.508434	0.176459	chr3:90594284-90601257	1263348	1263363	16	5.31159	509.873	0.331975	0.533254	0.0385293	0.118324
19387	chr2	151662475	151662955	0.605692	0.22597	chr2:151659610-151663011	1164751	1164764	14	5.3161	509.247	0.379722	0.567012	0.038597	0.118324
31193	chr7	15941796	15942510	0.176618	0.584127	chr7:15939420-15944915	1735374	1735392	19	7.74268	509.238	-0.40751	-0.590507	0.0386647	0.118324
18354	chr19	53731014	53731494	0.693569	0.226826	chr19:53726064-53732348	1044929	1044942	14	6.5344	509.102	0.466743	0.646296	0.0387324	0.118324
18669	chr19	7211122	7211746	0.500354	0.240334	chr19:7210489-7214794	996772	996788	17	4.42034	509.008	0.26002	0.356005	0.0388001	0.118324
2273	chr10	111299544	111300066	0.536353	0.125561	chr10:111299484-111300131	207547	207562	16	6.57268	507.922	0.410792	0.555932	0.0390033	0.118699
20176	chr2	179956406	179956931	0.63618	0.195244	chr2:179950104-179960311	1213562	1213577	16	7.05498	507.588	0.440936	0.651339	0.0391387	0.118788
36533	chr9	58107399	58107924	0.309054	0.722019	chr9:58107363-58113964	2041792	2041807	16	6.60744	507.444	-0.412965	-0.600209	0.0392064	0.118788
31580	chr7	28998555	28999107	0.324541	0.662696	chr7:28995566-29000683	1763106	1763121	16	5.41048	506.253	-0.338155	-0.438166	0.0392741	0.118788
20066	chr2	172666164	172666656	0.64212	0.227927	chr2:172660922-172669599	1208411	1208425	15	6.21289	502.468	0.414193	0.721097	0.0394772	0.118964
37638	chrX	33239274	33239832	0.124049	0.468087	chrX:33239011-33241025	2123536	2123552	17	5.84864	502.162	-0.344038	-0.472916	0.039545	0.118964
4017	chr10	80838326	80838815	0.723674	0.197551	chr10:80832289-80839320	186037	186051	15	7.89184	501.912	0.526123	0.765599	0.0396127	0.118964
6356	chr11	70031294	70031975	0.674902	0.249962	chr11:70028395-70033192	297715	297734	20	8.4988	501.368	0.42494	0.686737	0.0396804	0.118964
17637	chr19	24095632	24096275	0.55606	0.219	chr19:24095350-24100379	1008421	1008438	18	6.06709	501.029	0.337061	0.638432	0.0397481	0.118964
36669	chr9	63881930	63882491	0.219889	0.601059	chr9:63881825-63883803	2048123	2048139	17	6.4799	499.945	-0.38117	-0.565546	0.0398158	0.118964
30881	chr7	133598108	133598750	0.790108	0.274064	chr7:133597345-133599963	1855574	1855592	19	9.80483	499.454	0.516044	0.68651	0.0399512	0.118974
28176	chr5	75888768	75889327	0.256073	0.691959	chr5:75888153-75890268	1509340	1509356	17	7.41006	499.344	-0.435886	-0.557595	0.040019	0.118974
11212	chr14	64032264	64032753	0.654424	0.167121	chr14:64027022-64032820	616009	616023	15	7.30955	499.073	0.487303	0.634743	0.0400867	0.118974
1283	chr1	34174116	34174536	0.788766	0.309485	chr1:34172354-34174593	10769	10781	13	6.23065	498.985	0.479281	0.629139	0.0401544	0.118974
15328	chr17	35503482	35504022	0.428868	0.145661	chr17:35502954-35506900	866179	866194	16	4.53131	498.964	0.283207	0.416281	0.0402221	0.118974
15749	chr17	56439313	56439898	0.205067	0.583433	chr17:56436273-56444138	888812	888828	17	6.43222	498.495	-0.378366	-0.511581	0.0403575	0.119021
2572	chr10	122390332	122390814	0.558545	0.14844	chr10:122386010-122392358	222837	222850	14	5.74147	498.222	0.410105	0.592389	0.0404252	0.119021
24722	chr4	150463204	150463870	0.794038	0.314776	chr4:150462328-150464068	1444809	1444828	20	9.58524	498.122	0.479262	0.646304	0.040493	0.119021
24451	chr4	140872999	140873593	0.623175	0.243231	chr4:140870044-140873827	1430190	1430207	18	6.83899	498.056	0.379944	0.532896	0.0405607	0.119021
31866	chr7	4126851	4127409	0.761714	0.296259	chr7:4123184-4128220	1726392	1726408	17	7.91274	497.666	0.465455	0.688617	0.0406961	0.119181
7500	chr12	110865666	110866179	0.681144	0.364829	chr12:110864278-110867348	479814	479828	15	4.74473	494.744	0.316315	0.43672	0.040967	0.119582
18026	chr19	43568424	43569054	0.683748	0.187347	chr19:43566906-43580004	1026333	1026347	15	7.44602	494.175	0.496401	0.634509	0.0410347	0.119582
969	chr1	186427438	186428041	0.628221	0.204383	chr1:186427297-186429189	102866	102883	18	7.62908	494.118	0.423838	0.729073	0.0411024	0.119582
4584	chr11	102915371	102915965	0.802223	0.409081	chr11:102915194-102920101	363572	363589	18	7.07656	493.695	0.393142	0.53167	0.0411701	0.119582
35703	chr9	122008348	122008873	0.627761	0.254908	chr9:122008288-122009260	2112220	2112235	16	5.96565	493.597	0.372853	0.477751	0.0412378	0.119582
30615	chr7	122857107	122857646	0.195434	0.620707	chr7:122856861-122858454	1839264	1839278	15	6.37909	492.911	-0.425273	-0.590799	0.0413732	0.119739
24058	chr4	132359508	132359928	0.761007	0.327481	chr4:132356697-132365520	1400071	1400083	13	5.63583	491.866	0.433525	0.616687	0.0415764	0.119974
6341	chr11	69825955	69826587	0.61731	0.259317	chr11:69820360-69829767	296908	296926	19	6.80186	491.632	0.357993	0.728141	0.0416441	0.119974
10623	chr14	24149934	24150528	0.600453	0.157989	chr14:24149283-24153477	582877	582894	18	7.96434	491.537	0.442463	0.667969	0.0417118	0.119974
31409	chr7	25336588	25337044	0.146539	0.597581	chr7:25335234-25342775	1751702	1751715	14	6.31459	491.461	-0.451042	-0.592329	0.0417795	0.119974
28137	chr5	74469825	74470383	0.593073	0.13813	chr5:74469822-74470863	1507525	1507541	17	7.73403	491.358	0.454943	0.593623	0.041915	0.120012
24650	chr4	148795970	148796525	0.739907	0.313144	chr4:148794860-148800346	1440717	1440733	17	7.25497	491.197	0.426763	0.639484	0.0419827	0.120012
13061	chr15	93349946	93350501	0.680822	0.299194	chr15:93344886-93354664	719736	719751	16	6.10604	490.72	0.381628	0.593688	0.0420504	0.120012
1898	chr1	75576375	75576887	0.21599	0.501373	chr1:75576372-75576947	40018	40032	15	4.28074	490.235	-0.285382	-0.386236	0.0421181	0.120012
18567	chr19	5951534	5952164	0.812603	0.450272	chr19:5950007-5958808	990200	990218	19	6.88429	490.056	0.362331	0.644425	0.0422535	0.120127
12166	chr15	57649364	57649964	0.590102	0.279665	chr15:57649304-57655500	665248	665261	14	4.34613	489.075	0.310438	0.495804	0.0423212	0.120127
30146	chr6	90515583	90516106	0.190082	0.560299	chr6:90515298-90516689	1681988	1682003	16	5.92347	487.612	-0.370217	-0.532008	0.0425921	0.120585
7171	chr11	98200137	98200731	0.655088	0.248345	chr11:98199274-98201346	346888	346905	18	7.32137	486.676	0.406743	0.64267	0.0426598	0.120585
1848	chr1	75248464	75249148	0.695807	0.296335	chr1:75241868-75253895	37595	37612	18	7.19049	486.592	0.399472	0.559268	0.0427275	0.120585
6184	chr11	65085081	65085604	0.654415	0.20515	chr11:65085078-65087502	286029	286044	16	7.18824	485.952	0.449265	0.69988	0.0429307	0.120927
4579	chr11	102817222	102817693	0.61686	0.225575	chr11:102804894-102817755	363314	363327	14	5.47799	485.529	0.391285	0.599461	0.0430661	0.121077
21317	chr2	76753370	76753964	0.559838	0.173562	chr2:76752176-76754588	1116219	1116236	18	6.95297	482.933	0.386276	0.483579	0.0432692	0.121376
27073	chr5	140758593	140759217	0.224802	0.45799	chr5:140754972-140760628	1610596	1610611	16	3.73101	482.643	-0.233188	-0.366925	0.0433369	0.121376
35310	chr9	108308803	108309418	0.745703	0.27792	chr9:108305478-108311405	2089408	2089425	18	8.4201	482.065	0.467783	0.648501	0.0434724	0.12151
6995	chr11	95483805	95484671	0.548044	0.218705	chr11:95480844-95484750	334359	334376	18	5.9281	481.959	0.329339	0.504627	0.0436078	0.12151
15796	chr17	5952324	5952675	0.816647	0.21552	chr17:5952324-5954468	813460	813470	11	6.6124	481.506	0.601127	0.700426	0.0436755	0.12151
18472	chr19	56778109	56778634	0.713896	0.188185	chr19:56770685-56778789	1048490	1048504	15	7.88566	479.805	0.525711	0.64446	0.0437432	0.12151
3431	chr10	61727157	61727857	0.601369	0.287765	chr10:61722327-61729590	147436	147451	16	5.01766	479.003	0.313604	0.614354	0.0438109	0.12151
4183	chr10	87810435	87810997	0.5933	0.173693	chr10:87802408-87812270	194284	194300	17	7.13331	478.64	0.419607	0.655455	0.0438787	0.12151
15951	chr17	70724047	70724503	0.75359	0.211381	chr17:70720766-70725677	897283	897296	14	7.59093	477.601	0.542209	0.674347	0.0440141	0.121616
26582	chr5	124288844	124289408	0.586786	0.218254	chr5:124288031-124295407	1581898	1581910	13	4.79092	477.485	0.368533	0.551151	0.0440818	0.121616
17226	chr18	75146931	75147417	0.617822	0.17977	chr18:75143341-75148576	964223	964237	15	6.57077	476.661	0.438052	0.636883	0.0442172	0.121625
20051	chr2	172419211	172419700	0.299228	0.663746	chr2:172419208-172419773	1207201	1207215	15	5.46778	474.748	-0.364518	-0.527426	0.0443527	0.121625
8696	chr12	99731622	99732174	0.744109	0.304248	chr12:99731619-99735959	463673	463688	16	7.03778	474.668	0.439861	0.682973	0.0444204	0.121625
11071	chr14	55988307	55988906	0.560638	0.156051	chr14:55987920-55991056	608273	608289	17	6.87797	474.631	0.404586	0.61289	0.0444881	0.121625
7789	chr12	25686395	25686905	0.226514	0.730675	chr12:25679403-25691204	420320	420334	15	7.56241	474.067	-0.504161	-0.673364	0.0445558	0.121625
34420	chr8	73437626	73438117	0.559468	0.232772	chr8:73430886-73440609	1913976	1913989	14	4.57374	474.041	0.326696	0.459573	0.0446235	0.121625
22827	chr3	79965128	79965620	0.605447	0.251577	chr3:79965125-79965692	1248021	1248035	15	5.30805	473.844	0.35387	0.606987	0.0446912	0.121625
31597	chr7	29486724	29487246	0.74816	0.210062	chr7:29484086-29487813	1764029	1764044	16	8.60956	473.628	0.538098	0.709411	0.0447589	0.121625
32070	chr7	45965090	45965684	0.729292	0.242976	chr7:45959859-45969397	1792528	1792544	17	8.26738	473.443	0.486317	0.710127	0.0448267	0.121625
29958	chr6	83315887	83316373	0.627739	0.206992	chr6:83314042-83319711	1671961	1671975	15	6.3112	472.733	0.420747	0.512037	0.0450975	0.122055
28679	chr6	118610167	118610761	0.43529	0.162282	chr6:118610059-118610959	1698160	1698177	18	4.91414	471.847	0.273008	0.609457	0.0451652	0.122055
21671	chr3	107744746	107745250	0.643468	0.20243	chr3:107744743-107745331	1280528	1280542	15	6.61557	471.653	0.441038	0.654238	0.0452329	0.122055
13881	chr16	43527863	43528274	0.571644	0.167307	chr16:43527863-43530254	782075	782085	11	4.44771	470.804	0.404338	0.517206	0.0453684	0.122156
19704	chr2	163862996	163863461	0.599225	0.148647	chr2:163855796-163864107	1183787	1183800	14	6.30808	469.456	0.450577	0.731225	0.0454361	0.122156
28863	chr6	125329419	125329908	0.480483	0.149595	chr6:125319976-125331938	1707817	1707831	15	4.96332	468.09	0.330888	0.453205	0.0456392	0.122438
9939	chr13	73792811	73793317	0.670616	0.206037	chr13:73792808-73795300	547428	547441	14	6.50411	467.948	0.464579	0.625145	0.0457069	0.122438
13228	chr15	97997479	97997968	0.17431	0.491644	chr15:97993528-97998071	729392	729405	14	4.44268	467.439	-0.317334	-0.510804	0.0459778	0.122899
5282	chr11	121516711	121517200	0.162797	0.458386	chr11:121513160-121520484	411776	411790	15	4.43384	467.337	-0.295589	-0.454417	0.0460455	0.122899
12927	chr15	88811018	88811597	0.269826	0.754166	chr15:88809884-88811789	711282	711298	17	8.23378	466.776	-0.48434	-0.628213	0.0461809	0.123038
4549	chr11	102595284	102595701	0.616221	0.327092	chr11:102586010-102601417	362126	362138	13	3.75867	465.933	0.289129	0.461811	0.0463164	0.123176
15715	chr17	55891452	55892691	0.781341	0.36188	chr17:55888962-55892748	886496	886512	17	7.13085	465.359	0.419462	0.637375	0.0465195	0.12341
21174	chr2	73327549	73328143	0.165677	0.507797	chr2:73327051-73331864	1110159	1110176	18	6.15816	463.608	-0.34212	-0.497823	0.0465872	0.12341
28262	chr5	83044314	83044839	0.680495	0.223687	chr5:83044314-83045452	1513048	1513063	16	7.30894	463.474	0.456808	0.752073	0.0466549	0.12341
24522	chr4	146786121	146786777	0.614305	0.169617	chr4:146783371-146787270	1433133	1433146	14	6.22563	462.492	0.444688	0.68238	0.0468581	0.123725
25828	chr5	104069521	104069953	0.644309	0.179766	chr5:104067456-104070030	1525884	1525896	13	6.03906	459.504	0.464543	0.637519	0.0471966	0.124397
33986	chr8	36278592	36279156	0.22004	0.638167	chr8:36271663-36281288	1893485	1893499	15	6.2719	459.27	-0.418127	-0.551552	0.0473998	0.12471
30826	chr7	131047866	131048355	0.531984	0.209628	chr7:131047863-131048406	1852549	1852563	15	4.83535	457.483	0.322357	0.440368	0.0476706	0.125154
26260	chr5	116280814	116281300	0.740007	0.162957	chr5:116274439-116286472	1559538	1559552	15	8.65575	457.375	0.57705	0.793357	0.0477384	0.125154
8600	chr12	87779025	87779514	0.776807	0.315908	chr12:87775674-87786534	459351	459365	15	6.91348	456.24	0.460899	0.647727	0.0478738	0.125242
118	chr1	127389950	127390469	0.6598	0.192837	chr1:127387025-127390526	61602	61615	14	6.53747	456.063	0.466962	0.623664	0.0479415	0.125242
36357	chr9	50502585	50502957	0.682127	0.194355	chr9:50502582-50504742	2033073	2033083	11	5.36549	455.512	0.487772	0.671093	0.0480769	0.125374
35815	chr9	20737064	20737496	0.19415	0.662617	chr9:20737064-20737927	2005744	2005755	12	5.6216	455.127	-0.468467	-0.574996	0.0482124	0.125505
11859	chr15	27417132	27417624	0.720529	0.202322	chr15:27417132-27417687	653155	653169	15	7.7731	454.767	0.518206	0.712403	0.0483478	0.125591
22206	chr3	152202067	152202662	0.594514	0.231522	chr3:152201752-152208502	1307695	1307708	14	5.08188	454.752	0.362991	0.622241	0.0484155	0.125591
31271	chr7	18521076	18521610	0.66275	0.162505	chr7:18516009-18524360	1741055	1741069	15	7.50367	454.454	0.500245	0.698064	0.0485509	0.125631
1727	chr1	72120683	72121142	0.711805	0.155276	chr1:72120683-72122252	31147	31160	14	7.79141	454.059	0.556529	0.746597	0.0486186	0.125631
8198	chr12	71375197	71375689	0.739909	0.355364	chr12:71375197-71375740	439678	439692	15	5.76817	453.943	0.384545	0.541137	0.0486863	0.125631
23202	chr3	96611286	96611670	0.641521	0.222454	chr3:96609087-96613045	1269391	1269402	12	5.0288	453.591	0.419067	0.679669	0.0488895	0.125935
28566	chr6	113461068	113461659	0.566802	0.227746	chr6:113456878-113464389	1692757	1692774	18	6.10301	452.309	0.339056	0.465341	0.0491603	0.126122
15030	chr17	29573425	29573848	0.76202	0.20363	chr17:29573143-29573924	846493	846503	11	6.1423	451.599	0.558391	0.733674	0.0492281	0.126122
35431	chr9	114236740	114237349	0.689431	0.259501	chr9:114233369-114239999	2097865	2097879	15	6.44896	450.637	0.429931	0.570697	0.0494312	0.126122
33778	chr8	24002751	24003273	0.701384	0.115407	chr8:24002748-24003334	1883153	1883168	16	9.37564	450.626	0.585977	0.749175	0.0494989	0.126122
7087	chr11	97093320	97093886	0.609311	0.188688	chr11:97092692-97097551	340881	340894	14	5.88872	450.611	0.420623	0.568054	0.0495666	0.126122
34920	chr8	93236047	93236626	0.426643	0.18162	chr8:93236011-93239580	1941456	1941471	16	3.92038	450.001	0.245024	0.452274	0.0496343	0.126122
32090	chr7	4640521	4640977	0.553436	0.187738	chr7:4638652-4644542	1728703	1728716	14	5.11977	449.882	0.365698	0.522267	0.0497021	0.126122
5978	chr11	58897250	58897847	0.743741	0.331893	chr11:58892317-58900214	275495	275512	18	7.41327	449.826	0.411848	0.624191	0.0497698	0.126122
1034	chr1	189308120	189308684	0.196563	0.570056	chr1:189304122-189311599	105856	105871	16	5.97588	449.714	-0.373493	-0.495298	0.0498375	0.126122
18495	chr19	57365293	57365746	0.576184	0.163585	chr19:57365290-57370561	1049514	1049527	14	5.77639	448.951	0.412599	0.518146	0.0499052	0.126122
12451	chr15	76527236	76527758	0.540393	0.288849	chr15:76523801-76539588	683163	683178	16	4.0247	448.554	0.251544	0.499764	0.0499729	0.126122
2335	chr10	116352304	116352868	0.63947	0.267345	chr10:116351743-116356274	210806	210822	17	6.32612	448.102	0.372125	0.595208	0.0500406	0.126122
23912	chr4	128730320	128730797	0.630085	0.218852	chr4:128722167-128735267	1391661	1391674	14	5.75726	447.602	0.411233	0.586865	0.0501083	0.126122
23020	chr3	89424739	89425369	0.566352	0.321293	chr3:89415873-89427479	1259721	1259737	17	4.16601	447.274	0.245059	0.464734	0.0501761	0.126122
18654	chr19	7053121	7053631	0.685273	0.229578	chr19:7053118-7064553	995953	995967	15	6.83543	447.148	0.455695	0.632635	0.0502438	0.126122
31602	chr7	29494386	29494919	0.656811	0.184313	chr7:29491314-29495553	1764126	1764139	14	6.61497	446.719	0.472498	0.6255	0.0503792	0.126203
955	chr1	185741594	185741945	0.770282	0.27945	chr1:185741417-185742010	102508	102518	11	5.39914	446.712	0.490831	0.606677	0.0504469	0.126203
36359	chr9	50503302	50503887	0.574159	0.224382	chr9:50502582-50504742	2033093	2033109	17	5.94621	445.717	0.349777	0.518971	0.0507178	0.126666
35606	chr9	119866778	119867267	0.689911	0.31625	chr9:119858783-119870334	2107501	2107515	15	5.60491	445.687	0.373661	0.638315	0.0508532	0.126699
18755	chr2	10251936	10252428	0.61389	0.269677	chr2:10251933-10252632	1058385	1058399	15	5.16319	445.352	0.344213	0.517647	0.0509209	0.126699
34299	chr8	64635238	64635727	0.638271	0.22759	chr8:64630209-64636614	1907877	1907891	15	6.16022	445.318	0.410681	0.687294	0.0509886	0.126699
28387	chr5	94340564	94341125	0.215057	0.595089	chr5:94339790-94345561	1517882	1517897	16	6.08052	444.637	-0.380032	-0.552623	0.0511918	0.126899
36493	chr9	57350508	57351066	0.724455	0.255629	chr9:57350016-57352184	2039966	2039982	17	7.97004	444.594	0.468826	0.648692	0.0512595	0.126899
10213	chr13	99484316	99484772	0.137827	0.591159	chr13:99483995-99485000	560333	560346	14	6.34665	444.559	-0.453332	-0.583105	0.0513272	0.126899
29760	chr6	58763888	58764308	0.658571	0.243292	chr6:58760213-58764617	1662709	1662721	13	5.39863	444.273	0.415279	0.614905	0.0515303	0.127053
4861	chr11	114239548	114240004	0.223445	0.715218	chr11:114238125-114240489	379498	379511	14	6.88482	444.024	-0.491773	-0.744514	0.051598	0.127053
24437	chr4	140804387	140805002	0.552514	0.206205	chr4:140800756-140811822	1429686	1429702	17	5.88727	442.774	0.34631	0.523412	0.0516658	0.127053
26210	chr5	115605955	115606585	0.699352	0.286115	chr5:115603930-115610901	1554163	1554179	17	7.02503	442.302	0.413237	0.6691	0.0517335	0.127053
28028	chr5	66617627	66618182	0.569759	0.277449	chr5:66615452-66618709	1501965	1501981	17	4.96927	441.819	0.29231	0.432598	0.0518689	0.127128
33523	chr8	127547368	127547860	0.261056	0.102857	chr8:127546651-127554589	1995082	1995096	15	2.37298	441.215	0.158199	0.290005	0.0519366	0.127128
2471	chr10	120278354	120278847	0.747733	0.249939	chr10:120277309-120280608	217305	217318	14	6.96912	440.794	0.497794	0.639067	0.0521398	0.127204
34118	chr8	4679751	4680174	0.74228	0.310525	chr8:4676621-4680450	1872509	1872521	13	5.61282	440.783	0.431755	0.67758	0.0522075	0.127204
21428	chr2	91060647	91061139	0.703664	0.206924	chr2:91060644-91061373	1121706	1121720	15	7.4511	440.531	0.49674	0.657176	0.0522752	0.127204
35459	chr9	114628743	114629196	0.269929	0.685292	chr9:114628143-114632486	2099043	2099056	14	5.81509	440.091	-0.415364	-0.609222	0.0524106	0.127204
24775	chr4	151157156	151157576	0.151072	0.484078	chr4:151146583-151157632	1449700	1449712	13	4.32909	439.974	-0.333007	-0.539722	0.0524783	0.127204
34131	chr8	47254541	47255033	0.759778	0.313688	chr8:47254541-47255620	1899346	1899360	15	6.69135	439.592	0.44609	0.645154	0.052546	0.127204
18146	chr19	45799422	45799947	0.34528	0.152472	chr19:45790244-45806567	1034359	1034374	16	3.08494	438.54	0.192809	0.247195	0.0526815	0.127204
27495	chr5	23836488	23837016	0.767216	0.278053	chr5:23834247-23838462	1472486	1472501	16	7.82662	438.513	0.489164	0.637217	0.0527492	0.127204
30455	chr7	113855090	113855366	0.624383	0.159931	chr7:113854841-113855430	1833004	1833012	9	4.18007	438.013	0.464452	0.792397	0.0528169	0.127204
34463	chr8	73820476	73821007	0.64403	0.167873	chr8:73818303-73823469	1917712	1917727	16	7.61851	437.915	0.476157	0.6219	0.0528846	0.127204
27522	chr5	23953533	23954019	0.689004	0.162577	chr5:23941173-23956307	1473597	1473611	15	7.89639	437.903	0.526426	0.701671	0.0529523	0.127204
3741	chr10	77374351	77374771	0.297432	0.817983	chr10:77372088-77375987	163823	163835	13	6.76716	437.789	-0.520551	-0.679829	0.05302	0.127204
28144	chr5	74481967	74482377	0.762881	0.275488	chr5:74472741-74485933	1507805	1507816	12	5.84872	437.418	0.487393	0.635987	0.0530878	0.127204
6540	chr11	76308974	76309535	0.667949	0.283691	chr11:76307609-76311884	308065	308081	17	6.53239	436.86	0.384258	0.581084	0.0532909	0.127484
2947	chr10	24402045	24402534	0.344634	0.140046	chr10:24397011-24403295	124755	124769	15	3.06883	435.628	0.204589	0.415579	0.0535618	0.1277
5822	chr11	53307415	53308144	0.718288	0.297503	chr11:53305253-53311687	269557	269572	16	6.73257	435.489	0.420785	0.563098	0.0536295	0.1277
22255	chr3	153872327	153872759	0.748219	0.208383	chr3:153872042-153882624	1309483	1309494	12	6.47803	434.862	0.539836	0.726925	0.0536972	0.1277
34402	chr8	73366246	73366834	0.463006	0.23263	chr8:73364088-73369444	1913084	1913100	17	3.9164	434.82	0.230376	0.333853	0.0537649	0.1277
23015	chr3	89362239	89362695	0.479448	0.128743	chr3:89360460-89370606	1258963	1258976	14	4.90988	434.526	0.350706	0.508603	0.0538326	0.1277
6566	chr11	77281497	77281917	0.658985	0.285195	chr11:77280867-77286288	309560	309571	12	4.48548	434.208	0.37379	0.631567	0.0539003	0.1277
27502	chr5	23860589	23860982	0.61542	0.198535	chr5:23857602-23863625	1472725	1472736	12	5.00262	433.427	0.416885	0.664846	0.0543066	0.128365
13929	chr16	45346725	45347199	0.253872	0.71363	chr16:45345328-45347278	784155	784167	13	5.97685	433.354	-0.459757	-0.618681	0.0543743	0.128365
1401	chr1	39139737	39140226	0.463164	0.14277	chr1:39136354-39144175	16859	16873	15	4.8059	433.299	0.320394	0.476784	0.054442	0.128365
18351	chr19	53719732	53720224	0.587151	0.204884	chr19:53719729-53720354	1044787	1044800	14	5.35173	432.743	0.382266	0.603211	0.0546452	0.128411
18225	chr19	47474153	47474783	0.64443	0.222769	chr19:47473973-47475367	1039742	1039757	16	6.74657	431.898	0.421661	0.631708	0.0547129	0.128411
29476	chr6	38082071	38082560	0.271682	0.585119	chr6:38081825-38082676	1647326	1647339	14	4.38812	431.83	-0.313437	-0.541133	0.0547806	0.128411
31862	chr7	4125488	4125839	0.686018	0.17727	chr7:4123184-4128220	1726353	1726363	11	5.59623	431.731	0.508748	0.707509	0.0548483	0.128411
174	chr1	132539448	132539883	0.631702	0.225093	chr1:132536967-132547572	63444	63456	13	5.28592	431.36	0.406609	0.624141	0.054916	0.128411
33288	chr8	123327715	123328102	0.550384	0.137212	chr8:123326767-123328172	1978224	1978235	12	4.95806	431.054	0.413171	0.480302	0.0549837	0.128411
36863	chr9	74760999	74761419	0.519578	0.248861	chr9:74760996-74761724	2058195	2058207	13	3.51932	430.808	0.270717	0.457751	0.0551192	0.128524
35570	chr9	119336084	119336609	0.709073	0.31877	chr9:119331299-119337514	2105799	2105814	16	6.24484	430.285	0.390303	0.64231	0.0552546	0.128547
18094	chr19	45074955	45075651	0.662315	0.281374	chr19:45067240-45086582	1031438	1031453	16	6.09506	429.659	0.380941	0.572714	0.0553223	0.128547
33592	chr8	128448164	128448779	0.747744	0.409959	chr8:128447189-128459964	1997783	1997798	16	5.40457	429.522	0.337785	0.5586	0.05539	0.128547
6395	chr11	70482700	70483243	0.69548	0.307777	chr11:70482661-70488243	299807	299821	15	5.81555	429.025	0.387703	0.668587	0.0555255	0.128591
2601	chr10	124744831	124745248	0.58785	0.186022	chr10:124744792-124745458	223799	223811	13	5.22376	427.741	0.401827	0.542383	0.0556609	0.128591
22192	chr3	152043779	152044199	0.158367	0.552511	chr3:152041556-152045681	1307313	1307325	13	5.12387	427.687	-0.394144	-0.566151	0.0557286	0.128591
18730	chr2	10074992	10075484	0.242501	0.648041	chr2:10074989-10075644	1058316	1058330	15	6.08311	427.152	-0.40554	-0.600563	0.0557963	0.128591
3261	chr10	56075515	56075935	0.794475	0.187099	chr10:56075515-56078159	139748	139759	12	7.28851	426.259	0.607376	0.677688	0.055864	0.128591
3574	chr10	68924299	68924839	0.538837	0.176648	chr10:68924299-68924914	154547	154561	15	5.43284	425.927	0.362189	0.695242	0.0559317	0.128591
16156	chr17	8274141	8274558	0.213968	0.66458	chr17:8266617-8274755	815256	815268	13	5.85795	425.66	-0.450612	-0.608902	0.0561349	0.128857
31989	chr7	45199768	45200254	0.678761	0.273717	chr7:45196759-45202044	1786613	1786627	15	6.07566	424.322	0.405044	0.515694	0.056338	0.129032
12415	chr15	76172463	76172949	0.583727	0.25678	chr15:76167229-76173001	680401	680415	15	4.90421	423.549	0.326948	0.503689	0.0564057	0.129032
1461	chr1	43136940	43137447	0.690611	0.203305	chr1:43136937-43137518	19785	19799	15	7.30959	422.794	0.487306	0.682201	0.0564735	0.129032
317	chr1	136964512	136964965	0.134306	0.338769	chr1:136961798-136965232	70241	70254	14	2.86248	422.324	-0.204463	-0.373659	0.0566766	0.129116
19832	chr2	166928727	166929147	0.452174	0.790555	chr2:166923908-166932151	1193581	1193593	13	4.39896	422.206	-0.338381	-0.446908	0.0567443	0.129116
16699	chr18	38725947	38726403	0.179016	0.537463	chr18:38724553-38732037	939612	939625	14	5.01825	421.601	-0.358447	-0.539605	0.056812	0.129116
37163	chr9	96670571	96671060	0.696608	0.222385	chr9:96670568-96671149	2071959	2071973	15	7.11334	420.968	0.474223	0.60403	0.0568797	0.129116
7833	chr12	30589683	30590178	0.288075	0.745406	chr12:30587793-30591060	422283	422297	15	6.85997	420.864	-0.457331	-0.707777	0.0569475	0.129116
33449	chr8	125784383	125784872	0.509768	0.761216	chr8:125784239-125787070	1989822	1989836	15	3.77171	419.773	-0.251448	-0.31926	0.0570829	0.129154
20954	chr2	58990988	58991408	0.67772	0.22405	chr2:58990787-58991463	1100006	1100018	13	5.8977	419.738	0.453669	0.709448	0.0571506	0.129154
35308	chr9	108307924	108308473	0.534467	0.247611	chr9:108305478-108311405	2089385	2089399	15	4.30283	419.43	0.286855	0.42105	0.057286	0.129154
36907	chr9	77436631	77437126	0.6063	0.246204	chr9:77435509-77437181	2060095	2060108	14	5.04135	419.402	0.360096	0.572493	0.0573537	0.129154
2574	chr10	122392815	122393307	0.700217	0.155405	chr10:122392815-122393440	222891	222905	15	8.17219	419.269	0.544813	0.709794	0.0574215	0.129154
22106	chr3	145877038	145877596	0.620704	0.269633	chr3:145874203-145877675	1303936	1303952	17	5.96821	419.041	0.351071	0.45099	0.0574892	0.129154
11861	chr15	27420297	27420948	0.652778	0.325285	chr15:27420258-27423083	653171	653186	16	5.23988	418.218	0.327493	0.595034	0.0578277	0.129717
28690	chr6	118991250	118991739	0.775141	0.141263	chr6:118991247-118991814	1698295	1698309	15	9.50817	416.859	0.633878	0.799152	0.0579632	0.129823
26844	chr5	134837462	134837942	0.576576	0.236495	chr5:134834708-134838088	1594540	1594552	13	4.42106	415.697	0.340081	0.526338	0.0583017	0.13011
19619	chr2	160426059	160426518	0.437497	0.139721	chr2:160421369-160426620	1179293	1179306	14	4.16886	415.064	0.297775	0.410607	0.0583694	0.13011
4066	chr10	82207488	82207944	0.312983	0.106574	chr10:82207449-82208173	188826	188839	14	2.88972	414.985	0.206409	0.299371	0.0584372	0.13011
34711	chr8	86929111	86929600	0.71807	0.316183	chr8:86929108-86929655	1930716	1930730	15	6.02831	414.775	0.401888	0.655585	0.0585049	0.13011
2130	chr1	94901784	94902201	0.349537	0.795362	chr1:94900875-94902629	53504	53516	13	5.79572	414.771	-0.445825	-0.574515	0.0585726	0.13011
33193	chr8	120386924	120387503	0.268062	0.109074	chr8:120383493-120388224	1972916	1972931	16	2.54381	414.569	0.158988	0.228613	0.0586403	0.13011
29857	chr6	72310971	72311367	0.709166	0.247479	chr6:72310968-72311765	1666737	1666747	11	5.07856	413.832	0.461687	0.655692	0.058708	0.13011
11889	chr15	27965220	27965640	0.674597	0.225709	chr15:27965220-27966682	654301	654313	13	5.83554	413.519	0.448887	0.617858	0.0588434	0.130169
25440	chr4	57951973	57952462	0.670151	0.269807	chr4:57948160-57953056	1342682	1342696	15	6.00516	413.147	0.400344	0.621304	0.0589112	0.130169
35931	chr9	24529263	24529710	0.251771	0.629506	chr9:24526810-24529790	2012272	2012284	13	4.91056	412.733	-0.377735	-0.544466	0.0590466	0.130273
18361	chr19	53744141	53744666	0.658461	0.220183	chr19:53743052-53744915	1045009	1045024	16	7.01245	412.094	0.438278	0.57483	0.0592497	0.13039
16966	chr18	61427632	61428046	0.743079	0.219504	chr18:61427632-61428302	951774	951785	12	6.2829	411.489	0.523575	0.624394	0.0593174	0.13039
14532	chr16	96188909	96189488	0.576712	0.252068	chr16:96185117-96189645	810296	810310	15	4.86967	410.928	0.324644	0.398859	0.0593852	0.13039
19907	chr2	168265394	168265880	0.75591	0.36332	chr2:168261770-168272223	1198254	1198268	15	5.88885	410.198	0.39259	0.581781	0.0594529	0.13039
3835	chr10	79340366	79340738	0.604909	0.194275	chr10:79338266-79340795	169641	169651	11	4.51698	409.084	0.410634	0.563177	0.059656	0.130641
35314	chr9	108338655	108339045	0.792786	0.216094	chr9:108336130-108363268	2089707	2089718	12	6.92031	408.611	0.576693	0.658289	0.0597914	0.13071
6791	chr11	85811921	85812275	0.139176	0.581315	chr11:85810685-85812398	323136	323146	11	4.86354	408.336	-0.44214	-0.521241	0.0599269	0.13071
35277	chr9	107767249	107767633	0.193278	0.678005	chr9:107763887-107767718	2087462	2087473	12	5.81674	408.325	-0.484728	-0.591711	0.0599946	0.13071
12939	chr15	88965052	88965613	0.674593	0.305791	chr15:88964542-88970581	712202	712217	16	5.90084	407.991	0.368802	0.48186	0.0600623	0.13071
35221	chr9	107256330	107256720	0.170297	0.639523	chr9:107251975-107262058	2083968	2083979	12	5.63071	407.926	-0.469226	-0.563215	0.06013	0.13071
9447	chr13	46440627	46441122	0.659702	0.341396	chr13:46438434-46442505	520768	520781	14	4.45628	407.677	0.318306	0.586942	0.0603332	0.130913
16146	chr17	81580164	81580554	0.625461	0.204516	chr17:81576903-81580798	906032	906043	12	5.05135	407.637	0.420946	0.539514	0.0604009	0.130913
14404	chr16	91818967	91819435	0.320246	0.12745	chr16:91811554-91821832	803752	803765	14	2.69914	407.505	0.192796	0.403527	0.0605363	0.130969
5187	chr11	119761204	119761660	0.177944	0.621389	chr11:119757846-119762032	403543	403556	14	6.20822	407.491	-0.443444	-0.5709	0.060604	0.130969
34591	chr8	80615404	80615926	0.66043	0.190584	chr8:80615224-80616558	1925224	1925239	16	7.51754	406.904	0.469846	0.608134	0.0608072	0.131215
36718	chr9	65318911	65319404	0.191299	0.58062	chr9:65317642-65319782	2050515	2050528	14	5.45049	406.385	-0.389321	-0.517682	0.0609426	0.131316
3725	chr10	76715460	76715877	0.778165	0.284533	chr10:76700722-76716389	163103	163115	13	6.41722	405.02	0.493632	0.570487	0.0614166	0.132051
20087	chr2	172915672	172916323	0.394204	0.662433	chr2:172911879-172924327	1208998	1209013	16	4.29166	404.529	-0.268229	-0.512561	0.0614843	0.132051
20072	chr2	172668192	172668627	0.725789	0.218909	chr2:172660922-172669599	1208469	1208481	13	6.58944	404.432	0.50688	0.663251	0.061552	0.132051
17464	chr18	85311352	85311844	0.194341	0.396756	chr18:85309726-85311905	976693	976707	15	3.03623	403.883	-0.202415	-0.441846	0.0616874	0.132149
6113	chr11	62067143	62067596	0.227592	0.703573	chr11:62062778-62067816	283060	283073	14	6.66374	403.313	-0.475982	-0.586426	0.0619583	0.132256
31425	chr7	26968924	26969407	0.230912	0.664339	chr7:26965217-26974630	1753043	1753056	14	6.06798	403.041	-0.433427	-0.558595	0.062026	0.132256
8328	chr12	77522637	77523054	0.253928	0.76343	chr12:77520417-77523465	446885	446897	13	6.62353	403.002	-0.509502	-0.671265	0.0620937	0.132256
15124	chr17	32053986	32054503	0.638364	0.272342	chr17:32049912-32054620	850982	850995	14	5.12431	402.546	0.366022	0.568621	0.0621614	0.132256
14824	chr17	25667850	25668304	0.52904	0.168079	chr17:25667286-25670229	832284	832297	14	5.05346	402.517	0.360961	0.600709	0.0622291	0.132256
2511	chr10	120824433	120825058	0.527161	0.173208	chr10:120813568-120825577	219160	219174	15	5.30928	402.414	0.353952	0.530764	0.0622969	0.132256
24759	chr4	151023824	151024193	0.634932	0.272319	chr4:151018874-151024848	1448561	1448571	11	3.98874	402.366	0.362612	0.567996	0.0623646	0.132256
25285	chr4	46327403	46327778	0.689765	0.225711	chr4:46324342-46327856	1335305	1335314	10	4.64054	401.236	0.464054	0.675937	0.0627709	0.132879
24410	chr4	140403919	140404444	0.556814	0.154802	chr4:140403814-140413242	1426865	1426880	16	6.43219	401.232	0.402012	0.720819	0.0628386	0.132879
17538	chr19	12034243	12034663	0.571275	0.188016	chr19:12031933-12034844	1003208	1003219	12	4.59911	401.04	0.383259	0.552751	0.062974	0.132975
18487	chr19	57253356	57253893	0.563654	0.267782	chr19:57248587-57254694	1049400	1049414	15	4.43809	400.895	0.295872	0.648305	0.0631094	0.132978
59	chr1	120876400	120876784	0.392157	0.151749	chr1:120873454-120878034	58140	58151	12	2.8849	400.677	0.240408	0.378149	0.0631771	0.132978
21834	chr3	123102955	123103375	0.57993	0.148768	chr3:123102778-123107067	1289771	1289783	13	5.60511	400.278	0.431162	0.552105	0.0633126	0.132978
33549	chr8	127785175	127785880	0.728766	0.315625	chr8:127780798-127787313	1996559	1996573	15	6.19711	400.224	0.413141	0.5442	0.0633803	0.132978
20398	chr2	26169561	26169948	0.652355	0.271334	chr2:26168541-26176673	1070312	1070323	12	4.57225	400.133	0.381021	0.54702	0.063448	0.132978
28750	chr6	120856997	120857486	0.686729	0.307867	chr6:120856958-120857718	1700751	1700765	15	5.68294	399.84	0.378863	0.575934	0.0635157	0.132978
5712	chr11	49477188	49477677	0.558127	0.174511	chr11:49476567-49481797	263725	263739	15	5.75424	399.437	0.383616	0.569344	0.0636511	0.133025
15655	chr17	5203300	5203720	0.640538	0.24662	chr17:5202871-5204719	812423	812435	13	5.12093	399.369	0.393918	0.523086	0.0637189	0.133025
16563	chr18	35154733	35155261	0.688491	0.251016	chr18:35154733-35155335	929978	929993	16	6.9996	398.88	0.437475	0.685011	0.0638543	0.133026
21668	chr3	107722014	107722401	0.131694	0.576865	chr3:107721873-107726331	1280368	1280379	12	5.34205	398.783	-0.44517	-0.640426	0.063922	0.133026
34703	chr8	86865239	86865826	0.657763	0.249785	chr8:86861414-86866141	1930155	1930167	13	5.30372	398.444	0.407978	0.617812	0.0639897	0.133026
6377	chr11	70336820	70337315	0.146557	0.61784	chr11:70334975-70342953	298810	298824	15	7.06924	397.769	-0.471283	-0.555465	0.0642606	0.133308
5790	chr11	5163929	5164280	0.711141	0.323467	chr11:5160018-5164337	241680	241690	11	4.26442	396.915	0.387674	0.553029	0.0643283	0.133308
1783	chr1	74219848	74220619	0.650516	0.23993	chr1:74217127-74220899	33208	33223	16	6.56939	396.826	0.410587	0.61843	0.064396	0.133308
6998	chr11	95532051	95532405	0.719414	0.258317	chr11:95528246-95533058	334664	334674	11	5.07207	396.415	0.461097	0.598049	0.0645991	0.133494
15885	chr17	66422521	66423076	0.421311	0.136254	chr17:66422101-66426399	894260	894274	15	4.27585	396.37	0.285057	0.451809	0.0646668	0.133494
20673	chr2	32790919	32791417	0.598255	0.276266	chr2:32787211-32792268	1087392	1087406	15	4.82983	396.073	0.321989	0.538939	0.0648023	0.133587
9269	chr13	37941324	37941705	0.746998	0.305358	chr13:37936854-37942750	512295	512306	12	5.29967	395.022	0.441639	0.6387	0.0650054	0.133772
17421	chr18	83120377	83120887	0.781721	0.336484	chr18:83120377-83124145	974615	974629	15	6.67856	394.209	0.445238	0.525541	0.0650731	0.133772
3004	chr10	3137033	3137474	0.653684	0.148138	chr10:3131388-3137762	112428	112440	13	6.5721	393.37	0.505546	0.605005	0.0652086	0.133863
649	chr1	167954444	167955014	0.553631	0.265456	chr1:167954444-167955071	86244	86258	15	4.32262	392.678	0.288175	0.725513	0.065344	0.133955
37305	chrX	11286796	11287250	0.652728	0.232322	chrX:11279654-11289093	2119325	2119338	14	5.88568	392.344	0.420406	0.712794	0.0656148	0.134324
29187	chr6	146084473	146084857	0.815881	0.236226	chr6:146084293-146084921	1722566	1722577	12	6.95586	391.306	0.579655	0.729309	0.0657503	0.134415
17278	chr18	77268585	77268936	0.445204	0.12916	chr18:77268102-77271011	966905	966915	11	3.47649	391.217	0.316044	0.436166	0.0658857	0.134505
21287	chr2	76559849	76560323	0.820025	0.252927	chr2:76559042-76561170	1115752	1115765	14	7.93938	391.07	0.567099	0.715132	0.0660211	0.134596
24546	chr4	147293971	147294361	0.582562	0.224514	chr4:147291526-147294982	1434690	1434701	12	4.29658	390.706	0.358048	0.581536	0.0661566	0.134686
12221	chr15	58913800	58914295	0.168737	0.470645	chr15:58904624-58917686	667623	667637	15	4.52862	389.899	-0.301908	-0.385731	0.0664951	0.135092
13065	chr15	93367050	93367365	0.73312	0.126452	chr15:93366627-93367418	719856	719865	10	6.06668	389.82	0.606668	0.669043	0.0665628	0.135092
21624	chr3	104910785	104911139	0.522354	0.152544	chr3:104907879-104914540	1277505	1277515	11	4.06791	389.807	0.36981	0.519352	0.0666306	0.135092
3833	chr10	79339700	79340189	0.503686	0.187548	chr10:79338266-79340795	169622	169636	15	4.74207	389.124	0.316138	0.389369	0.0668337	0.135318
27552	chr5	24491561	24492050	0.751546	0.532063	chr5:24491558-24492114	1475903	1475917	15	3.29225	388.131	0.219484	0.349253	0.0671046	0.135534
34488	chr8	74394628	74395051	0.732663	0.242501	chr8:74388968-74395124	1919031	1919043	13	6.37211	387.998	0.490162	0.692508	0.0671723	0.135534
2708	chr10	126972090	126972510	0.318486	0.65718	chr10:126971142-126972672	230711	230723	13	4.40303	387.934	-0.338694	-0.484379	0.06724	0.135534
16575	chr18	35958608	35959061	0.633654	0.191308	chr18:35953511-35959364	930726	930739	14	6.19284	387.734	0.442346	0.611073	0.0673077	0.135534
32277	chr7	66720868	66721252	0.356144	0.792902	chr7:66717532-66721359	1801341	1801352	12	5.24111	387.602	-0.436759	-0.539528	0.0674431	0.135621
32692	chr7	99410319	99410805	0.144538	0.4358	chr7:99406164-99410907	1822109	1822123	15	4.36893	387.303	-0.291262	-0.465772	0.0675785	0.135709
19264	chr2	137725627	137725951	0.229305	0.678196	chr2:137725381-137726004	1157518	1157527	10	4.48891	386.619	-0.448891	-0.616073	0.067714	0.135796
8341	chr12	77626303	77626741	0.72191	0.369139	chr12:77623119-77630416	447133	447145	13	4.58602	385.434	0.352771	0.591491	0.0679848	0.136056
35275	chr9	107766305	107766689	0.179511	0.60768	chr9:107763887-107767718	2087435	2087446	12	5.13804	385.407	-0.42817	-0.545603	0.0680525	0.136056
36018	chr9	32312291	32312807	0.233229	0.646238	chr9:32310950-32312883	2016263	2016277	15	6.19513	385.272	-0.413009	-0.533408	0.0681203	0.136056
15372	chr17	36657737	36658088	0.545727	0.198573	chr17:36652797-36661136	868210	868220	11	3.81868	384.606	0.347153	0.553695	0.0683234	0.136131
32673	chr7	99001805	99002192	0.662202	0.217572	chr7:99001382-99002389	1821127	1821138	12	5.33556	384.601	0.44463	0.669949	0.0683911	0.136131
35450	chr9	114581396	114581792	0.549624	0.209814	chr9:114578452-114583832	2098873	2098884	12	4.07771	384.465	0.339809	0.587626	0.0684588	0.136131
2053	chr1	91802569	91803016	0.2689	0.609829	chr1:91791515-91803629	49696	49708	13	4.43208	384.195	-0.340929	-0.495529	0.0685265	0.136131
25663	chr4	88762590	88763104	0.64974	0.188323	chr4:88762248-88768257	1351675	1351689	15	6.92125	383.535	0.461417	0.65237	0.068662	0.136216
24643	chr4	148690900	148691353	0.257698	0.671417	chr4:148690082-148691521	1440395	1440408	14	5.79207	383.014	-0.413719	-0.663317	0.0687974	0.136253
33669	chr8	13282735	13283152	0.482772	0.120723	chr8:13282732-13288924	1878108	1878120	13	4.70663	382.673	0.362049	0.665506	0.0688651	0.136253
5639	chr11	44675921	44676377	0.706687	0.269777	chr11:44675711-44677355	261272	261285	14	6.11674	381.974	0.43691	0.677091	0.0690683	0.136326
4731	chr11	107090687	107091003	0.61247	0.196219	chr11:107089970-107091159	371611	371619	9	3.74626	381.593	0.416251	0.607267	0.069136	0.136326
5575	chr11	3993852	3994377	0.599375	0.30752	chr11:3992916-3999045	239003	239018	16	4.66969	381.373	0.291855	0.396438	0.0692037	0.136326
2509	chr10	120823658	120824157	0.41457	0.158547	chr10:120813568-120825577	219141	219152	12	3.07227	381.245	0.256022	0.358779	0.0692714	0.136326
6157	chr11	63446365	63446889	0.662115	0.340732	chr11:63446231-63446970	284803	284817	15	4.82074	380.453	0.321383	0.585106	0.0697454	0.137076
11260	chr14	66195824	66196337	0.253266	0.661916	chr14:66182268-66196414	618524	618536	13	5.31245	379.465	-0.40865	-0.59876	0.0700163	0.137426
24109	chr4	133430017	133430701	0.589261	0.180902	chr4:133430017-133437426	1403691	1403703	13	5.30867	379.043	0.408359	0.705167	0.0701517	0.137508
37712	chrX	45739515	45739973	0.191388	0.496418	chrX:45737858-45741398	2127115	2127128	14	4.27043	378.366	-0.305031	-0.492992	0.0703548	0.137674
6473	chr11	74470088	74470511	0.619356	0.162154	chr11:74465227-74470612	303950	303962	13	5.94362	377.99	0.457201	0.793302	0.0704225	0.137674
33161	chr8	119620346	119620832	0.729726	0.430066	chr8:119614407-119622261	1970875	1970889	15	4.49489	377.7	0.29966	0.536634	0.070558	0.137756
9946	chr13	73933859	73934315	0.133991	0.403433	chr13:73932989-73934718	547613	547626	14	3.77219	376.65	-0.269442	-0.367365	0.0707611	0.13797
4022	chr10	80855898	80856285	0.122749	0.286391	chr10:80855196-80857078	186084	186095	12	1.9637	376.038	-0.163642	-0.243132	0.0708965	0.138052
19468	chr2	154969862	154970351	0.704762	0.160107	chr2:154962783-154970899	1169720	1169734	15	8.16982	375.699	0.544655	0.808374	0.071032	0.138114
21294	chr2	76610961	76611453	0.792979	0.434819	chr2:76610541-76614522	1115849	1115863	15	5.3724	375.272	0.35816	0.591063	0.0711674	0.138114
11029	chr14	54529055	54529478	0.613005	0.199432	chr14:54529055-54531878	605040	605052	13	5.37645	375.251	0.413573	0.566074	0.0712351	0.138114
30459	chr7	113923429	113923927	0.514338	0.156333	chr7:113923429-113924049	1833234	1833247	14	5.01208	375.24	0.358005	0.504756	0.0713028	0.138114
4888	chr11	114646553	114646871	0.477843	0.127164	chr11:114644211-114646931	380854	380863	10	3.50679	374.294	0.350679	0.452161	0.0715737	0.138457
12028	chr15	37735131	37735482	0.164979	0.44807	chr15:37734429-37741488	659762	659772	11	3.114	373.627	-0.283091	-0.417543	0.07198	0.139061
21582	chr3	102600041	102600491	0.165151	0.559662	chr3:102598781-102600564	1275373	1275386	14	5.52315	373.399	-0.394511	-0.648112	0.0721831	0.13922
16308	chr17	88082668	88083160	0.249061	0.480774	chr17:88082665-88083211	915247	915261	15	3.47569	373.393	-0.231713	-0.385491	0.0722508	0.13922
1616	chr1	61088131	61088584	0.586952	0.199372	chr1:61087636-61088687	26487	26500	14	5.42613	373.333	0.38758	0.544064	0.0723862	0.139247
3956	chr10	80341086	80341398	0.658408	0.243151	chr10:80328781-80341594	179586	179595	10	4.15257	373.253	0.415257	0.570266	0.072454	0.139247
12817	chr15	85057390	85057780	0.742984	0.323672	chr15:85056850-85061395	705785	705796	12	5.03175	373.154	0.419312	0.691225	0.0725894	0.139275
30205	chr6	93410916	93411333	0.201744	0.555759	chr6:93410667-93411545	1684185	1684197	13	4.60219	372.913	-0.354015	-0.4266	0.0726571	0.139275
29140	chr6	144737440	144737848	0.146801	0.471007	chr6:144735466-144740365	1720597	1720607	11	3.56626	371.954	-0.324206	-0.422302	0.0727925	0.139354
4830	chr11	113167947	113168331	0.211442	0.586777	chr11:113167434-113168400	377355	377366	12	4.50401	371.828	-0.375334	-0.43571	0.0729957	0.139562
24889	chr4	153469404	153469857	0.526502	0.193931	chr4:153468840-153470179	1458298	1458311	14	4.656	370.864	0.332571	0.433666	0.0732665	0.139898
15268	chr17	34802748	34803135	0.767192	0.297588	chr17:34800852-34805686	862348	862359	12	5.63524	370.417	0.469603	0.649992	0.073402	0.139976
28861	chr6	125328543	125328966	0.797975	0.335202	chr6:125319976-125331938	1707792	1707804	13	6.01605	369.993	0.462773	0.648975	0.0736051	0.140182
3674	chr10	75276075	75276534	0.797606	0.318813	chr10:75275354-75279821	159907	159920	14	6.7031	369.101	0.478793	0.596234	0.0739437	0.140509
30108	chr6	88592204	88592657	0.585174	0.106657	chr6:88592195-88594883	1680197	1680210	14	6.69924	368.972	0.478517	0.740048	0.0741468	0.140509
622	chr1	166292429	166292810	0.700437	0.267929	chr1:166288060-166300121	84676	84687	12	5.1901	368.963	0.432508	0.556658	0.0742145	0.140509
27225	chr5	145442430	145443081	0.58481	0.243453	chr5:145442211-145445574	1620910	1620922	13	4.43765	368.517	0.341358	0.575073	0.0742822	0.140509
12848	chr15	85641227	85641614	0.261777	0.649267	chr15:85641224-85641907	707246	707257	12	4.64988	367.675	-0.38749	-0.499775	0.0743499	0.140509
14594	chr17	12159921	12160392	0.708126	0.31425	chr17:12158258-12162728	817417	817430	14	5.51427	367.603	0.393876	0.55474	0.0744177	0.140509
4671	chr11	105128207	105128670	0.271815	0.602535	chr11:105126980-105129098	368078	368089	12	3.96865	367.45	-0.330721	-0.478541	0.0745531	0.140509
22387	chr3	30297916	30298198	0.271251	0.749269	chr3:30297390-30298278	1226242	1226250	9	4.30217	367.291	-0.478018	-0.595729	0.0746208	0.140509
34449	chr8	73720124	73720544	0.251951	0.55243	chr8:73719878-73722492	1916643	1916655	13	3.90622	367.226	-0.300479	-0.354695	0.0746885	0.140509
34947	chr8	94696957	94697341	0.180764	0.598579	chr8:94684983-94697428	1942707	1942718	12	5.01377	366.963	-0.417814	-0.60218	0.0747562	0.140509
1273	chr1	33974460	33975097	0.466623	0.140562	chr1:33974367-33975540	10262	10274	13	4.23879	366.938	0.326061	0.422967	0.0748239	0.140509
24676	chr4	149505523	149505871	0.524296	0.124326	chr4:149504506-149507517	1442455	1442465	11	4.39967	366.503	0.39997	0.482911	0.0750271	0.140549
35285	chr9	107911327	107911780	0.785378	0.381944	chr9:107904397-107913340	2088044	2088057	14	5.64808	365.436	0.403434	0.557859	0.0752302	0.140549
14276	chr16	87602683	87603142	0.744296	0.335389	chr16:87601387-87606512	796326	796339	14	5.72469	365.009	0.408906	0.577019	0.0752979	0.140549
9305	chr13	39008898	39009318	0.663172	0.188417	chr13:39008688-39009653	514150	514162	13	6.17182	364.916	0.474755	0.650309	0.0753657	0.140549
3289	chr10	58209481	58209940	0.264785	0.125996	chr10:58204045-58211004	140816	140829	14	1.94305	364.852	0.138789	0.215337	0.0754334	0.140549
22013	chr3	138003298	138003730	0.79656	0.293262	chr3:138000252-138008610	1299444	1299456	13	6.54287	364.522	0.503298	0.720065	0.0755011	0.140549
16759	chr18	45686029	45686485	0.140753	0.376041	chr18:45682286-45686633	942188	942201	14	3.29404	364.22	-0.235289	-0.436689	0.0756365	0.140549
22370	chr3	28456741	28457092	0.737427	0.197125	chr3:28453285-28457163	1225614	1225624	11	5.94333	363.788	0.540303	0.707115	0.0757719	0.140549
32688	chr7	99339461	99339908	0.614493	0.209689	chr7:99338888-99345063	1821829	1821841	13	5.26246	363.346	0.404805	0.495985	0.0758397	0.140549
13712	chr16	32158162	32158648	0.600836	0.237051	chr16:32157574-32158700	774459	774472	14	5.09299	363.215	0.363785	0.575661	0.0759074	0.140549
3819	chr10	79262432	79262870	0.797601	0.370191	chr10:79253950-79271892	168302	168313	12	5.12892	363.139	0.42741	0.655037	0.0759751	0.140549
31287	chr7	18574836	18575217	0.583086	0.211033	chr7:18574827-18576408	1741977	1741987	11	4.09259	362.693	0.372054	0.467338	0.0760428	0.140549
18461	chr19	56603545	56603964	0.543195	0.185755	chr19:56599702-56605260	1048143	1048155	13	4.64671	362.613	0.357439	0.476928	0.0761105	0.140549
36535	chr9	58108123	58108468	0.238788	0.76274	chr9:58107363-58113964	2041812	2041822	11	5.76347	362.107	-0.523952	-0.638387	0.0761782	0.140549
28350	chr5	93211137	93211560	0.78869	0.394147	chr5:93210206-93214477	1515893	1515905	13	5.12905	361.146	0.394542	0.544537	0.0765168	0.140946
26504	chr5	122780932	122781282	0.568496	0.189114	chr5:122780752-122782978	1575761	1575771	11	4.17319	360.869	0.379381	0.594798	0.0765845	0.140946
2759	chr10	127782637	127783076	0.687821	0.355878	chr10:127776591-127788388	234110	234121	12	3.98331	360.254	0.331943	0.537908	0.0767876	0.140991
19681	chr2	163353187	163353604	0.740641	0.456617	chr2:163349017-163353964	1182410	1182422	13	3.69231	360.208	0.284024	0.450048	0.0768554	0.140991
15122	chr17	32050724	32051108	0.728474	0.2579	chr17:32049912-32054620	850901	850912	12	5.64688	360.187	0.470574	0.676286	0.0769231	0.140991
18144	chr19	45798876	45799350	0.386442	0.152337	chr19:45790244-45806567	1034345	1034357	13	3.04336	360.134	0.234104	0.319614	0.0769908	0.140991
6853	chr11	88031970	88032297	0.401534	0.11744	chr11:88030015-88033211	326596	326605	10	2.84094	359.792	0.284094	0.3496	0.0773294	0.141405
33230	chr8	122281757	122282156	0.538926	0.151298	chr8:122279991-122282207	1974116	1974127	12	4.65153	359.665	0.387627	0.475546	0.0774648	0.141405
12564	chr15	79208297	79208576	0.522966	0.118136	chr15:79207742-79208632	691131	691139	9	3.64347	359.436	0.40483	0.482284	0.0775325	0.141405
20648	chr2	32431453	32432114	0.405417	0.191681	chr2:32427805-32439159	1085470	1085483	14	2.9923	359.275	0.213736	0.617225	0.0776002	0.141405
32986	chr8	112969097	112969508	0.608246	0.229604	chr8:112966797-112970259	1963708	1963719	12	4.54371	359.141	0.378642	0.502621	0.0777356	0.141477
34900	chr8	91838954	91839308	0.763218	0.391992	chr8:91838114-91842593	1940352	1940362	11	4.08349	358.599	0.371226	0.514128	0.0779388	0.141569
3163	chr10	43170087	43170573	0.608072	0.236044	chr10:43165533-43170803	135381	135394	14	5.2084	358.588	0.372029	0.482953	0.0780065	0.141569
800	chr1	176878112	176878636	0.230623	0.679667	chr1:176878109-176880958	94730	94744	15	6.73566	358.299	-0.449044	-0.705377	0.0780742	0.141569
14881	chr17	27044805	27045152	0.271631	0.729422	chr17:27044310-27045637	836499	836509	11	5.0357	357.931	-0.457791	-0.520653	0.0783451	0.141855
35608	chr9	119867753	119868212	0.821549	0.414771	chr9:119858783-119870334	2107529	2107542	14	5.69489	357.563	0.406778	0.699967	0.0784805	0.141855
4438	chr11	100712304	100712655	0.647477	0.201589	chr11:100712160-100712837	354490	354500	11	4.90477	357.494	0.445888	0.608974	0.0785482	0.141855
19860	chr2	167288023	167288368	0.313626	0.661417	chr2:167284988-167292827	1194709	1194719	11	3.8257	357.303	-0.347791	-0.569862	0.0786159	0.141855
14386	chr16	91551184	91551704	0.643641	0.207317	chr16:91551184-91551796	803049	803063	15	6.54486	357.012	0.436324	0.640692	0.0788191	0.142048
3125	chr10	41925789	41926170	0.803015	0.441154	chr10:41925414-41926329	133083	133094	12	4.34233	356.642	0.361861	0.511051	0.0790222	0.142226
19316	chr2	14523178	14523634	0.408344	0.186365	chr2:14520701-14525495	1060451	1060463	13	2.88573	356.379	0.221979	0.296549	0.0791576	0.142226
15958	chr17	70894754	70895141	0.128722	0.371187	chr17:70894472-70898016	897620	897631	12	2.90957	356.282	-0.242465	-0.2978	0.0792931	0.142226
34429	chr8	73527496	73527883	0.732224	0.316871	chr8:73518498-73530866	1914558	1914569	12	4.98423	356.212	0.415353	0.811131	0.0793608	0.142226
7419	chr12	108684596	108685040	0.591204	0.170946	chr12:108683491-108685646	474997	475009	13	5.46335	356.177	0.420258	0.581249	0.0794285	0.142226
776	chr1	174339109	174339592	0.210284	0.49009	chr1:174316013-174340305	94066	94079	14	3.91728	355.99	-0.279806	-0.439715	0.0794962	0.142226
21266	chr2	76522808	76523123	0.769402	0.293688	chr2:76519693-76523196	1115325	1115334	10	4.75714	355.436	0.475714	0.586012	0.0796993	0.142314
687	chr1	170259873	170260233	0.689714	0.242704	chr1:170259519-170260507	88122	88132	11	4.91712	355.433	0.447011	0.602483	0.0797671	0.142314
14598	chr17	12266597	12267058	0.720832	0.304484	chr17:12266594-12267587	817563	817576	14	5.82887	355.378	0.416348	0.528583	0.0798348	0.142314
35363	chr9	110180337	110180757	0.713168	0.346685	chr9:110177062-110182003	2093323	2093335	13	4.76427	354.701	0.366483	0.444626	0.0799702	0.142384
5208	chr11	120044403	120044796	0.531313	0.170056	chr11:120042861-120058234	404883	404893	11	3.97382	354.212	0.361256	0.509848	0.0801056	0.142453
11219	chr14	64300735	64301218	0.218196	0.581771	chr14:64296691-64302054	616445	616457	13	4.72647	353.991	-0.363575	-0.592547	0.0803088	0.142591
17709	chr19	29030916	29031301	0.51536	0.15306	chr19:29028680-29032020	1012549	1012560	12	4.3476	353.916	0.3623	0.46959	0.0803765	0.142591
16250	chr17	86211985	86212372	0.68937	0.149843	chr17:86208910-86212446	911480	911491	12	6.47432	353.426	0.539527	0.717949	0.0805119	0.142609
36612	chr9	61360000	61360417	0.637337	0.170789	chr9:61359625-61360482	2044800	2044810	11	5.13202	353.092	0.466548	0.657263	0.0805796	0.142609
32452	chr7	80063944	80064259	0.794355	0.431062	chr7:80063935-80064554	1809996	1810005	10	3.63293	351.832	0.363293	0.46378	0.0808505	0.142882
18235	chr19	47566372	47566792	0.72974	0.330898	chr19:47562005-47570754	1040053	1040065	13	5.18496	351.811	0.398843	0.583816	0.0809859	0.142882
6373	chr11	70281503	70281818	0.712412	0.217131	chr11:70274428-70283266	298690	298699	10	4.95281	351.402	0.495281	0.721931	0.0810536	0.142882
30767	chr7	127996826	127997105	0.811919	0.177021	chr7:127996823-127997542	1849568	1849576	9	5.71408	351.392	0.634898	0.720996	0.0811213	0.142882
5036	chr11	116680952	116681384	0.68792	0.203519	chr11:116666825-116684731	392469	392480	12	5.81281	351.322	0.4844	0.71079	0.0812568	0.14295
6570	chr11	77282577	77282892	0.745067	0.222615	chr11:77280867-77286288	309590	309599	10	5.22452	350.469	0.522452	0.625956	0.0814599	0.143085
3047	chr10	39202164	39202584	0.396198	0.75788	chr10:39201960-39202738	129381	129393	13	4.70187	350.403	-0.361682	-0.537958	0.0815276	0.143085
554	chr1	161242848	161243340	0.530513	0.12698	chr1:161242845-161243415	81775	81789	15	6.053	349.426	0.403533	0.721946	0.0816631	0.143153
5125	chr11	118287662	118288151	0.352071	0.77837	chr11:118287602-118288231	398297	398311	15	6.39449	349.053	-0.4263	-0.602431	0.0817985	0.14322
33598	chr8	128458143	128458579	0.644049	0.171158	chr8:128447189-128459964	1998044	1998055	12	5.6747	348.837	0.472891	0.675525	0.0819339	0.143252
26338	chr5	118628007	118628355	0.635914	0.185157	chr5:118627758-118628422	1564519	1564528	10	4.50757	348.241	0.450757	0.578009	0.0820693	0.143252
2925	chr10	23476365	23476722	0.155791	0.455414	chr10:23474088-23478095	123946	123955	10	2.99623	348.089	-0.299623	-0.413027	0.0821371	0.143252
12219	chr15	58907919	58908348	0.598815	0.161316	chr15:58904624-58917686	667462	667473	12	5.24999	348.086	0.437499	0.583621	0.0822048	0.143252
6080	chr11	6097701	6098082	0.565073	0.205022	chr11:6096107-6100971	243577	243588	12	4.32061	347.978	0.360051	0.468329	0.0823402	0.143267
36210	chr9	43843577	43844015	0.636613	0.229416	chr9:43834130-43849143	2025016	2025027	12	4.88637	347.915	0.407198	0.667784	0.0824079	0.143267
34005	chr8	37058338	37058758	0.801278	0.414893	chr8:37054636-37060917	1894141	1894153	13	5.023	347.128	0.386385	0.622026	0.0828142	0.143804
6713	chr11	83112374	83112725	0.51337	0.173837	chr11:83112023-83116355	318433	318443	11	3.73485	346.31	0.339532	0.416377	0.0832882	0.144251
14176	chr16	78257548	78257989	0.277804	0.651356	chr16:78257419-78260823	792999	793010	12	4.48263	346.119	-0.373553	-0.480891	0.0833559	0.144251
33120	chr8	117020553	117020835	0.48824	0.131172	chr8:117018498-117020895	1968911	1968919	9	3.21361	346.016	0.357068	0.494664	0.0834236	0.144251
11780	chr15	12264502	12264931	0.549418	0.199877	chr15:12264107-12268360	649272	649281	10	3.49541	345.887	0.349541	0.5031	0.0834913	0.144251
23626	chr4	118732295	118732643	0.192524	0.443588	chr4:118730078-118733380	1375698	1375708	11	2.7617	345.363	-0.251064	-0.465755	0.0836945	0.144251
21758	chr3	116798371	116798719	0.695041	0.237823	chr3:116797993-116802786	1286106	1286116	11	5.0294	345.252	0.457218	0.579399	0.0837622	0.144251
13272	chr15	98692515	98692899	0.790447	0.470295	chr15:98691216-98694784	732637	732648	12	3.84182	345.155	0.320151	0.495485	0.0838976	0.144251
34223	chr8	49980932	49981250	0.36277	0.809459	chr8:49977461-49981473	1904368	1904377	10	4.46689	345.081	-0.446689	-0.581277	0.0839653	0.144251
14959	chr17	28068836	28069223	0.310886	0.65075	chr17:28067786-28069941	841882	841893	12	4.07837	344.981	-0.339864	-0.446015	0.084033	0.144251
24460	chr4	140967347	140967698	0.724489	0.237181	chr4:140966969-140967756	1430616	1430626	11	5.36039	344.958	0.487308	0.773814	0.0841008	0.144251
26255	chr5	116264643	116265030	0.530137	0.845542	chr5:116263817-116270783	1559211	1559222	12	3.78485	344.956	-0.315404	-0.572605	0.0841685	0.144251
5090	chr11	117783512	117783824	0.324	0.741018	chr11:117781059-117786547	395547	395556	10	4.17018	344.528	-0.417018	-0.55248	0.0843039	0.144251
14110	chr16	70667750	70668239	0.343962	0.673185	chr16:70667285-70668293	790817	790831	15	4.93835	344.521	-0.329223	-0.693767	0.0843716	0.144251
11950	chr15	32187947	32188403	0.176217	0.454145	chr15:32187737-32192063	656323	656336	14	3.89098	344.474	-0.277927	-0.399415	0.0844393	0.144251
34129	chr8	47200927	47201311	0.73687	0.236274	chr8:47200855-47201661	1899326	1899337	12	6.00715	344.024	0.500596	0.616386	0.0847102	0.144546
4575	chr11	102815408	102815789	0.801594	0.27014	chr11:102804894-102817755	363263	363274	12	6.37745	342.978	0.531455	0.668956	0.0849133	0.144725
15312	chr17	35379818	35380286	0.647936	0.227706	chr17:35379428-35380432	865096	865107	12	5.04275	342.748	0.420229	0.543943	0.0850488	0.144789
21289	chr2	76560551	76560899	0.658332	0.193548	chr2:76559042-76561170	1115771	1115781	11	5.11263	341.615	0.464784	0.707567	0.0853196	0.145083
8504	chr12	85096934	85097357	0.538063	0.201169	chr12:85096304-85111659	454766	454778	13	4.37962	341.579	0.336894	0.422282	0.085455	0.145146
496	chr1	156885056	156885401	0.398045	0.15638	chr1:156884231-156885461	79047	79057	11	2.65832	341.034	0.241666	0.34675	0.0857259	0.145386
11146	chr14	60190429	60190894	0.587685	0.190593	chr14:60190219-60190973	612294	612306	13	5.16219	341.007	0.397092	0.669636	0.0857936	0.145386
16393	chr18	13997178	13997598	0.20135	0.48345	chr18:13996893-13997888	921747	921759	13	3.66729	340.699	-0.282099	-0.505196	0.0859967	0.145531
3891	chr10	79747760	79748147	0.369453	0.13651	chr10:79742278-79749902	174436	174447	12	2.79532	340.68	0.232944	0.325842	0.0861322	0.145531
5971	chr11	58887991	58888378	0.64317	0.15888	chr11:58887559-58890750	275284	275295	12	5.81148	340.355	0.48429	0.607552	0.0862676	0.145531
33033	chr8	114030505	114030883	0.625456	0.27786	chr8:114029749-114033362	1965707	1965717	11	3.82356	340.306	0.347597	0.501435	0.0863353	0.145531
1331	chr1	36253985	36254471	0.176751	0.445273	chr1:36249353-36254574	13098	13111	14	3.7593	340.213	-0.268521	-0.370535	0.086403	0.145531
32499	chr7	80952988	80953369	0.802771	0.359693	chr7:80950263-80953495	1812176	1812187	12	5.31694	339.958	0.443078	0.52258	0.0864707	0.145531
35749	chr9	13648944	13649493	0.632394	0.299929	chr9:13648941-13649552	2002230	2002244	15	4.98697	339.534	0.332465	0.566783	0.0866062	0.145561
2469	chr10	120277664	120278114	0.691624	0.231763	chr10:120277309-120280608	217290	217299	10	4.59861	339.274	0.459861	0.737511	0.0867416	0.145561
10545	chr14	19037557	19037977	0.213376	0.608216	chr14:19036837-19038151	579050	579062	13	5.13291	339.263	-0.394839	-0.590914	0.0868093	0.145561
24139	chr4	133945682	133946078	0.75143	0.387206	chr4:133941738-133946473	1405540	1405550	11	4.00646	338.928	0.364223	0.478879	0.0869447	0.145561
3427	chr10	61722867	61723317	0.681289	0.300748	chr10:61722327-61729590	147337	147350	14	5.32757	338.873	0.380541	0.510741	0.0870125	0.145561
23089	chr3	90598411	90598819	0.647704	0.235188	chr3:90594284-90601257	1263326	1263337	12	4.9502	338.607	0.412516	0.629219	0.0870802	0.145561
29736	chr6	55605390	55605738	0.119847	0.45566	chr6:55605387-55607246	1661439	1661449	11	3.69394	338.344	-0.335813	-0.449439	0.0872833	0.145735
7145	chr11	97961793	97962105	0.460437	0.155888	chr11:97961790-97967589	345451	345459	9	2.74094	338.097	0.304549	0.421518	0.0874865	0.145858
29493	chr6	38464359	38464815	0.159303	0.527135	chr6:38462207-38465114	1648014	1648027	14	5.14966	337.945	-0.367833	-0.549976	0.0875542	0.145858
16868	chr18	55100355	55100871	0.76365	0.492518	chr18:55100355-55100952	946803	946817	15	4.06699	336.68	0.271133	0.39593	0.0880282	0.146482
31654	chr7	30262856	30263168	0.796887	0.281945	chr7:30260007-30263716	1767506	1767515	10	5.14942	336.322	0.514942	0.601607	0.0881636	0.146542
10992	chr14	53878917	53879301	0.171151	0.437344	chr14:53878461-53883132	603079	603090	12	3.19432	336.159	-0.266193	-0.355899	0.088299	0.14655
5986	chr11	58946635	58947160	0.708731	0.297342	chr11:58946527-58948341	275649	275660	12	4.93666	336.084	0.411388	0.60737	0.0883667	0.14655
6722	chr11	83263924	83264287	0.309362	0.703479	chr11:83254697-83265082	319055	319065	11	4.33529	335.705	-0.394118	-0.588276	0.0886376	0.146781
35822	chr9	20779471	20779985	0.46274	0.174724	chr9:20776625-20790479	2005975	2005987	13	3.74421	335.559	0.288016	0.387617	0.0887053	0.146781
28246	chr5	8064070	8064601	0.365634	0.148822	chr5:8064067-8064659	1466749	1466763	15	3.25217	335.039	0.216812	0.385931	0.0891116	0.147183
30502	chr7	117285468	117285816	0.439165	0.74268	chr7:117285210-117285905	1834577	1834587	11	3.33867	334.914	-0.303515	-0.444735	0.0891793	0.147183
33432	chr8	125436084	125436507	0.158008	0.482306	chr8:125435562-125438644	1988430	1988442	13	4.21587	334.833	-0.324298	-0.511604	0.089247	0.147183
3514	chr10	66494619	66494976	0.735921	0.27392	chr10:66488631-66495120	150874	150883	10	4.62001	333.787	0.462001	0.593119	0.089721	0.147799
31459	chr7	27185161	27185509	0.832295	0.343959	chr7:27184984-27186244	1754969	1754979	11	5.37169	333.519	0.488335	0.749166	0.0898564	0.147804
34959	chr8	95350313	95350628	0.190517	0.507247	chr8:95348199-95350966	1943378	1943387	10	3.1673	333.472	-0.31673	-0.43721	0.0899242	0.147804
37123	chr9	95374275	95374701	0.552004	0.17614	chr9:95361254-95375939	2070179	2070190	12	4.51037	333.324	0.375864	0.61373	0.0900596	0.147809
34407	chr8	73383539	73383911	0.72575	0.291036	chr8:73380446-73386108	1913254	1913263	10	4.34714	333.268	0.434714	0.555459	0.0901273	0.147809
32821	chr8	108780259	108780679	0.715475	0.393805	chr8:108780118-108780735	1954271	1954283	13	4.18171	332.95	0.32167	0.495617	0.0903304	0.147871
7000	chr11	95532546	95532900	0.577428	0.185087	chr11:95528246-95533058	334678	334687	10	3.92341	332.851	0.392341	0.533689	0.0903982	0.147871
27774	chr5	36799462	36799774	0.476883	0.157795	chr5:36796648-36803703	1488941	1488950	10	3.19088	332.802	0.319088	0.476025	0.0904659	0.147871
36064	chr9	36893756	36894104	0.243102	0.746831	chr9:36893231-36899162	2018235	2018245	11	5.54102	332.305	-0.503729	-0.693857	0.090669	0.148039
35574	chr9	119362790	119363246	0.796671	0.440591	chr9:119359605-119369116	2105952	2105965	14	4.98512	332.043	0.35608	0.589326	0.0908044	0.148097
6891	chr11	88726019	88726433	0.537139	0.147813	chr11:88725911-88729345	327402	327411	10	3.89326	331.774	0.389326	0.643708	0.0909399	0.148154
3063	chr10	39713490	39713841	0.674709	0.245872	chr10:39713385-39715328	129899	129909	11	4.7172	330.888	0.428837	0.607234	0.0912107	0.148324
23898	chr4	128638469	128638745	0.631777	0.162405	chr4:128638070-128645663	1391126	1391134	9	4.22435	330.872	0.469372	0.5837	0.0912784	0.148324
15752	chr17	56449028	56449616	0.581085	0.21275	chr17:56446363-56451003	889011	889021	11	4.05169	330.844	0.368335	0.499878	0.0913462	0.148324
19579	chr2	157807986	157808373	0.730099	0.343906	chr2:157807950-157809627	1176708	1176719	12	4.63432	330.177	0.386193	0.551554	0.0916847	0.148607
18558	chr19	5922037	5922454	0.142164	0.331042	chr19:5919068-5926419	990043	990055	13	2.45542	330.154	-0.188878	-0.274357	0.0917524	0.148607
18663	chr19	7140819	7141203	0.505012	0.208647	chr19:7140816-7141524	996561	996571	11	3.26001	330.001	0.296365	0.370317	0.0918879	0.148607
19666	chr2	163161537	163161885	0.735392	0.274324	chr2:163159874-163164588	1181773	1181783	11	5.07175	329.921	0.461068	0.65388	0.0919556	0.148607
26579	chr5	124262656	124263007	0.719426	0.320899	chr5:124248468-124263359	1581859	1581869	11	4.3838	329.897	0.398527	0.591245	0.0920233	0.148607
12588	chr15	79567207	79567712	0.549897	0.275097	chr15:79563784-79570876	692826	692837	12	3.2976	329.623	0.2748	0.452526	0.0921587	0.148609
20070	chr2	172667178	172667565	0.67994	0.259505	chr2:172660922-172669599	1208440	1208451	12	5.04521	329.561	0.420434	0.59553	0.0922264	0.148609
18109	chr19	45131269	45131587	0.43174	0.150066	chr19:45126828-45138324	1032228	1032237	10	2.81674	328.141	0.281674	0.368839	0.0924973	0.148883
24638	chr4	148628253	148628565	0.488232	0.16047	chr4:148628250-148629161	1440308	1440317	10	3.27762	327.486	0.327762	0.395893	0.0929036	0.149321
3809	chr10	79195856	79196213	0.196127	0.609358	chr10:79195853-79198156	167671	167681	11	4.54554	327.211	-0.413231	-0.49431	0.0929713	0.149321
873	chr1	182166216	182166659	0.167521	0.358676	chr1:182159934-182171646	98151	98163	13	2.48501	326.306	-0.191155	-0.415809	0.0931744	0.149484
28812	chr6	124680186	124680537	0.814989	0.423715	chr6:124677231-124688241	1703550	1703560	11	4.30401	326.285	0.391273	0.52568	0.0933099	0.149539
33684	chr8	13491646	13492069	0.782349	0.251283	chr8:13490086-13494830	1878707	1878719	13	6.90385	325.948	0.531066	0.70577	0.0934453	0.149594
5714	chr11	49480121	49480469	0.631987	0.223805	chr11:49476567-49481797	263807	263817	11	4.49	325.858	0.408182	0.495671	0.0935807	0.149648
28763	chr6	121095663	121096014	0.126964	0.460764	chr6:121093195-121097223	1701327	1701337	11	3.6718	325.364	-0.3338	-0.518338	0.093987	0.150135
17626	chr19	23220554	23220902	0.543183	0.200861	chr19:23206631-23221119	1007711	1007721	11	3.76555	324.828	0.342322	0.526807	0.0942579	0.150296
15315	chr17	35423837	35424188	0.65112	0.18164	chr17:35423561-35435390	865116	865126	11	5.16428	324.636	0.46948	0.636278	0.0943256	0.150296
1861	chr1	75275949	75276336	0.415719	0.171319	chr1:75267182-75277318	38089	38100	12	2.9328	324.395	0.2444	0.373773	0.0943933	0.150296
11784	chr15	12494037	12494491	0.121617	0.378595	chr15:12493564-12495742	649621	649634	14	3.59769	324.244	-0.256978	-0.364824	0.0945287	0.15035
7059	chr11	96637924	96638311	0.807704	0.275698	chr11:96637924-96638507	338863	338874	12	6.38407	323.804	0.532006	0.703129	0.0947319	0.150402
31832	chr7	37884610	37884994	0.154844	0.44144	chr7:37881785-37885069	1776790	1776801	12	3.43915	323.705	-0.286596	-0.49196	0.0947996	0.150402
11138	chr14	60093431	60093779	0.367873	0.120531	chr14:60092246-60094038	612164	612174	11	2.72076	323.584	0.247342	0.340806	0.0948673	0.150402
2829	chr10	17766891	17767236	0.729191	0.220343	chr10:17766366-17767346	119425	119435	11	5.59733	323.183	0.508848	0.604666	0.0950027	0.150455
13249	chr15	98434514	98434938	0.586813	0.2104	chr15:98433338-98440177	730333	730344	12	4.51697	322.928	0.376414	0.533831	0.0951381	0.150508
6885	chr11	88537551	88537963	0.606952	0.22271	chr11:88529544-88538309	327180	327191	12	4.61091	322.552	0.384242	0.584433	0.0952736	0.150561
19636	chr2	162349013	162349328	0.268921	0.683349	chr2:162346663-162354013	1179952	1179961	10	4.14428	322.349	-0.414428	-0.578886	0.0954767	0.15072
33363	chr8	124414512	124414791	0.211045	0.875917	chr8:124414509-124415470	1983662	1983670	9	5.98385	321.498	-0.664872	-0.744564	0.0957476	0.150987
6362	chr11	70042479	70042830	0.691617	0.186407	chr11:70039681-70047192	297962	297972	11	5.55732	321.23	0.505211	0.626194	0.095883	0.151039
15530	chr17	46176432	46176885	0.471157	0.172261	chr17:46173234-46178942	877412	877424	13	3.88564	320.963	0.298896	0.546521	0.0960184	0.151088
9157	chr13	29961754	29962183	0.271825	0.638798	chr13:29961751-29963951	506788	506798	11	4.0367	320.866	-0.366973	-0.434715	0.0961538	0.151088
32468	chr7	80243151	80243463	0.202309	0.582952	chr7:80240308-80246437	1810973	1810982	10	3.80644	320.6	-0.380644	-0.497944	0.0962216	0.151088
2527	chr10	120875720	120876163	0.576538	0.216475	chr10:120864528-120880883	219538	219549	12	4.32075	320.509	0.360063	0.566517	0.0964924	0.151244
29727	chr6	55046646	55047069	0.165466	0.558179	chr6:55044375-55049275	1661073	1661085	13	5.10526	320.349	-0.392713	-0.53187	0.0965601	0.151244
29593	chr6	48368377	48368764	0.866025	0.523178	chr6:48366160-48369023	1652624	1652635	12	4.11417	320.227	0.342848	0.476804	0.0966278	0.151244
5079	chr11	117691234	117691588	0.314718	0.658163	chr11:117687678-117692127	395214	395224	11	3.77789	320.077	-0.343445	-0.4597	0.096831	0.151401
1549	chr1	56913743	56914163	0.423814	0.16752	chr1:56913392-56919119	23353	23365	13	3.33183	319.249	0.256295	0.373125	0.0972373	0.151875
12742	chr15	82904146	82904509	0.190075	0.476963	chr15:82903582-82904569	701784	701793	10	2.86889	318.956	-0.286889	-0.378807	0.0973727	0.151922
20986	chr2	6042933	6043320	0.444461	0.145074	chr2:6041508-6049671	1056654	1056665	12	3.59264	318.761	0.299387	0.461123	0.0975081	0.151922
36212	chr9	43844546	43844828	0.793612	0.229684	chr9:43834130-43849143	2025040	2025048	9	5.07535	318.754	0.563928	0.761833	0.0975758	0.151922
27433	chr5	20391354	20391936	0.673471	0.201083	chr5:20391354-20395915	1469207	1469217	11	5.19626	318.153	0.472388	0.664386	0.0980498	0.152313
17535	chr19	11978028	11978412	0.539442	0.151322	chr19:11977992-11980697	1003071	1003082	12	4.65744	317.77	0.38812	0.512606	0.0981853	0.152313
26471	chr5	122114841	122115261	0.615319	0.279533	chr5:122108052-122116703	1572825	1572837	13	4.36521	317.705	0.335786	0.477663	0.098253	0.152313
1960	chr1	84164499	84164844	0.68344	0.259731	chr1:84162329-84165037	43044	43054	11	4.66079	317.199	0.423709	0.519977	0.0984561	0.152313
23915	chr4	128740724	128741072	0.567371	0.199802	chr4:128738633-128742585	1391831	1391840	10	3.67569	317.087	0.367569	0.541629	0.0985238	0.152313
35666	chr9	121125017	121125371	0.424522	0.181012	chr9:121124456-121127529	2110169	2110179	11	2.67861	317.052	0.24351	0.320032	0.0985915	0.152313
12501	chr15	78021562	78021985	0.642028	0.219405	chr15:78021316-78023112	686961	686973	13	5.49409	317.037	0.422622	0.616621	0.0986593	0.152313
9758	chr13	5864837	5865263	0.125653	0.388516	chr13:5858886-5865974	495057	495069	13	3.41721	317.025	-0.262863	-0.35978	0.098727	0.152313
5635	chr11	44604708	44605122	0.517618	0.151783	chr11:44604459-44605413	261232	261243	12	4.39002	316.961	0.365835	0.64898	0.0988624	0.152313
35328	chr9	108453975	108454323	0.534796	0.186268	chr9:108453795-108458959	2090963	2090973	11	3.83381	316.899	0.348528	0.475807	0.0989301	0.152313
37762	chrX	52944729	52945146	0.102066	0.41051	chrX:52944060-52945984	2129658	2129670	13	4.00978	316.791	-0.308444	-0.550935	0.0989978	0.152313
708	chr1	172008301	172008700	0.678946	0.309244	chr1:172006560-172013134	88600	88611	12	4.43642	316.759	0.369702	0.479395	0.0990655	0.152313
11368	chr14	7009526	7009910	0.737379	0.313673	chr14:7007027-7010068	575511	575522	12	5.08447	316.192	0.423706	0.604576	0.0993364	0.152554
4155	chr10	8549023	8549371	0.454295	0.850532	chr10:8547796-8549702	115695	115705	11	4.35862	315.648	-0.396238	-0.514749	0.0994718	0.152554
3797	chr10	79136151	79136493	0.772536	0.474966	chr10:79136148-79145395	166896	166905	10	2.9757	315.371	0.29757	0.470583	0.0995395	0.152554
26567	chr5	123981147	123981429	0.145995	0.495933	chr5:123977640-123982366	1580799	1580807	9	3.14945	315.346	-0.349939	-0.556719	0.099675	0.152554
6098	chr11	61505451	61505838	0.455405	0.151015	chr11:61499858-61505917	282528	282539	12	3.65268	314.884	0.30439	0.409502	0.0998104	0.152554
8390	chr12	81035520	81035836	0.335033	0.107311	chr12:81027156-81035924	449498	449507	10	2.27721	314.605	0.227721	0.359961	0.0998781	0.152554
725	chr1	172846777	172847152	0.240613	0.695968	chr1:172846043-172847871	89597	89606	10	4.55355	314.514	-0.455355	-0.599611	0.0999458	0.152554
4953	chr11	115607856	115608174	0.58791	0.853302	chr11:115606920-115621708	385583	385592	10	2.65392	313.93	-0.265392	-0.396323	0.100149	0.152706
18246	chr19	47856130	47856443	0.745156	0.338029	chr19:47856127-47856818	1040543	1040552	10	4.07127	312.86	0.407127	0.570675	0.100555	0.153168
7567	chr12	112154369	112154723	0.758726	0.504638	chr12:112154024-112162104	484757	484767	11	2.79497	312.075	0.254088	0.340044	0.100758	0.153312
32028	chr7	45510351	45510720	0.582039	0.159362	chr7:45509436-45513364	1789115	1789125	11	4.64945	311.307	0.422677	0.569729	0.100894	0.153312
2312	chr10	115704408	115704720	0.573354	0.229778	chr10:115704369-115706950	209648	209657	10	3.43576	310.99	0.343576	0.55095	0.100962	0.153312
15630	chr17	49652556	49652961	0.577524	0.169156	chr17:49649980-49659384	883001	883012	12	4.90042	310.893	0.408368	0.500779	0.101165	0.153463
21285	chr2	76559042	76559360	0.772184	0.357303	chr2:76559042-76561170	1115729	1115738	10	4.14881	310.486	0.414881	0.605336	0.101436	0.15366
37168	chr9	96802153	96802465	0.705559	0.179741	chr9:96801694-96805975	2072160	2072169	10	5.25818	310.451	0.525818	0.638528	0.101503	0.15366
4360	chr10	95953974	95954256	0.83875	0.286897	chr10:95953728-95954330	201878	201886	9	4.96668	310.107	0.551853	0.736395	0.101706	0.15381
22038	chr3	138487872	138488190	0.807366	0.326613	chr3:138487872-138489157	1300218	1300227	10	4.80753	309.582	0.480753	0.609704	0.102113	0.154211
24283	chr4	137139525	137139903	0.274654	0.589391	chr4:137132744-137145528	1416814	1416824	11	3.46211	309.538	-0.314737	-0.525035	0.10218	0.154211
36367	chr9	50601684	50602035	0.419447	0.212143	chr9:50601042-50611477	2033333	2033343	11	2.28034	308.878	0.207304	0.275787	0.102519	0.154554
26832	chr5	134596348	134596890	0.417341	0.186618	chr5:134594492-134600843	1594095	1594105	11	2.53796	308.69	0.230724	0.376024	0.102654	0.154554
33558	chr8	127805158	127805542	0.795809	0.169904	chr8:127803173-127805974	1996719	1996730	12	7.51087	308.659	0.625906	0.748193	0.102722	0.154554
23059	chr3	89997425	89997773	0.289229	0.658338	chr3:89997422-90000908	1261526	1261536	11	4.0602	308.525	-0.369109	-0.529752	0.102925	0.154582
29943	chr6	83104368	83104947	0.316491	0.58173	chr6:83100507-83106545	1670994	1671004	11	2.91763	308.406	-0.265239	-0.424574	0.102993	0.154582
1755	chr1	72976944	72977259	0.47483	0.171608	chr1:72976800-72977435	32473	32482	10	3.03222	308.393	0.303222	0.460664	0.103061	0.154582
16511	chr18	32523700	32523940	0.674907	0.24774	chr18:32519595-32524023	927488	927495	8	3.41733	308.134	0.427167	0.491728	0.103196	0.154582
19057	chr2	125471084	125471441	0.310163	0.147178	chr2:125471084-125475711	1146297	1146307	11	1.79283	307.641	0.162984	0.208616	0.103264	0.154582
32136	chr7	49305788	49306100	0.719125	0.144785	chr7:49305453-49306151	1795047	1795056	10	5.7434	307.091	0.57434	0.76249	0.103602	0.154876
28140	chr5	74479591	74479939	0.618215	0.261277	chr5:74472741-74485933	1507739	1507749	11	3.92631	307.023	0.356937	0.584758	0.10367	0.154876
35938	chr9	25232654	25232969	0.66358	0.179789	chr9:25230479-25233031	2012560	2012569	10	4.83791	306.348	0.483791	0.629001	0.104009	0.155168
2117	chr1	94301735	94302119	0.625233	0.191509	chr1:94300817-94305290	52678	52689	12	5.20469	306.014	0.433724	0.584166	0.104076	0.155168
7947	chr12	45080007	45080409	0.103798	0.254667	chr12:45078471-45081247	427191	427202	12	1.81042	305.958	-0.150869	-0.234	0.104212	0.155171
29390	chr6	31142909	31143305	0.732321	0.29545	chr6:31141970-31154922	1644267	1644278	12	5.24246	305.73	0.436871	0.628778	0.104347	0.155171
28560	chr6	113447429	113447744	0.624525	0.193872	chr6:113447426-113450626	1692543	1692552	10	4.30653	305.597	0.430653	0.558283	0.104483	0.155171
36591	chr9	60511848	60512166	0.15109	0.445049	chr9:60510273-60515109	2044010	2044019	10	2.93959	305.37	-0.293959	-0.408802	0.104618	0.155171
17621	chr19	23200133	23200553	0.545155	0.185219	chr19:23200130-23205491	1007204	1007216	13	4.67918	305.173	0.359937	0.461625	0.104686	0.155171
19490	chr2	155325316	155325628	0.70284	0.353744	chr2:155306322-155327231	1170725	1170734	10	3.49096	305.006	0.349096	0.566255	0.104821	0.155171
4185	chr10	87811363	87811936	0.543383	0.226748	chr10:87802408-87812270	194308	194319	12	3.79962	304.933	0.316635	0.570407	0.104889	0.155171
6035	chr11	60006265	60006580	0.294754	0.653825	chr11:60000250-60007773	278718	278727	10	3.59071	304.882	-0.359071	-0.559777	0.104957	0.155171
11383	chr14	71928879	71929125	0.356542	0.676183	chr14:71922000-71929795	624197	624204	8	2.55713	304.629	-0.319641	-0.451198	0.105024	0.155171
22569	chr3	51326350	51326770	0.651804	0.369282	chr3:51325330-51329518	1235588	1235598	11	3.10774	304.506	0.282522	0.475885	0.105228	0.155205
6869	chr11	88211013	88211319	0.651902	0.150248	chr11:88209888-88211501	326795	326803	9	4.51489	304.191	0.501654	0.680241	0.105295	0.155205
16421	chr18	20702687	20703071	0.641083	0.313351	chr18:20700198-20704669	923052	923062	11	3.60505	303.935	0.327732	0.540871	0.105363	0.155205
4930	chr11	115210004	115210358	0.764754	0.395369	chr11:115204908-115210565	384230	384240	11	4.06324	303.667	0.369385	0.589768	0.105566	0.155349
13259	chr15	98608501	98608864	0.245489	0.554168	chr15:98603500-98609479	731431	731441	11	3.39547	303.473	-0.308679	-0.425592	0.105702	0.155394
2412	chr10	118472451	118472730	0.182727	0.665731	chr10:118472379-118472992	214533	214541	9	4.34704	303.312	-0.483004	-0.533727	0.105837	0.155438
35673	chr9	121210852	121211134	0.800602	0.358388	chr9:121210849-121213700	2110455	2110463	9	3.97993	303.161	0.442214	0.605243	0.105972	0.155482
7645	chr12	113425457	113425772	0.843079	0.52738	chr12:113423882-113428527	490552	490561	10	3.15699	302.106	0.315699	0.432858	0.106243	0.15567
12552	chr15	78993679	78994018	0.297097	0.674905	chr15:78989099-78995209	690245	690253	9	3.40027	301.934	-0.377808	-0.526307	0.106311	0.15567
4195	chr10	88164444	88164923	0.483315	0.158642	chr10:88157263-88165999	194718	194728	11	3.5714	301.616	0.324673	0.51962	0.106582	0.155912
34418	chr8	73434043	73434391	0.582463	0.272199	chr8:73430886-73440609	1913892	1913902	11	3.4129	301.062	0.310264	0.541692	0.106785	0.155931
11792	chr15	12578213	12578582	0.56124	0.294249	chr15:12575753-12581006	649765	649775	11	2.9369	300.89	0.266991	0.411796	0.10692	0.155931
7227	chr11	98858386	98858770	0.193992	0.481194	chr11:98854509-98859286	350936	350946	11	3.15921	300.867	-0.287201	-0.451249	0.106988	0.155931
38016	chrX	95338180	95338525	0.106398	0.354347	chrX:95335459-95342374	2140236	2140245	10	2.4795	300.855	-0.24795	-0.386907	0.107056	0.155931
5976	chr11	58896677	58897040	0.77886	0.350913	chr11:58892317-58900214	275479	275489	11	4.70742	300.812	0.427947	0.686558	0.107124	0.155931
17390	chr18	82063952	82064333	0.168076	0.378349	chr18:82063538-82065508	972926	972937	12	2.52328	300.618	-0.210273	-0.277876	0.107327	0.155951
12968	chr15	89259290	89259670	0.599907	0.210845	chr15:89250980-89260273	714721	714731	11	4.27968	300.534	0.389062	0.464023	0.107394	0.155951
23240	chr3	97769859	97770175	0.579497	0.17537	chr3:97768656-97770265	1271477	1271486	10	4.04127	300.256	0.404127	0.526358	0.107462	0.155951
28699	chr6	119142963	119143275	0.607215	0.190272	chr6:119140148-119146411	1698521	1698530	10	4.16943	300.085	0.416943	0.51034	0.107598	0.155951
27493	chr5	23832484	23832760	0.669454	0.269038	chr5:23831085-23832827	1472413	1472421	9	3.60375	300.024	0.400416	0.674183	0.107665	0.155951
17843	chr19	37750826	37751144	0.357863	0.812291	chr19:37748704-37753531	1018651	1018660	10	4.54428	299.983	-0.454428	-0.665137	0.107801	0.155994
6883	chr11	88536704	88537025	0.538414	0.179147	chr11:88529544-88538309	327157	327166	10	3.59267	299.015	0.359267	0.504537	0.108139	0.156331
10790	chr14	33376643	33376904	0.641844	0.234499	chr14:33376316-33379904	591279	591286	8	3.25876	298.709	0.407345	0.550314	0.108478	0.156611
807	chr1	177530086	177530446	0.306468	0.117912	chr1:177525696-177531555	95043	95053	11	2.07412	298.689	0.188556	0.300847	0.108546	0.156611
7615	chr12	113115492	113115873	0.637819	0.312911	chr12:113109388-113132659	487790	487801	12	3.8989	298.365	0.324908	0.551407	0.108816	0.156849
34695	chr8	86793086	86793335	0.374973	0.684046	chr8:86788641-86795969	1929678	1929685	8	2.47258	298.218	-0.309073	-0.498336	0.108952	0.156863
23689	chr4	122682878	122683223	0.156822	0.487302	chr4:122682773-122686930	1378950	1378959	10	3.30481	298.045	-0.330481	-0.538435	0.109155	0.156863
22017	chr3	138005374	138005725	0.733005	0.313198	chr3:138000252-138008610	1299503	1299513	11	4.61788	297.849	0.419807	0.68136	0.109223	0.156863
6434	chr11	71951226	71951581	0.268231	0.600003	chr11:71950519-71953517	301348	301358	11	3.64949	297.793	-0.331772	-0.588336	0.10929	0.156863
7314	chr12	103792463	103792745	0.733697	0.219625	chr12:103788538-103794233	468556	468564	9	4.62665	297.765	0.514072	0.614458	0.109358	0.156863
37297	chrX	11241465	11241888	0.602089	0.257259	chrX:11241465-11249989	2118899	2118911	13	4.48278	297.514	0.344829	0.513847	0.109629	0.156989
35742	chr9	123777742	123778093	0.186807	0.605917	chr9:123775047-123778201	2113954	2113964	11	4.61021	297.437	-0.41911	-0.516684	0.109697	0.156989
13063	chr15	93366630	93366942	0.73052	0.156114	chr15:93366627-93367418	719844	719853	10	5.74407	297.433	0.574407	0.714269	0.109764	0.156989
2352	chr10	116476382	116476661	0.561118	0.852965	chr10:116475923-116479144	211403	211411	9	2.62662	297.206	-0.291846	-0.435926	0.109967	0.157113
33068	chr8	11475083	11475362	0.730381	0.251106	chr8:11474342-11480057	1875004	1875012	9	4.31347	296.998	0.479275	0.64284	0.110103	0.157113
31731	chr7	34384448	34384832	0.408022	0.137091	chr7:34383268-34385857	1771709	1771720	12	3.25117	296.95	0.270931	0.378039	0.110171	0.157113
32863	chr8	109826954	109827562	0.206754	0.47643	chr8:109824413-109828951	1956833	1956843	11	2.96644	296.748	-0.269677	-0.43195	0.110306	0.157154
32007	chr7	45304655	45305006	0.796201	0.401901	chr7:45301883-45309212	1787738	1787748	11	4.33729	296.038	0.394299	0.50959	0.110577	0.157263
17187	chr18	74120014	74120399	0.606507	0.228508	chr18:74119624-74121616	962410	962420	11	4.15799	295.805	0.377999	0.551638	0.110645	0.157263
15728	chr17	56104648	56104963	0.512922	0.190804	chr17:56099711-56112766	887571	887580	10	3.22118	295.609	0.322118	0.456728	0.11078	0.157263
8580	chr12	87312795	87313161	0.150965	0.442011	chr12:87307302-87315351	458631	458640	10	2.91046	295.59	-0.291046	-0.405406	0.110848	0.157263
14241	chr16	85787241	85787508	0.257007	0.622104	chr16:85787238-85791073	795235	795242	8	2.92078	295.404	-0.365097	-0.429129	0.110915	0.157263
32782	chr8	108158118	108158442	0.576656	0.205217	chr8:108155921-108162852	1950891	1950900	10	3.71438	295.319	0.371438	0.535134	0.111119	0.157372
1002	chr1	187183007	187183343	0.169988	0.68217	chr1:187182280-187183432	104861	104870	10	5.12182	295.099	-0.512182	-0.649843	0.111254	0.157372
27512	chr5	23942085	23942403	0.820209	0.460738	chr5:23941173-23956307	1473291	1473300	10	3.59471	295.046	0.359471	0.424796	0.111322	0.157372
3511	chr10	66476811	66477090	0.629886	0.27147	chr10:66476358-66477432	150695	150703	9	3.22574	294.624	0.358416	0.577441	0.111457	0.157372
35619	chr9	120212983	120213331	0.779555	0.394031	chr9:120212500-120214300	2108196	2108206	11	4.24076	294.533	0.385524	0.510113	0.111525	0.157372
17179	chr18	73901217	73901499	0.211299	0.702108	chr18:73901214-73901937	962246	962254	9	4.41728	293.689	-0.490809	-0.640405	0.111999	0.157874
36165	chr9	42866715	42867069	0.56832	0.157783	chr9:42866505-42870713	2022874	2022884	11	4.51591	293.59	0.410537	0.553908	0.112134	0.157874
3681	chr10	75360945	75361260	0.649719	0.224845	chr10:75357790-75365943	160324	160333	10	4.24873	293.514	0.424873	0.602368	0.112202	0.157874
29876	chr6	72716724	72717078	0.374144	0.731886	chr6:72709048-72720318	1667515	1667525	11	3.93517	293.414	-0.357742	-0.453541	0.112337	0.157914
28618	chr6	115757036	115757354	0.681775	0.211207	chr6:115756334-115759521	1695127	1695136	10	4.70568	293.264	0.470568	0.596362	0.112473	0.157954
28227	chr5	78171822	78172211	0.796539	0.401032	chr5:78166506-78172871	1512115	1512126	12	4.74608	293.028	0.395507	0.608933	0.112608	0.157979
20234	chr2	181236058	181236436	0.806686	0.382416	chr2:181234788-181237364	1217700	1217710	11	4.66697	292.954	0.42427	0.609805	0.112744	0.157979
18111	chr19	45131991	45132375	0.5902	0.251228	chr19:45126828-45138324	1032248	1032258	11	3.7287	292.873	0.338973	0.588263	0.112811	0.157979
32042	chr7	45609856	45610231	0.243561	0.697263	chr7:45607395-45611627	1790288	1790298	11	4.99072	292.525	-0.453702	-0.751155	0.113218	0.158122
32369	chr7	73615101	73615422	0.294308	0.123754	chr7:73611591-73615793	1805460	1805469	10	1.70555	292.523	0.170555	0.222944	0.113285	0.158122
36479	chr9	57059314	57059629	0.183218	0.575235	chr9:57058924-57061955	2039276	2039285	10	3.92017	292.513	-0.392017	-0.658679	0.113353	0.158122
9374	chr13	43377145	43377494	0.483856	0.118567	chr13:43374595-43378026	517986	517996	11	4.01817	292.497	0.365288	0.5603	0.113421	0.158122
26584	chr5	124290221	124290525	0.339688	0.122095	chr5:124288031-124295407	1581929	1581937	9	1.95835	292.371	0.217594	0.288392	0.113489	0.158122
8694	chr12	99662957	99663365	0.614869	0.165719	chr12:99662918-99663980	463647	463656	10	4.4915	292.289	0.44915	0.678896	0.113556	0.158122
12249	chr15	61867995	61868376	0.143292	0.447015	chr15:61865766-61868579	668932	668943	12	3.64468	291.503	-0.303723	-0.39926	0.113895	0.158389
4136	chr10	8450725	8451040	0.166629	0.600679	chr10:8450725-8456929	115515	115524	10	4.3405	291.344	-0.43405	-0.643923	0.113963	0.158389
12704	chr15	81997151	81997454	0.648484	0.232151	chr15:81997151-82001081	699716	699724	9	3.747	291.311	0.416334	0.73417	0.114098	0.158428
1946	chr1	82199722	82200097	0.263529	0.700312	chr1:82199617-82200358	42597	42607	11	4.80462	291.165	-0.436784	-0.687283	0.114233	0.158467
26208	chr5	115605301	115605610	0.572041	0.159445	chr5:115603930-115610901	1554145	1554153	9	3.71336	290.506	0.412596	0.61056	0.114572	0.158787
22023	chr3	138007834	138008141	0.558185	0.190163	chr3:138000252-138008610	1299573	1299581	9	3.31219	290.147	0.368021	0.512756	0.114707	0.158826
17386	chr18	81814346	81814697	0.472127	0.785312	chr18:81812234-81814750	972811	972821	11	3.44504	290.025	-0.313185	-0.563667	0.114911	0.158903
35382	chr9	110608607	110608922	0.732907	0.273718	chr9:110608604-110609385	2095329	2095338	10	4.59189	289.96	0.459189	0.73204	0.114978	0.158903
814	chr1	177757682	177758033	0.312688	0.74061	chr1:177756443-177758328	95325	95335	11	4.70714	289.336	-0.427922	-0.606349	0.115181	0.159034
36524	chr9	57956301	57956652	0.198923	0.786074	chr9:57954621-57956709	2041449	2041459	11	6.45866	288.863	-0.587151	-0.737309	0.115655	0.159522
8514	chr12	85129842	85130121	0.309606	0.771072	chr12:85129524-85130618	455172	455180	9	4.15319	288.73	-0.461466	-0.55712	0.115791	0.159522
23904	chr4	128644741	128645023	0.594897	0.187025	chr4:128638070-128645663	1391295	1391303	9	3.67085	288.658	0.407872	0.580617	0.115859	0.159522
13038	chr15	92597858	92598209	0.646888	0.879166	chr15:92596878-92599259	718391	718401	11	2.55506	287.826	-0.232278	-0.32339	0.116333	0.160006
25219	chr4	44091959	44092322	0.394656	0.166271	chr4:44090779-44095997	1331734	1331744	11	2.51223	287.73	0.228385	0.358933	0.116468	0.160006
8108	chr12	60051381	60051741	0.551691	0.20833	chr12:60048243-60051965	435482	435491	10	3.43361	287.717	0.343361	0.419867	0.116536	0.160006
23804	chr4	125665807	125666083	0.364064	0.152089	chr4:125660907-125667125	1385303	1385311	9	1.90777	287.347	0.211975	0.286765	0.116739	0.16008
15085	chr17	31250376	31250702	0.708726	0.267424	chr17:31248331-31250906	848868	848877	10	4.41302	287.287	0.441302	0.589109	0.116807	0.16008
3781	chr10	7896740	7897056	0.686736	0.261725	chr10:7896737-7899069	115157	115166	10	4.25011	287.185	0.425011	0.597976	0.116942	0.160117
29415	chr6	32870407	32870761	0.567367	0.150768	chr6:32870266-32870887	1645206	1645216	11	4.58259	286.727	0.416599	0.600037	0.117145	0.160191
15000	chr17	28986631	28986979	0.491427	0.180483	chr17:28986628-28989440	844628	844638	11	3.42039	286.538	0.310944	0.408976	0.117213	0.160191
5669	chr11	46157984	46158373	0.234784	0.697797	chr11:46148618-46159316	262099	262110	12	5.55616	286.459	-0.463013	-0.526	0.117348	0.160228
18333	chr19	53396631	53397020	0.759684	0.410346	chr19:53396139-53408071	1043722	1043733	12	4.19206	286.331	0.349338	0.464144	0.117551	0.160357
36872	chr9	75017424	75017755	0.606553	0.138665	chr9:75016419-75020352	2058474	2058483	10	4.67888	285.875	0.467888	0.535058	0.11789	0.160614
5723	chr11	49688888	49689239	0.699999	0.298838	chr11:49686839-49691664	264169	264179	11	4.41277	285.726	0.401161	0.53446	0.117958	0.160614
33570	chr8	127832263	127832884	0.631026	0.202345	chr8:127827138-127837692	1996881	1996891	11	4.71549	285.222	0.428681	0.631018	0.118161	0.160686
16580	chr18	35987683	35987965	0.713055	0.295318	chr18:35985993-35988174	930995	931003	9	3.75963	285.222	0.417736	0.538488	0.118229	0.160686
26166	chr5	115119827	115120139	0.731982	0.300874	chr5:115117473-115123105	1551266	1551275	10	4.31108	284.645	0.431108	0.593506	0.118703	0.160846
33184	chr8	120144734	120145067	0.194065	0.507924	chr8:120141787-120148282	1972376	1972385	10	3.13859	284.614	-0.313859	-0.42132	0.11877	0.160846
26927	chr5	137095036	137095360	0.20983	0.505465	chr5:137094958-137097488	1599954	1599963	10	2.95635	284.607	-0.295635	-0.445393	0.118838	0.160846
23812	chr4	125733647	125733983	0.713191	0.260956	chr4:125731950-125740421	1385517	1385526	10	4.52235	284.604	0.452235	0.692094	0.118906	0.160846
36003	chr9	31316425	31316812	0.395156	0.849263	chr9:31314322-31318888	2015520	2015530	11	4.99519	284.263	-0.454108	-0.657733	0.118973	0.160846
23969	chr4	129811744	129812200	0.49613	0.196022	chr4:129808993-129813110	1395277	1395288	12	3.60129	284.106	0.300107	0.409875	0.119041	0.160846
6348	chr11	69843564	69843882	0.184378	0.494148	chr11:69839054-69844244	297283	297292	10	3.09769	284.024	-0.309769	-0.430149	0.119109	0.160846
25511	chr4	62702964	62703243	0.18019	0.590955	chr4:62697844-62703535	1345598	1345606	9	3.69689	283.705	-0.410766	-0.61773	0.119312	0.160973
3863	chr10	79550202	79550529	0.382432	0.234627	chr10:79549602-79557805	171806	171815	10	1.47804	282.983	0.147804	0.258606	0.119786	0.161353
28893	chr6	126932402	126932717	0.747558	0.213964	chr6:126932399-126933850	1709503	1709512	10	5.33593	282.978	0.533593	0.688712	0.119854	0.161353
6922	chr11	90502658	90503009	0.466715	0.173586	chr11:90500499-90504978	329012	329022	11	3.22443	282.796	0.29313	0.567081	0.119921	0.161353
6033	chr11	59994178	59994424	0.646997	0.167272	chr11:59990957-59994478	278539	278546	8	3.8378	281.88	0.479725	0.607405	0.120666	0.162207
3197	chr10	45022848	45023163	0.186001	0.462763	chr10:45022635-45026280	136979	136988	10	2.76762	281.616	-0.276762	-0.622672	0.120802	0.162241
11051	chr14	54717252	54717564	0.320165	0.13971	chr14:54714852-54718017	606755	606764	10	1.80455	281.246	0.180455	0.250771	0.120937	0.162276
26107	chr5	114433494	114433773	0.745062	0.257949	chr5:114432921-114438351	1544722	1544730	9	4.38402	280.799	0.487113	0.653835	0.121343	0.162616
5546	chr11	3610286	3610598	0.198575	0.602279	chr11:3609878-3610797	238270	238279	10	4.03704	280.676	-0.403704	-0.457452	0.121411	0.162616
27637	chr5	31413437	31413749	0.172741	0.484819	chr5:31412057-31417417	1481330	1481339	10	3.12078	280.372	-0.312078	-0.43205	0.121682	0.162831
2616	chr10	125185783	125185990	0.235399	0.755028	chr10:125185255-125186048	224139	224145	7	3.6374	280.076	-0.519629	-0.603578	0.121953	0.162918
32671	chr7	99001382	99001697	0.722478	0.135167	chr7:99001382-99002389	1821115	1821124	10	5.87311	280.016	0.587311	0.698285	0.122088	0.162918
3811	chr10	79197596	79197908	0.149524	0.352636	chr10:79195853-79198156	167720	167729	10	2.03112	279.847	-0.203112	-0.305574	0.122224	0.162918
33343	chr8	124000786	124001158	0.439448	0.124065	chr8:123998712-124006602	1982409	1982419	11	3.46921	279.759	0.315383	0.510374	0.122359	0.162918
18381	chr19	53906557	53906839	0.622101	0.233672	chr19:53906065-53906916	1045204	1045211	8	3.10743	279.718	0.388429	0.469517	0.122427	0.162918
35495	chr9	116022581	116022971	0.13602	0.330826	chr9:116017650-116025550	2100912	2100922	11	2.14286	279.457	-0.194805	-0.303932	0.122495	0.162918
34082	chr8	43060604	43060922	0.350268	0.759451	chr8:43060604-43061460	1897351	1897360	10	4.09183	279.38	-0.409183	-0.644267	0.122562	0.162918
20396	chr2	26168544	26168892	0.760654	0.318933	chr2:26168541-26176673	1070283	1070293	11	4.85893	279.219	0.441721	0.590379	0.12263	0.162918
32023	chr7	45506309	45506721	0.668831	0.233933	chr7:45503854-45508974	1789018	1789027	10	4.34898	278.458	0.434898	0.702202	0.122901	0.163074
3855	chr10	79532005	79532320	0.807458	0.502406	chr10:79529797-79538717	171337	171346	10	3.05052	278.352	0.305052	0.447695	0.122969	0.163074
14303	chr16	89706500	89706872	0.584511	0.197999	chr16:89704835-89709258	797559	797569	11	4.25162	277.693	0.386511	0.447416	0.123239	0.163287
1011	chr1	188114537	188114852	0.333603	0.661199	chr1:188114081-188116452	105050	105059	10	3.27596	277.252	-0.327596	-0.441755	0.12351	0.163499
22390	chr3	30701239	30701557	0.478167	0.176316	chr3:30695298-30708041	1226421	1226430	10	3.01852	277.202	0.301852	0.462323	0.123646	0.163531
37707	chrX	45532818	45533061	0.152399	0.464562	chrX:45532290-45533465	2127053	2127060	8	2.49731	276.624	-0.312164	-0.396427	0.124323	0.164222
14221	chr16	84733512	84733873	0.720981	0.192929	chr16:84733311-84733933	794417	794427	11	5.80858	276.569	0.528052	0.629284	0.124391	0.164222
24690	chr4	149733650	149733926	0.729048	0.240342	chr4:149731871-149737819	1443027	1443035	9	4.39835	276.488	0.488705	0.695884	0.124526	0.164254
4422	chr11	100565371	100565719	0.818263	0.502225	chr11:100562824-100569065	353682	353692	11	3.47642	276.23	0.316038	0.396461	0.124729	0.164375
8702	chr12	99791001	99791385	0.709909	0.193007	chr12:99786228-99796214	463892	463903	12	6.20283	276.038	0.516903	0.689813	0.124865	0.164381
30140	chr6	90429679	90430087	0.565955	0.257791	chr6:90426212-90433829	1681849	1681859	11	3.3898	275.969	0.308164	0.467908	0.125	0.164381
30641	chr7	125498390	125498705	0.16709	0.454259	chr7:125496890-125500322	1840312	1840321	10	2.87169	275.88	-0.287169	-0.380642	0.125068	0.164381
11688	chr15	102550966	102551356	0.531211	0.240225	chr15:102549176-102552255	746465	746474	10	2.90986	275.68	0.290986	0.483281	0.125203	0.164413
926	chr1	184091396	184091750	0.48973	0.74399	chr1:184090301-184105714	101131	101141	11	2.79686	275.59	-0.25426	-0.362553	0.125339	0.164444
12983	chr15	89384703	89385018	0.569393	0.231669	chr15:89382957-89390243	716040	716049	10	3.37724	275.301	0.337724	0.477519	0.125474	0.164476
18366	chr19	53750500	53750815	0.622564	0.264557	chr19:53750175-53752546	1045059	1045068	10	3.58007	275.112	0.358007	0.5291	0.125677	0.164596
15275	chr17	34852479	34852833	0.290475	0.156947	chr17:34832899-34858383	863129	863139	11	1.46881	275.078	0.133528	0.208749	0.125813	0.164627
17524	chr19	11007609	11007921	0.644344	0.191731	chr19:11006525-11008828	1002757	1002766	10	4.52613	274.577	0.452613	0.563079	0.126287	0.165101
30174	chr6	91374052	91374385	0.278028	0.694789	chr6:91373383-91378051	1682847	1682856	10	4.16761	274.242	-0.416761	-0.565876	0.126422	0.165132
17039	chr18	65209832	65210144	0.722362	0.342615	chr18:65208038-65211685	955848	955857	10	3.79746	273.851	0.379746	0.690409	0.126761	0.165428
7587	chr12	112627131	112627479	0.801829	0.510773	chr12:112619853-112634935	486495	486505	11	3.20162	273.494	0.291057	0.561282	0.126964	0.165546
24281	chr4	137135294	137135774	0.224464	0.489913	chr4:137132744-137145528	1416700	1416710	11	2.91993	273.062	-0.265449	-0.416703	0.127438	0.166018
13710	chr16	32157577	32157916	0.674562	0.201543	chr16:32157574-32158700	774443	774452	10	4.7302	272.858	0.47302	0.574031	0.127844	0.1664
19881	chr2	167789820	167790171	0.425067	0.857455	chr2:167789433-167792621	1196523	1196533	11	4.75626	272.224	-0.432388	-0.625422	0.12825	0.166723
24071	chr4	132512295	132512574	0.157993	0.405325	chr4:132511857-132516122	1400714	1400722	9	2.22599	272.103	-0.247332	-0.350185	0.128318	0.166723
20270	chr2	18596000	18596371	0.613412	0.1687	chr2:18593195-18596518	1062152	1062162	11	4.89183	271.738	0.444711	0.672776	0.128657	0.167016
14402	chr16	91818273	91818585	0.730467	0.333775	chr16:91811554-91821832	803734	803743	10	3.96692	271.34	0.396692	0.569004	0.12886	0.167133
31680	chr7	30572147	30572426	0.508269	0.177848	chr7:30568634-30572781	1769011	1769019	9	2.97379	271.218	0.330421	0.408042	0.129063	0.167249
23022	chr3	89425474	89425825	0.638152	0.233249	chr3:89415873-89427479	1259740	1259750	11	4.45393	271.005	0.404902	0.494058	0.129198	0.167278
34427	chr8	73526224	73526527	0.64971	0.347027	chr8:73518498-73530866	1914523	1914531	9	2.72415	270.475	0.302683	0.561968	0.129672	0.167744
37311	chrX	11313630	11314016	0.625471	0.15462	chrX:11306989-11317969	2119794	2119804	11	5.17936	270.302	0.470851	0.7172	0.130011	0.168035
26262	chr5	116281369	116281723	0.793774	0.359433	chr5:116274439-116286472	1559554	1559564	11	4.77775	269.595	0.434341	0.60496	0.130282	0.168238
20933	chr2	5811531	5811849	0.239358	0.566015	chr2:5810679-5813237	1056251	1056260	10	3.26657	269.263	-0.326657	-0.583753	0.130485	0.168353
15512	chr17	46014339	46014636	0.75008	0.257885	chr17:46011082-46020378	875748	875756	9	4.42976	268.508	0.492195	0.626813	0.130688	0.16843
18612	chr19	6373610	6373892	0.306449	0.115395	chr19:6373058-6377986	992595	992603	9	1.71949	268.253	0.191055	0.292893	0.130891	0.16843
30815	chr7	130481410	130481695	0.608358	0.162247	chr7:130480960-130486332	1852036	1852044	9	4.015	268.216	0.446111	0.568673	0.131027	0.16843
10227	chr13	99736429	99736780	0.779168	0.317379	chr13:99735454-99738166	561320	561330	11	5.07968	267.986	0.461789	0.611675	0.131094	0.16843
26912	chr5	136688294	136688645	0.21019	0.668426	chr5:136687187-136688951	1599367	1599377	11	5.04059	267.943	-0.458236	-0.675799	0.131162	0.16843
15132	chr17	32108611	32108959	0.793866	0.465324	chr17:32107693-32109604	851397	851407	11	3.61396	267.89	0.328542	0.491196	0.13123	0.16843
19473	chr2	155077323	155077641	0.675489	0.317409	chr2:155076522-155079139	1169937	1169946	10	3.5808	267.47	0.35808	0.522009	0.131568	0.168718
1028	chr1	189305322	189305676	0.379275	0.76117	chr1:189304122-189311599	105779	105789	11	4.20084	266.942	-0.381895	-0.528608	0.131704	0.168723
35600	chr9	119861033	119861447	0.649799	0.243995	chr9:119858783-119870334	2107344	2107352	9	3.65224	266.77	0.405805	0.525664	0.131839	0.168723
33373	chr8	124462926	124463241	0.656678	0.219178	chr8:124459882-124467220	1984079	1984088	10	4.375	266.253	0.4375	0.54706	0.132042	0.168723
9370	chr13	43311889	43312243	0.558518	0.165366	chr13:43311538-43317031	517754	517764	11	4.32467	266.124	0.393152	0.46526	0.132178	0.168723
26621	chr5	125014241	125014487	0.741634	0.326205	chr5:125012630-125014947	1584271	1584278	8	3.32343	266.092	0.415429	0.70361	0.132245	0.168723
18497	chr19	57366302	57366650	0.653232	0.208901	chr19:57365290-57370561	1049542	1049552	11	4.88764	266.041	0.444331	0.744078	0.132313	0.168723
33360	chr8	124364963	124365275	0.286975	0.748316	chr8:124363744-124371063	1983478	1983487	10	4.61341	266	-0.461341	-0.594082	0.132381	0.168723
35393	chr9	110807341	110807677	0.62424	0.190059	chr9:110806831-110807914	2096011	2096020	10	4.34181	265.763	0.434181	0.66504	0.132652	0.168723
6415	chr11	7111044	7111326	0.504105	0.188264	chr11:7108349-7115946	245474	245482	9	2.84257	265.619	0.315841	0.38888	0.132719	0.168723
19533	chr2	156407894	156408209	0.543428	0.285983	chr2:156405755-156415087	1173617	1173626	10	2.57445	265.605	0.257445	0.372458	0.132855	0.168723
32443	chr7	79958313	79958625	0.668039	0.28789	chr7:79953149-79958694	1809725	1809733	9	3.42134	265.593	0.380149	0.512915	0.132923	0.168723
7660	chr12	113584837	113585228	0.687007	0.3087	chr12:113582278-113589070	491184	491194	11	4.16137	265.529	0.378307	0.634093	0.13299	0.168723
33066	chr8	11474372	11474612	0.773335	0.213977	chr8:11474342-11480057	1874988	1874995	8	4.47486	265.399	0.559357	0.704859	0.133058	0.168723
27350	chr5	149276614	149276929	0.190062	0.552364	chr5:149275312-149277199	1628863	1628872	10	3.62302	264.696	-0.362302	-0.547786	0.133464	0.168936
25212	chr4	44049525	44049840	0.576441	0.231905	chr4:44049522-44051349	1331523	1331532	10	3.44536	264.586	0.344536	0.464418	0.133667	0.168936
14849	chr17	26229715	26230033	0.716695	0.31919	chr17:26228563-26239763	833812	833821	10	3.97505	264.528	0.397505	0.551383	0.133735	0.168936
25415	chr4	57038562	57038910	0.635988	0.346936	chr4:57037654-57042473	1341633	1341643	11	3.17957	264.512	0.289052	0.3993	0.133803	0.168936
15983	chr17	71688795	71689077	0.442149	0.147513	chr17:71685728-71691214	899169	899177	9	2.65172	264.504	0.294636	0.387942	0.133871	0.168936
12736	chr15	82789903	82790182	0.197931	0.432416	chr15:82788313-82793490	701293	701301	9	2.11037	264.489	-0.234485	-0.326132	0.133938	0.168936
29577	chr6	47833054	47833402	0.234893	0.582628	chr6:47832822-47835828	1651693	1651701	9	3.12961	264.382	-0.347734	-0.528577	0.134074	0.168936
19847	chr2	167176850	167177090	0.578943	0.238081	chr2:167172330-167177140	1194119	1194126	8	2.7269	264.361	0.340862	0.462698	0.134141	0.168936
16765	chr18	46335798	46336047	0.715922	0.277464	chr18:46334213-46339991	942407	942414	8	3.50766	264.134	0.438458	0.618281	0.134345	0.169047
21315	chr2	76752809	76753124	0.816225	0.347905	chr2:76752176-76754588	1116203	1116212	10	4.6832	264	0.46832	0.644099	0.134548	0.1691
26730	chr5	129478897	129479104	0.200554	0.681161	chr5:129476419-129479156	1589617	1589623	7	3.36425	263.995	-0.480607	-0.640265	0.134615	0.1691
31590	chr7	29141818	29142172	0.687069	0.3042	chr7:29139813-29143414	1763626	1763636	11	4.21157	263.902	0.38287	0.472792	0.134751	0.169126
1770	chr1	74052723	74053005	0.807898	0.206204	chr1:74052720-74060185	32762	32770	9	5.41524	263.606	0.601694	0.734663	0.135022	0.169322
25466	chr4	59129919	59130258	0.165878	0.624664	chr4:59128518-59131857	1343679	1343686	8	3.67029	263.523	-0.458787	-0.548144	0.135157	0.169348
25883	chr5	106997038	106997413	0.203206	0.478186	chr5:106996082-106999152	1529421	1529429	9	2.47482	263.301	-0.27498	-0.500842	0.135293	0.169374
11011	chr14	54018829	54019144	0.662751	0.857649	chr14:54015924-54021295	603686	603695	10	1.94898	262.677	-0.194898	-0.325854	0.135563	0.169569
10716	chr14	30036219	30036531	0.556085	0.14813	chr14:30034009-30036820	587779	587788	10	4.07955	262.406	0.407955	0.631415	0.13597	0.169933
34690	chr8	86786958	86787201	0.854448	0.603419	chr8:86784954-86788321	1929524	1929531	8	2.00824	262.14	0.251029	0.337715	0.136308	0.170212
5159	chr11	119025666	119025945	0.337359	0.680276	chr11:119020584-119030683	401494	401502	9	3.08625	261.75	-0.342916	-0.528224	0.136715	0.170575
11324	chr14	68891492	68891840	0.476426	0.207792	chr14:68891417-68895594	621443	621453	11	2.95498	261.28	0.268634	0.405654	0.137189	0.171022
4138	chr10	8451220	8451718	0.204606	0.503286	chr10:8450725-8456929	115529	115538	10	2.9868	261.265	-0.29868	-0.478323	0.137324	0.171047
19690	chr2	163605251	163605597	0.170993	0.550493	chr2:163604789-163612730	1182806	1182815	10	3.795	260.916	-0.3795	-0.572792	0.137595	0.171239
21340	chr2	80245323	80245605	0.289096	0.710828	chr2:80241027-80249925	1117358	1117366	9	3.79559	260.679	-0.421732	-0.663594	0.137798	0.171288
6586	chr11	77722993	77723272	0.251533	0.604134	chr11:77722328-77723859	310529	310537	9	3.17341	260.658	-0.352601	-0.444086	0.137866	0.171288
4199	chr10	88398104	88398314	0.265176	0.738764	chr10:88395705-88398719	194909	194915	7	3.31512	260.476	-0.473589	-0.748672	0.138069	0.171384
8244	chr12	73581032	73581376	0.624798	0.34975	chr12:73579521-73581668	442034	442043	10	2.75048	260.436	0.275048	0.40429	0.138272	0.171384
7118	chr11	97486111	97486426	0.694398	0.13088	chr11:97484974-97486725	343431	343440	10	5.63517	260.249	0.563517	0.719474	0.13834	0.171384
18724	chr19	9054370	9054662	0.563142	0.21731	chr19:9050805-9058227	1000247	1000255	9	3.11249	260.218	0.345832	0.528917	0.138407	0.171384
21642	chr3	105844122	105844440	0.582569	0.219315	chr3:105843876-105845199	1278887	1278896	10	3.63254	259.985	0.363254	0.488465	0.138881	0.171826
127	chr1	12857023	12857377	0.120219	0.526625	chr1:12856813-12857472	2686	2695	10	4.06406	259.589	-0.406406	-0.531206	0.13922	0.172101
12228	chr15	59448185	59448461	0.626785	0.208304	chr15:59447341-59448571	667971	667979	9	3.76633	259.086	0.418481	0.55391	0.139423	0.172208
24587	chr4	147800702	147801047	0.479899	0.246413	chr4:147789680-147805973	1437252	1437261	10	2.33485	258.867	0.233485	0.48538	0.139626	0.172254
4114	chr10	83872442	83872757	0.675149	0.238131	chr10:83867115-83875431	191107	191116	10	4.37017	258.822	0.437017	0.666113	0.139694	0.172254
740	chr1	173116178	173116421	0.472058	0.203172	chr1:173105714-173128677	90609	90616	8	2.15109	258.624	0.268886	0.338445	0.139965	0.172423
18830	chr2	109720857	109721175	0.722075	0.342947	chr2:109717765-109721897	1133258	1133267	10	3.79128	257.905	0.379128	0.625501	0.140439	0.172423
9263	chr13	37836030	37836360	0.525487	0.167316	chr13:37831684-37836554	512030	512038	9	3.22354	257.856	0.358171	0.559698	0.140507	0.172423
11790	chr15	12577613	12577889	0.686568	0.239208	chr15:12575753-12581006	649749	649757	9	4.02624	257.761	0.44736	0.59778	0.140574	0.172423
6076	chr11	60842808	60843084	0.569502	0.201644	chr11:60836298-60845472	281285	281293	9	3.31072	257.714	0.367857	0.482938	0.140642	0.172423
11345	chr14	69253000	69253249	0.221499	0.536026	chr14:69251200-69260537	622435	622442	8	2.51622	257.477	-0.314528	-0.4422	0.140777	0.172423
5210	chr11	120057399	120057711	0.352258	0.143849	chr11:120042861-120058234	405236	405245	10	2.0841	257.473	0.20841	0.279527	0.140845	0.172423
27010	chr5	139250704	139250983	0.649583	0.103085	chr5:139245513-139254223	1606017	1606025	9	4.91848	257.377	0.546498	0.708734	0.140913	0.172423
26139	chr5	114835479	114835761	0.619052	0.258436	chr5:114830607-114843177	1548101	1548109	9	3.24555	257.328	0.360616	0.667181	0.14098	0.172423
16796	chr18	47649777	47650182	0.403321	0.664883	chr18:47649459-47650281	943918	943928	11	2.87719	257.271	-0.261563	-0.340413	0.141048	0.172423
29097	chr6	142658090	142658402	0.58301	0.173551	chr6:142657841-142661623	1718979	1718988	10	4.09459	257.254	0.409459	0.53844	0.141116	0.172423
31011	chr7	141043680	141043974	0.7924	0.311511	chr7:141042120-141046936	1862321	1862329	9	4.32801	256.821	0.48089	0.784898	0.141387	0.172611
20857	chr2	49611448	49611691	0.58427	0.148874	chr2:49607241-49611745	1096696	1096703	8	3.48317	256.258	0.435396	0.668518	0.141928	0.173069
4534	chr11	102250980	102251298	0.716183	0.371823	chr11:102247800-102257979	360887	360896	10	3.4436	256.229	0.34436	0.42828	0.141996	0.173069
15172	chr17	33291759	33292071	0.11391	0.400493	chr17:33290916-33293058	853051	853060	10	2.86583	256.095	-0.286583	-0.425488	0.142132	0.173091
19999	chr2	170203952	170204231	0.595462	0.217279	chr2:170197602-170204305	1204355	1204363	9	3.40364	255.678	0.378183	0.475431	0.142402	0.173217
15875	chr17	6630494	6630863	0.56551	0.173487	chr17:6630491-6634309	813974	813984	11	4.31225	255.666	0.392023	0.689398	0.14247	0.173217
313	chr1	136899529	136899877	0.656729	0.240387	chr1:136899247-136900288	70067	70076	10	4.16342	255.561	0.416342	0.701023	0.142673	0.173261
31821	chr7	3754703	3754988	0.636106	0.27653	chr7:3749593-3755075	1725624	1725632	9	3.23618	255.492	0.359576	0.431885	0.142741	0.173261
8704	chr12	99791933	99792212	0.413359	0.161747	chr12:99786228-99796214	463913	463921	9	2.26451	255.084	0.251612	0.370062	0.14308	0.173491
30811	chr7	130441074	130441344	0.565631	0.184797	chr7:130436159-130441415	1851997	1852004	8	3.04668	254.921	0.380835	0.451831	0.143215	0.173491
20904	chr2	5647320	5647638	0.285292	0.624883	chr2:5647179-5648458	1056001	1056010	10	3.39591	254.848	-0.339591	-0.446857	0.143283	0.173491
13673	chr16	30524148	30524481	0.304277	0.127136	chr16:30514438-30527471	772530	772539	10	1.7714	254.063	0.17714	0.303568	0.143824	0.173904
1344	chr1	3660650	3660932	0.16169	0.361012	chr1:3660125-3663012	83	91	9	1.7939	254.021	-0.199323	-0.327449	0.14396	0.173904
16977	chr18	61764920	61765235	0.186499	0.539092	chr18:61764347-61765307	952194	952203	10	3.52594	253.841	-0.352594	-0.653535	0.144028	0.173904
13776	chr16	35076408	35076687	0.755564	0.29298	chr16:35071729-35078771	777520	777528	9	4.16326	253.638	0.462584	0.631839	0.144095	0.173904
9166	chr13	30242700	30242983	0.465418	0.173738	chr13:30242700-30243474	507189	507197	9	2.62512	253.448	0.29168	0.470961	0.144298	0.174007
5750	chr11	50409195	50409477	0.340277	0.647383	chr11:50408493-50410087	265643	265651	9	2.76395	253.185	-0.307105	-0.396972	0.144569	0.174191
19488	chr2	155311894	155312140	0.667668	0.176425	chr2:155306322-155327231	1170354	1170361	8	3.92994	253.076	0.491243	0.648258	0.144705	0.174212
14814	chr17	25566267	25566704	0.602558	0.315627	chr17:25550613-25570245	831689	831699	11	3.15624	252.713	0.286931	0.493319	0.145111	0.174258
19679	chr2	163351579	163351930	0.632394	0.20827	chr2:163349017-163353964	1182371	1182381	11	4.66537	252.574	0.424124	0.600243	0.145179	0.174258
33265	chr8	123003400	123003715	0.517169	0.211441	chr8:122997869-123006400	1977430	1977439	10	3.05728	252.574	0.305728	0.445793	0.145246	0.174258
24055	chr4	132332988	132333237	0.755563	0.328955	chr4:132330428-132340085	1399807	1399814	8	3.41286	252.442	0.426608	0.548	0.145382	0.174258
36956	chr9	79385594	79385906	0.821456	0.536542	chr9:79384949-79386859	2062117	2062126	10	2.84915	252.292	0.284915	0.374324	0.145517	0.174258
8508	chr12	85101409	85101688	0.541654	0.253715	chr12:85096304-85111659	454887	454895	9	2.59145	252.212	0.287939	0.387117	0.145653	0.174258
33634	chr8	129719860	129720241	0.110638	0.286986	chr8:129719266-129720311	1999802	1999812	11	1.93983	252.164	-0.176348	-0.410148	0.14572	0.174258
22560	chr3	51313780	51314104	0.762325	0.336428	chr3:51308981-51318358	1235440	1235448	9	3.83307	252.154	0.425896	0.599324	0.145788	0.174258
4350	chr10	95593064	95593316	0.210544	0.731538	chr10:95590580-95593736	201668	201675	8	4.16795	252.118	-0.520994	-0.634687	0.145856	0.174258
1403	chr1	39141053	39141344	0.514101	0.160887	chr1:39136354-39144175	16894	16902	9	3.17892	252.106	0.353214	0.584254	0.145924	0.174258
17354	chr18	80486839	80487169	0.676826	0.222271	chr18:80483799-80494750	970508	970516	9	4.091	251.897	0.454555	0.624466	0.146262	0.174521
15197	chr17	33644308	33644584	0.749351	0.225535	chr17:33634309-33648200	855340	855348	9	4.71435	251.75	0.523816	0.698411	0.146533	0.174523
25413	chr4	57037832	57038141	0.610046	0.213327	chr4:57037654-57042473	1341613	1341621	9	3.57047	251.717	0.396719	0.5801	0.146601	0.174523
37895	chrX	7056141	7056492	0.137246	0.328939	chrX:7055103-7057598	2115774	2115784	11	2.10863	251.58	-0.191693	-0.265711	0.146668	0.174523
14590	chr17	12158258	12158594	0.625467	0.251376	chr17:12158258-12162728	817373	817381	9	3.36682	251.503	0.374091	0.51082	0.146736	0.174523
29325	chr6	28431501	28431816	0.452921	0.140894	chr6:28429341-28431891	1640138	1640146	9	2.80825	251.141	0.312027	0.52618	0.146939	0.174624
5479	chr11	32540492	32540774	0.76313	0.246575	chr11:32538519-32545794	256210	256218	9	4.64899	251.049	0.516555	0.618001	0.147075	0.174644
20723	chr2	34690760	34691039	0.374221	0.163087	chr2:34690727-34694626	1090170	1090178	9	1.90021	250.481	0.211135	0.26914	0.147549	0.175006
24214	chr4	135516843	135517119	0.74359	0.337822	chr4:135509279-135523084	1411350	1411358	9	3.65191	250.27	0.405768	0.596489	0.147616	0.175006
21312	chr2	76737281	76737557	0.806752	0.239353	chr2:76736846-76737613	1116139	1116147	9	5.10659	250.245	0.567399	0.701339	0.14782	0.175045
18396	chr19	5458614	5458887	0.315089	0.135259	chr19:5453002-5459556	985751	985758	8	1.43865	250.228	0.179831	0.255746	0.147887	0.175045
16471	chr18	24855345	24855714	0.535778	0.233597	chr18:24850775-24855970	925608	925616	9	2.71963	249.776	0.302181	0.487239	0.14809	0.175145
9412	chr13	45009858	45010167	0.74397	0.302006	chr13:45009855-45014517	519463	519471	9	3.97768	249.659	0.441964	0.643825	0.148361	0.175243
18369	chr19	53762128	53762356	0.70009	0.237638	chr19:53761636-53762447	1045125	1045131	7	3.23717	249.566	0.462452	0.570743	0.148497	0.175243
15009	chr17	29072267	29072582	0.597068	0.235455	chr17:29061841-29075846	845322	845331	10	3.61613	249.385	0.361613	0.612441	0.148564	0.175243
35273	chr9	107765357	107765708	0.356476	0.757119	chr9:107763887-107767718	2087408	2087418	11	4.40707	249.203	-0.400643	-0.542219	0.1487	0.175243
528	chr1	158417149	158417443	0.601973	0.144541	chr1:158417146-158418322	80829	80837	9	4.11689	249.076	0.457432	0.54296	0.148903	0.175243
53	chr1	120652672	120652990	0.226454	0.606126	chr1:120651705-120655036	57897	57905	9	3.41705	248.945	-0.379673	-0.54205	0.149038	0.175243
28620	chr6	115757564	115757840	0.823301	0.240415	chr6:115756334-115759521	1695142	1695150	9	5.24598	248.915	0.582886	0.709449	0.149106	0.175243
26838	chr5	134739190	134739466	0.587535	0.274535	chr5:134737675-134742122	1594264	1594272	9	2.817	248.877	0.313	0.371797	0.149174	0.175243
34633	chr8	82535195	82535472	0.186458	0.629826	chr8:82534467-82537038	1926762	1926770	9	3.99031	248.763	-0.443368	-0.724214	0.149242	0.175243
25028	chr4	32576459	32576738	0.474155	0.117976	chr4:32566882-32580109	1320945	1320953	9	3.20561	248.499	0.356179	0.517588	0.149445	0.175342
23553	chr4	116608793	116609075	0.514504	0.807452	chr4:116605955-116609576	1369826	1369834	9	2.63654	248.161	-0.292948	-0.495765	0.149783	0.17554
22760	chr3	68585954	68586253	0.749183	0.332384	chr3:68580374-68589566	1245543	1245551	9	3.7512	248.146	0.416799	0.577252	0.149851	0.17554
10259	chr14	100815588	100815870	0.79799	0.345085	chr14:100815585-100818285	631744	631752	9	4.07615	247.552	0.452906	0.543241	0.15019	0.175737
1552	chr1	56922605	56922902	0.129973	0.293473	chr1:56919477-56925933	23583	23591	9	1.4715	247.533	-0.1635	-0.240655	0.150257	0.175737
37115	chr9	95364754	95365036	0.576846	0.114492	chr9:95361254-95375939	2069919	2069927	9	4.16119	247.358	0.462354	0.618634	0.150528	0.175914
33852	chr8	26986499	26986778	0.200658	0.43375	chr8:26982802-26988127	1886984	1886992	9	2.09782	247.275	-0.233091	-0.321029	0.150664	0.17593
33960	chr8	35379540	35379820	0.567683	0.144035	chr8:35379510-35380808	1892549	1892557	9	3.81282	246.982	0.423647	0.519888	0.150799	0.17593
22055	chr3	139501743	139501950	0.784045	0.284213	chr3:139497413-139504723	1300928	1300934	7	3.49883	246.508	0.499833	0.579311	0.151002	0.17593
17839	chr19	37612215	37612461	0.256307	0.647225	chr19:37611801-37616705	1018485	1018492	8	3.12735	246.403	-0.390918	-0.652003	0.15107	0.17593
23971	chr4	129812500	129812845	0.669758	0.254286	chr4:129808993-129813110	1395296	1395304	9	3.73925	246.336	0.415472	0.469754	0.151138	0.17593
887	chr1	182617483	182617801	0.511496	0.770228	chr1:182612681-182618339	99228	99237	10	2.58732	246.247	-0.258732	-0.509886	0.151341	0.176028
10118	chr13	95666470	95666752	0.714539	0.21383	chr13:95664703-95666832	555362	555370	9	4.50638	244.955	0.500709	0.776338	0.152153	0.176833
18684	chr19	7283174	7283558	0.391043	0.156129	chr19:7283174-7286470	997221	997228	8	1.87931	244.749	0.234914	0.342185	0.152424	0.176966
10677	chr14	27924907	27925189	0.280715	0.681005	chr14:27924702-27925418	585461	585468	8	3.20232	244.658	-0.40029	-0.574904	0.15256	0.176966
30187	chr6	91942640	91942955	0.77985	0.415372	chr6:91940685-91945674	1683504	1683513	10	3.64478	244.638	0.364478	0.507377	0.152627	0.176966
33527	chr8	12758878	12759157	0.776648	0.416463	chr8:12755954-12759224	1877358	1877366	9	3.24167	244.07	0.360185	0.510274	0.153034	0.177298
3117	chr10	41883777	41884056	0.451948	0.155724	chr10:41879655-41887310	132868	132876	9	2.66602	243.623	0.296224	0.37009	0.153575	0.177612
25763	chr5	100911604	100911883	0.494502	0.223252	chr5:100910065-100916660	1522430	1522438	9	2.44125	243.601	0.27125	0.359008	0.153711	0.177612
8208	chr12	71812082	71812613	0.683813	0.897359	chr12:71810237-71814166	440109	440117	9	1.92191	243.571	-0.213546	-0.318286	0.153778	0.177612
9524	chr13	49157721	49158091	0.440449	0.18225	chr13:49157046-49162328	524392	524401	10	2.58199	243.552	0.258199	0.369801	0.153846	0.177612
15768	chr17	56743006	56743288	0.723799	0.266513	chr17:56741596-56749509	889876	889884	9	4.11558	243.536	0.457287	0.547364	0.153914	0.177612
12723	chr15	82169981	82170230	0.176896	0.521577	chr15:82164400-82170587	700803	700810	8	2.75745	243.28	-0.344681	-0.429884	0.154185	0.177612
16091	chr17	79800126	79800375	0.562749	0.163398	chr17:79800126-79805229	903891	903898	8	3.1948	243.264	0.399351	0.521695	0.154252	0.177612
26756	chr5	130285322	130285604	0.286309	0.78487	chr5:130284614-130285925	1591106	1591114	9	4.48705	243.262	-0.498561	-0.597023	0.15432	0.177612
21481	chr2	93178623	93178866	0.240217	0.669456	chr2:93178104-93178978	1125980	1125987	8	3.43391	243.235	-0.429239	-0.547436	0.154388	0.177612
17520	chr19	10964342	10964651	0.583217	0.258002	chr19:10961588-10965329	1002690	1002697	8	2.60172	242.916	0.325215	0.456058	0.154862	0.178019
13490	chr16	18001185	18001467	0.657107	0.327394	chr16:18000282-18004266	761751	761759	9	2.96742	242.239	0.329713	0.404652	0.155268	0.178347
12752	chr15	83196952	83197237	0.63523	0.28373	chr15:83193997-83199023	702220	702228	9	3.1635	241.907	0.3515	0.432134	0.155607	0.178536
5531	chr11	35717331	35717649	0.581693	0.255919	chr11:35717016-35722129	258340	258349	10	3.25774	241.898	0.325774	0.532758	0.155674	0.178536
34713	chr8	86935086	86935326	0.645392	0.271855	chr8:86929991-86935773	1930867	1930874	8	2.9883	241.748	0.373538	0.482413	0.155945	0.178679
20766	chr2	36023880	36024159	0.157283	0.4368	chr2:36023700-36026425	1092443	1092451	9	2.51565	241.678	-0.279517	-0.495412	0.156081	0.178679
25085	chr4	35346744	35347044	0.514718	0.211725	chr4:35342610-35347548	1323711	1323718	8	2.42394	241.078	0.302993	0.482725	0.156216	0.178679
34614	chr8	81927495	81927807	0.249285	0.124017	chr8:81923045-81928167	1926185	1926193	9	1.12741	241.053	0.125268	0.203538	0.156284	0.178679
15281	chr17	34855899	34856217	0.660557	0.201611	chr17:34832899-34858383	863222	863230	9	4.13052	240.236	0.458946	0.651758	0.156893	0.179237
31901	chr7	4392869	4393205	0.38208	0.154831	chr7:4390046-4395067	1727197	1727206	10	2.27249	239.955	0.227249	0.280501	0.157164	0.179366
8970	chr13	12312119	12312365	0.11464	0.230066	chr13:12310883-12313327	496688	496695	8	0.923409	239.803	-0.115426	-0.18255	0.157367	0.179366
13306	chr15	99196630	99196912	0.136449	0.449936	chr15:99195877-99199702	735101	735109	9	2.82139	239.738	-0.313488	-0.436528	0.157435	0.179366
198	chr1	13355864	13356104	0.672824	0.188836	chr1:13355319-13363564	3172	3179	8	3.8719	239.708	0.483988	0.632837	0.157503	0.179366
10752	chr14	31491919	31492195	0.412367	0.179412	chr14:31488895-31494043	589648	589656	9	2.09659	239.588	0.232955	0.311391	0.157706	0.179366
7261	chr12	100913859	100914105	0.6204	0.208212	chr12:100913856-100915702	465390	465397	8	3.29751	239.516	0.412188	0.606381	0.157841	0.179366
2097	chr1	93372502	93372787	0.627226	0.28812	chr1:93369302-93372864	52010	52018	9	3.05195	239.449	0.339106	0.414855	0.157909	0.179366
32361	chr7	73247950	73248229	0.437463	0.122185	chr7:73247947-73252386	1804824	1804832	9	2.8375	239.415	0.315278	0.417654	0.158044	0.179366
17809	chr19	36804572	36804900	0.224962	0.627411	chr19:36801526-36805258	1017150	1017157	8	3.21959	238.969	-0.402449	-0.778858	0.15818	0.179366
13372	chr16	10700061	10700307	0.415221	0.184657	chr16:10695096-10700386	755126	755133	8	1.84451	238.767	0.230563	0.418721	0.158315	0.179366
35452	chr9	114582071	114582362	0.654158	0.157262	chr9:114578452-114583832	2098891	2098899	9	4.47206	238.647	0.496895	0.624172	0.158451	0.179366
16498	chr18	31948683	31948962	0.486737	0.140324	chr18:31942996-31950122	926936	926944	9	3.11771	238.638	0.346413	0.436168	0.158518	0.179366
19824	chr2	166924082	166924328	0.230641	0.540454	chr2:166923908-166932151	1193464	1193471	8	2.47851	238.634	-0.309814	-0.615085	0.158586	0.179366
2243	chr10	110157271	110157592	0.612837	0.249904	chr10:110154916-110158781	205802	205811	10	3.62934	238.257	0.362934	0.605136	0.15906	0.179765
11360	chr14	6963170	6963488	0.595805	0.249513	chr14:6962819-6965575	575382	575391	10	3.46292	237.848	0.346292	0.459447	0.159534	0.179978
9057	chr13	21926422	21926731	0.163242	0.079045	chr13:21920831-21927928	501172	501179	8	0.673574	237.847	0.0841968	0.107781	0.159602	0.179978
10562	chr14	19450888	19451134	0.793411	0.17774	chr14:19448749-19451919	579925	579932	8	4.92536	237.741	0.615671	0.68801	0.15967	0.179978
2333	chr10	116351746	116352025	0.737725	0.34075	chr10:116351743-116356274	210790	210798	9	3.57278	237.577	0.396976	0.647628	0.159873	0.179978
27963	chr5	64246504	64246786	0.139272	0.472194	chr5:64246084-64248953	1498438	1498446	9	2.9963	237.566	-0.332922	-0.395911	0.15994	0.179978
23630	chr4	118818273	118818567	0.232786	0.474042	chr4:118816587-118819811	1375903	1375910	8	1.93005	237.445	-0.241256	-0.377816	0.160076	0.179978
23162	chr3	95902063	95902309	0.385874	0.145042	chr3:95902063-95906059	1266675	1266682	8	1.92666	237.341	0.240832	0.293046	0.160211	0.179978
18191	chr19	46710379	46710664	0.617775	0.26765	chr19:46706479-46710816	1037481	1037489	9	3.15113	237.338	0.350125	0.439613	0.160279	0.179978
31802	chr7	37074636	37074876	0.372422	0.798104	chr7:37074561-37075220	1775429	1775436	8	3.40546	237.299	-0.425683	-0.542247	0.160347	0.179978
34297	chr8	64634852	64635166	0.733613	0.397435	chr8:64630209-64636614	1907867	1907875	9	3.0256	236.957	0.336178	0.386511	0.160956	0.180464
25646	chr4	88193121	88193328	0.219426	0.488966	chr4:88191471-88196323	1351097	1351103	7	1.88678	236.763	-0.26954	-0.410951	0.161024	0.180464
16469	chr18	24854754	24855030	0.645912	0.279696	chr18:24850775-24855970	925591	925599	9	3.29594	236.657	0.366215	0.545305	0.161227	0.180538
21629	chr3	104944541	104944784	0.756119	0.392838	chr3:104944091-104947013	1277805	1277812	8	2.90625	236.535	0.363281	0.5997	0.161362	0.180538
18184	chr19	46678901	46679147	0.767724	0.454011	chr19:46669347-46679615	1037314	1037321	8	2.50971	236.408	0.313713	0.397814	0.161498	0.180538
33945	chr8	3515851	3516094	0.0822272	0.182216	chr8:3514216-3518193	1870361	1870368	8	0.799906	236.321	-0.0999883	-0.124376	0.161633	0.180538
25165	chr4	42974252	42974498	0.761992	0.264552	chr4:42969144-42976500	1327749	1327756	8	3.97953	236.256	0.497441	0.669404	0.161701	0.180538
18651	chr19	7045226	7045505	0.705452	0.414786	chr19:7043310-7048118	995854	995862	9	2.61599	235.851	0.290666	0.379831	0.161836	0.180552
12712	chr15	82035022	82035301	0.780374	0.485268	chr15:82028058-82038144	700009	700017	9	2.65596	235.646	0.295106	0.472652	0.162107	0.180657
28253	chr5	82098558	82098837	0.221117	0.685143	chr5:82093141-82099487	1512934	1512942	9	4.17623	235.631	-0.464026	-0.583701	0.162175	0.180657
10094	chr13	94408039	94408312	0.547816	0.248596	chr13:94403333-94408381	554324	554331	8	2.39377	235.602	0.299221	0.434408	0.16231	0.180671
32472	chr7	80271864	80272146	0.702076	0.258571	chr7:80271441-80272515	1811173	1811181	9	3.99155	234.992	0.443505	0.718277	0.162649	0.180729
3120	chr10	41892152	41892431	0.218301	0.614003	chr10:41890728-41892507	132994	133002	9	3.56132	234.981	-0.395702	-0.460138	0.162717	0.180729
35833	chr9	20932120	20932396	0.259104	0.74952	chr9:20928851-20934939	2006651	2006659	9	4.41374	234.966	-0.490416	-0.663778	0.162784	0.180729
13299	chr15	99049443	99049689	0.163928	0.432444	chr15:99043881-99058998	734546	734553	8	2.14813	234.961	-0.268516	-0.31548	0.162852	0.180729
32302	chr7	67671044	67671287	0.775885	0.327755	chr7:67669054-67671341	1802221	1802228	8	3.58504	234.851	0.448129	0.622621	0.163055	0.180819
35216	chr9	107160714	107161029	0.559827	0.139809	chr9:107159835-107161097	2083757	2083765	9	3.78016	234.551	0.420017	0.571837	0.163462	0.181133
3600	chr10	69639309	69639552	0.465676	0.185288	chr10:69637130-69642093	155930	155937	8	2.24311	234.384	0.280388	0.329199	0.163665	0.181175
7164	chr11	98192760	98193039	0.637751	0.224633	chr11:98192184-98197870	346729	346737	9	3.71806	234.373	0.413118	0.762615	0.1638	0.181175
9195	chr13	31638584	31638875	0.364142	0.088854	chr13:31629073-31639225	508682	508689	8	2.20231	234.344	0.275288	0.428133	0.163868	0.181175
36576	chr9	59546800	59547115	0.242129	0.474666	chr9:59546058-59550057	2043615	2043624	10	2.32537	233.904	-0.232537	-0.345161	0.164206	0.181353
12683	chr15	81680809	81681079	0.336932	0.180058	chr15:81679969-81687564	698408	698415	8	1.25499	233.903	0.156874	0.327602	0.164274	0.181353
26552	chr5	123655896	123656139	0.1217	0.486749	chr5:123654028-123657972	1579948	1579955	8	2.92039	233.781	-0.365049	-0.598162	0.164477	0.181389
12170	chr15	57717938	57718178	0.555072	0.17062	chr15:57717328-57724111	665463	665469	7	2.69116	233.451	0.384452	0.49036	0.164613	0.181389
16970	chr18	61522667	61522877	0.675179	0.267316	chr18:61522109-61527769	951805	951811	7	2.85504	233.435	0.407863	0.53426	0.16468	0.181389
13219	chr15	97942015	97942276	0.691979	0.212497	chr15:97941697-97942338	729026	729033	8	3.83586	233.21	0.479482	0.661363	0.164884	0.181389
6060	chr11	60597697	60597943	0.323214	0.163126	chr11:60591933-60598916	280678	280685	8	1.2807	233.081	0.160088	0.192788	0.164951	0.181389
16467	chr18	24853980	24854259	0.546822	0.174234	chr18:24850775-24855970	925570	925578	9	3.35329	232.765	0.372587	0.468444	0.165154	0.181389
3437	chr10	61733466	61733745	0.593811	0.27045	chr10:61733063-61736422	147537	147545	9	2.91025	232.754	0.323361	0.467915	0.165222	0.181389
38064	chrX	9875170	9875449	0.157179	0.623345	chrX:9873874-9876716	2117834	2117842	9	4.19549	232.75	-0.466166	-0.59991	0.16529	0.181389
26422	chr5	120959984	120960194	0.287494	0.635748	chr5:120951837-120960832	1570411	1570417	7	2.43777	232.454	-0.348253	-0.432949	0.165493	0.181477
30813	chr7	130480960	130481203	0.622141	0.154351	chr7:130480960-130486332	1852024	1852030	7	3.27453	232.339	0.467789	0.658463	0.165696	0.181504
33044	chr8	114272656	114272902	0.191991	0.625845	chr8:114272473-114273095	1965966	1965973	8	3.47083	232.226	-0.433853	-0.50139	0.165764	0.181504
5115	chr11	118169293	118169575	0.305777	0.561184	chr11:118167658-118173709	397918	397926	9	2.29866	231.88	-0.255407	-0.386488	0.165967	0.181592
15825	chr17	63186576	63186861	0.459955	0.187473	chr17:63182506-63187830	891506	891514	9	2.45234	231.794	0.272482	0.363821	0.166102	0.181605
14469	chr16	93927473	93927752	0.482427	0.708544	chr16:93926735-93931077	807200	807208	9	2.03505	231.69	-0.226117	-0.352199	0.166238	0.181619
7727	chr12	13296243	13296522	0.238063	0.628883	chr12:13294788-13296844	417233	417241	9	3.51738	231.304	-0.39082	-0.555262	0.166847	0.18215
7519	chr12	111187232	111187550	0.407865	0.149947	chr12:111184720-111187703	481069	481078	10	2.57918	231.189	0.257918	0.325832	0.167118	0.182311
16117	chr17	80387066	80387312	0.286657	0.137071	chr17:80387066-80392406	904731	904738	8	1.19669	231.004	0.149586	0.181026	0.167254	0.182324
14206	chr16	84586880	84587129	0.68618	0.37968	chr16:84580655-84587940	793861	793868	8	2.45201	230.939	0.306501	0.373851	0.167389	0.182337
3133	chr10	42167788	42168080	0.556197	0.280696	chr10:42165503-42170108	133468	133475	8	2.20401	230.746	0.275501	0.371254	0.167728	0.182571
25431	chr4	57671269	57671515	0.687628	0.252806	chr4:57671266-57672406	1342488	1342495	8	3.47858	230.519	0.434823	0.616482	0.167931	0.182622
14982	chr17	28632354	28632597	0.505394	0.776516	chr17:28631474-28634497	843477	843484	8	2.16898	230.459	-0.271122	-0.41054	0.168066	0.182622
28971	chr6	134825730	134825979	0.136312	0.328724	chr6:134825730-134829369	1713645	1713652	8	1.53929	230.435	-0.192412	-0.28259	0.168202	0.182622
20870	chr2	50971079	50971358	0.151121	0.427645	chr2:50967763-50971461	1097161	1097169	9	2.48872	230.434	-0.276524	-0.568099	0.168269	0.182622
15592	chr17	47440022	47440369	0.583401	0.234231	chr17:47436361-47441261	881545	881553	9	3.14253	229.841	0.34917	0.568853	0.16915	0.18332
18219	chr19	47392436	47392715	0.50627	0.133988	chr19:47390441-47398760	1039405	1039413	9	3.35054	229.837	0.372282	0.501944	0.169217	0.18332
10185	chr13	98343839	98344085	0.176852	0.433005	chr13:98340059-98348668	558957	558964	8	2.04923	229.814	-0.256154	-0.397328	0.169285	0.18332
4447	chr11	100790622	100790901	0.164759	0.479891	chr11:100790586-100791670	354888	354896	9	2.83618	229.315	-0.315131	-0.386654	0.169759	0.183404
38036	chrX	97475400	97475779	0.685628	0.311191	chrX:97475061-97477958	2141579	2141587	9	3.36994	229.258	0.374437	0.472667	0.169827	0.183404
22196	chr3	152089393	152089672	0.640307	0.191495	chr3:152087784-152089804	1307420	1307428	9	4.0393	229.121	0.448812	0.64524	0.169894	0.183404
16093	chr17	79800723	79801006	0.494139	0.146074	chr17:79800126-79805229	903908	903916	9	3.13259	228.958	0.348065	0.460435	0.17003	0.183404
29781	chr6	64661263	64661519	0.12373	0.366665	chr6:64656634-64662013	1663347	1663354	8	1.94348	228.843	-0.242935	-0.392605	0.170098	0.183404
5094	chr11	117805163	117805476	0.566749	0.224742	chr11:117801778-117808371	395745	395752	8	2.73605	228.717	0.342007	0.47435	0.170165	0.183404
26202	chr5	115559933	115560248	0.305676	0.125413	chr5:115559588-115563502	1553697	1553704	8	1.4421	228.688	0.180263	0.255521	0.170233	0.183404
7062	chr11	96643965	96644197	0.125519	0.297587	chr11:96643263-96650268	338899	338905	7	1.20448	227.717	-0.172068	-0.257838	0.171113	0.184218
37119	chr9	95371164	95371461	0.409521	0.128089	chr9:95361254-95375939	2070092	2070100	9	2.53289	227.474	0.281432	0.349487	0.171452	0.184398
36913	chr9	77701519	77701822	0.41163	0.175507	chr9:77701519-77705237	2060480	2060488	9	2.12511	227.468	0.236123	0.443653	0.171587	0.184398
22131	chr3	146342874	146343123	0.239293	0.601584	chr3:146341503-146349419	1305260	1305267	8	2.89833	227.467	-0.362291	-0.459601	0.171655	0.184398
21976	chr3	135374376	135374658	0.529106	0.182255	chr3:135373833-135378380	1297776	1297784	9	3.12166	227.327	0.346851	0.481034	0.171926	0.184555
7526	chr12	111338582	111338860	0.698285	0.314912	chr12:111333482-111339704	481520	481528	9	3.45036	227.222	0.383373	0.513338	0.172061	0.184566
17624	chr19	23219903	23220146	0.638257	0.148492	chr19:23206631-23221119	1007698	1007705	8	3.91812	227.19	0.489765	0.545333	0.172197	0.184577
17297	chr18	77980285	77980534	0.605668	0.259707	chr18:77977104-77985408	967913	967920	8	2.76769	227.041	0.345961	0.523373	0.172332	0.184588
28641	chr6	116733558	116733801	0.481737	0.154686	chr6:116732721-116734127	1696410	1696417	8	2.61641	226.869	0.327051	0.39844	0.172806	0.1849
4711	chr11	106427366	106427648	0.545002	0.221445	chr11:106427138-106430650	370204	370212	9	2.91201	226.848	0.323557	0.457011	0.172874	0.1849
12024	chr15	37673698	37673911	0.46478	0.685115	chr15:37673308-37674379	659694	659700	7	1.54235	226.594	-0.220335	-0.453291	0.173212	0.185128
27516	chr5	23943765	23944008	0.666503	0.267046	chr5:23941173-23956307	1473338	1473345	8	3.19565	226.497	0.399457	0.687948	0.173551	0.185355
11150	chr14	60285284	60285530	0.504829	0.127752	chr14:60284444-60285602	612426	612433	8	3.01662	226.151	0.377077	0.422191	0.173889	0.185583
4668	chr11	105112016	105112295	0.465446	0.744644	chr11:105107792-105114811	367978	367986	9	2.51278	226.128	-0.279198	-0.395555	0.174025	0.185593
20068	chr2	172666830	172667109	0.672756	0.200518	chr2:172660922-172669599	1208430	1208438	9	4.25014	225.896	0.472238	0.701318	0.174567	0.186036
4957	chr11	115622268	115622514	0.786988	0.415599	chr11:115622268-115632075	385966	385973	8	2.97111	225.757	0.371389	0.467964	0.174905	0.186263
17405	chr18	82824718	82824985	0.809931	0.579254	chr18:82824238-82837050	973711	973718	8	1.84542	225.516	0.230677	0.303648	0.175244	0.186489
29487	chr6	38282893	38283136	0.179721	0.532619	chr6:38281048-38287632	1647700	1647707	8	2.82318	225.414	-0.352898	-0.437425	0.175447	0.18657
16130	chr17	80632539	80632821	0.484023	0.162732	chr17:80628652-80642573	905196	905204	9	2.89162	225.076	0.321291	0.460912	0.175853	0.186833
36204	chr9	43837093	43837339	0.747684	0.316939	chr9:43834130-43849143	2024845	2024852	8	3.44596	224.88	0.430744	0.514913	0.176056	0.186833
3040	chr10	39074886	39075165	0.6898	0.265606	chr10:39074672-39076727	129292	129300	9	3.81775	224.865	0.424194	0.607586	0.176124	0.186833
36856	chr9	74606568	74606781	0.672357	0.363778	chr9:74605638-74607348	2057515	2057521	7	2.16006	224.79	0.30858	0.356166	0.176259	0.186833
37177	chr9	96917674	96917956	0.612702	0.269545	chr9:96917272-96926170	2072549	2072557	9	3.08841	224.761	0.343157	0.445358	0.176327	0.186833
769	chr1	174161275	174161560	0.154275	0.520899	chr1:174150849-174168426	92872	92880	9	3.29962	224.55	-0.366624	-0.536535	0.176463	0.186843
29173	chr6	145725839	145726049	0.782142	0.303767	chr6:145725389-145726117	1721958	1721964	7	3.34862	224.048	0.478375	0.666664	0.176937	0.18721
28288	chr5	87910622	87910883	0.531492	0.182137	chr5:87910148-87911141	1513775	1513782	8	2.79484	223.742	0.349354	0.542765	0.177343	0.187506
33518	chr8	127536750	127537065	0.735482	0.510321	chr8:127535925-127538230	1995023	1995031	9	2.02644	223.517	0.22516	0.39994	0.177478	0.187515
8663	chr12	9605260	9605542	0.386432	0.138698	chr12:9605119-9608663	415740	415748	9	2.2296	223.343	0.247734	0.332361	0.177817	0.187738
12163	chr15	57527843	57528122	0.565762	0.243007	chr15:57521305-57528370	665204	665212	9	2.9048	223.098	0.322755	0.513169	0.177952	0.187747
13778	chr16	35077458	35077701	0.6758	0.185369	chr16:35071729-35078771	777550	777557	8	3.92345	223.02	0.490431	0.579322	0.178155	0.187827
25129	chr4	41501984	41502227	0.354673	0.12484	chr4:41501276-41506857	1325883	1325890	8	1.83866	222.687	0.229833	0.386809	0.178426	0.187978
18868	chr2	113742853	113743162	0.689755	0.267785	chr2:113742745-113743740	1134794	1134802	9	3.79773	222.568	0.421969	0.66375	0.178629	0.187995
15341	chr17	35613981	35614308	0.580682	0.211597	chr17:35613951-35618582	866972	866980	9	3.32177	222.489	0.369085	0.54157	0.178697	0.187995
38074	chrX	99650592	99650835	0.0902868	0.22834	chrX:99650058-99654232	2143451	2143458	8	1.10442	222.146	-0.138053	-0.278179	0.179239	0.188384
5453	chr11	31677345	31677624	0.713089	0.163742	chr11:31673934-31677994	254844	254852	9	4.94413	222.081	0.549347	0.747718	0.179442	0.188384
14810	chr17	25535911	25536181	0.12468	0.264782	chr17:25535731-25541643	830982	830989	8	1.12082	222.075	-0.140102	-0.258722	0.17951	0.188384
2853	chr10	19814062	19814311	0.813424	0.341012	chr10:19813641-19815059	120896	120903	8	3.7793	221.981	0.472412	0.697068	0.179577	0.188384
4577	chr11	102816704	102817012	0.738221	0.281432	chr11:102804894-102817755	363300	363308	9	4.1111	221.624	0.456789	0.640461	0.18039	0.188976
19923	chr2	168347757	168348006	0.215622	0.525916	chr2:168347757-168351747	1198994	1199001	8	2.48236	221.597	-0.310294	-0.439934	0.180458	0.188976
17945	chr19	4153184	4153406	0.756733	0.384073	chr19:4153181-4153945	979800	979806	7	2.60862	221.525	0.37266	0.564527	0.180525	0.188976
22261	chr3	153874202	153874445	0.779858	0.309317	chr3:153872042-153882624	1309532	1309539	8	3.76433	221.31	0.470541	0.623599	0.180999	0.189282
27802	chr5	38106964	38107204	0.409688	0.120645	chr5:38102854-38108425	1490562	1490569	8	2.31234	221.276	0.289043	0.386709	0.181135	0.189282
7422	chr12	108700575	108700884	0.821777	0.476156	chr12:108696770-108702076	475119	475127	9	3.11059	221.262	0.345621	0.446253	0.181203	0.189282
13523	chr16	18692372	18692618	0.165598	0.397114	chr16:18689432-18692678	763568	763575	8	1.85213	221.058	-0.231516	-0.322281	0.181609	0.189509
28160	chr5	75329689	75329896	0.320506	0.154459	chr5:75324380-75330877	1508394	1508400	7	1.16233	221.042	0.166047	0.257402	0.181677	0.189509
6877	chr11	88530624	88530930	0.61406	0.240168	chr11:88529544-88538309	326994	327001	8	2.99113	220.911	0.373892	0.55269	0.181812	0.189516
10207	chr13	99453910	99454189	0.134536	0.275955	chr13:99451691-99461902	559968	559976	9	1.27277	220.88	-0.141419	-0.196322	0.181947	0.189523
35709	chr9	122199092	122199338	0.424137	0.132073	chr9:122198105-122201269	2112384	2112391	8	2.33652	220.85	0.292065	0.384362	0.182083	0.189531
14305	chr16	89707118	89707364	0.515816	0.169552	chr16:89704835-89709258	797576	797583	8	2.77012	220.77	0.346265	0.489008	0.182218	0.189538
581	chr1	163084626	163084869	0.708125	0.156355	chr1:163084623-163090341	82763	82770	8	4.41416	220.709	0.55177	0.668572	0.182354	0.189545
33126	chr8	11726471	11726750	0.349959	0.128625	chr8:11724815-11729146	1875787	1875795	9	1.992	220.632	0.221334	0.315226	0.182489	0.189552
34851	chr8	90550329	90550608	0.595548	0.24208	chr8:90549732-90553790	1938190	1938198	9	3.18122	220.353	0.353469	0.465815	0.18276	0.1897
36208	chr9	43841312	43841633	0.661175	0.2679	chr9:43834130-43849143	2024959	2024966	8	3.1462	220.033	0.393274	0.532074	0.183166	0.189925
12846	chr15	85637898	85638177	0.64229	0.268236	chr15:85637733-85640010	707187	707195	9	3.36648	219.936	0.374053	0.426104	0.183234	0.189925
26596	chr5	124508214	124508463	0.477407	0.162651	chr5:124507404-124512431	1582665	1582672	8	2.51805	219.829	0.314756	0.357889	0.183437	0.190002
8411	chr12	81610328	81610637	0.327558	0.0981163	chr12:81610103-81612836	450250	450258	9	2.06498	219.554	0.229442	0.305312	0.18364	0.190079
24000	chr4	131170808	131171054	0.25574	0.615219	chr4:131169353-131174565	1396628	1396635	8	2.87583	219.532	-0.359479	-0.414939	0.183776	0.190086
624	chr1	166297796	166298078	0.452954	0.189526	chr1:166288060-166300121	84821	84829	9	2.37085	219.173	0.263428	0.437572	0.18425	0.190267
13146	chr15	96519892	96520180	0.634978	0.229257	chr15:96518491-96529316	724338	724345	8	3.24576	219.109	0.405721	0.598891	0.184385	0.190267
15960	chr17	70896431	70896638	0.690993	0.24931	chr17:70894472-70898016	897665	897671	7	3.09179	219.04	0.441684	0.592158	0.184521	0.190267
14249	chr16	8649476	8649686	0.724287	0.281119	chr16:8646023-8655713	753886	753892	7	3.10218	218.976	0.443168	0.668	0.184588	0.190267
14398	chr16	91816093	91816336	0.67038	0.316387	chr16:91811554-91821832	803673	803680	8	2.83194	218.852	0.353993	0.590918	0.184656	0.190267
9581	chr13	52988120	52988369	0.411886	0.131646	chr13:52987745-52996653	527514	527521	8	2.24192	218.839	0.28024	0.379628	0.184724	0.190267
34353	chr8	72329081	72329297	0.153859	0.0730505	chr8:72327737-72331371	1909999	1910005	7	0.565661	218.685	0.0808087	0.112208	0.185062	0.190483
2518	chr10	120861921	120862203	0.695428	0.284482	chr10:120861186-120863151	219286	219293	8	3.28756	218.429	0.410945	0.522692	0.185401	0.190698
7664	chr12	113586309	113586519	0.659175	0.169989	chr12:113582278-113589070	491225	491231	7	3.4243	218.355	0.489186	0.698477	0.185672	0.190844
35223	chr9	107257050	107257260	0.217574	0.509531	chr9:107251975-107262058	2083988	2083994	7	2.0437	217.921	-0.291957	-0.382164	0.185943	0.190888
29657	chr6	52097381	52097591	0.516268	0.155785	chr6:52096538-52100687	1656586	1656592	7	2.52338	217.817	0.360483	0.503739	0.186078	0.190888
34021	chr8	37560950	37561196	0.387168	0.713415	chr8:37559729-37564314	1894765	1894772	8	2.60997	217.774	-0.326247	-0.423322	0.186146	0.190888
24497	chr4	142566982	142567321	0.474838	0.20051	chr4:142564983-142568045	1432137	1432145	9	2.46895	217.551	0.274328	0.427291	0.186417	0.190888
11347	chr14	69253666	69253879	0.12117	0.250865	chr14:69251200-69260537	622454	622460	7	0.907863	217.485	-0.129695	-0.161506	0.186484	0.190888
24116	chr4	133524029	133524236	0.212596	0.507612	chr4:133518551-133528078	1404106	1404112	7	2.06511	217.341	-0.295016	-0.369616	0.186552	0.190888
22953	chr3	88223000	88223246	0.502014	0.218642	chr3:88221440-88230332	1254277	1254284	8	2.26698	217.275	0.283372	0.383781	0.18662	0.190888
1323	chr1	36015208	36015452	0.536902	0.295316	chr1:36011989-36017552	12677	12684	8	1.93269	217.167	0.241586	0.489183	0.186755	0.190894
28127	chr5	73924927	73925227	0.56823	0.226008	chr5:73924227-73927124	1507076	1507083	8	2.73778	217.08	0.342222	0.497591	0.186891	0.1909
19566	chr2	157254834	157255080	0.426402	0.146996	chr2:157250627-157260388	1175932	1175939	8	2.23524	216.497	0.279406	0.42204	0.187365	0.191063
20906	chr2	5647914	5648184	0.36273	0.73656	chr2:5647179-5648458	1056018	1056025	8	2.99064	216.483	-0.37383	-0.544017	0.187432	0.191063
13560	chr16	20647754	20648030	0.234628	0.0966649	chr16:20646040-20648354	765870	765878	9	1.24167	216.468	0.137963	0.170432	0.1875	0.191063
10989	chr14	53868514	53868757	0.187154	0.539622	chr14:53864875-53871781	602981	602988	8	2.81974	216.421	-0.352468	-0.487399	0.187568	0.191063
6269	chr11	68927309	68927633	0.201073	0.0930381	chr11:68914573-68929420	290190	290197	8	0.864278	216.027	0.108035	0.153459	0.187839	0.191207
30071	chr6	87695792	87696035	0.448518	0.213732	chr6:87695069-87700584	1678135	1678142	8	1.87829	215.951	0.234786	0.343576	0.188042	0.191219
3919	chr10	79979193	79979442	0.180415	0.410109	chr10:79978878-79988046	176848	176855	8	1.83755	215.937	-0.229694	-0.308811	0.188109	0.191219
28515	chr6	108634802	108635051	0.624923	0.16569	chr6:108623646-108637491	1690305	1690312	8	3.67387	215.751	0.459233	0.633777	0.18838	0.191362
37157	chr9	96528129	96528369	0.49401	0.153451	chr9:96523889-96532100	2071737	2071744	8	2.72447	215.636	0.340559	0.449721	0.188583	0.191374
16128	chr17	80630737	80631014	0.532276	0.260137	chr17:80628652-80642573	905146	905154	9	2.44925	215.589	0.272139	0.401761	0.188651	0.191374
31083	chr7	142360221	142360464	0.505262	0.813994	chr7:142360077-142360735	1865504	1865511	8	2.46986	215.298	-0.308732	-0.360174	0.188854	0.191397
9734	chr13	58040053	58040260	0.495295	0.730785	chr13:58039663-58043159	537737	537743	7	1.64843	215.197	-0.235491	-0.289751	0.18899	0.191397
15792	chr17	58697847	58698123	0.205054	0.102179	chr17:58696402-58699027	890793	890801	9	0.925871	215.099	0.102875	0.12162	0.189125	0.191397
11653	chr15	101935869	101936151	0.643827	0.283241	chr15:101933196-101938210	744409	744417	9	3.24527	215.08	0.360586	0.632849	0.189193	0.191397
26720	chr5	129380447	129380726	0.387067	0.75174	chr5:129379727-129383199	1589390	1589398	9	3.28205	215.069	-0.364672	-0.537678	0.189328	0.191403
29009	chr6	136624906	136625206	0.524265	0.12646	chr6:136623496-136628424	1715337	1715345	9	3.58025	215.025	0.397805	0.611699	0.189599	0.191421
11563	chr15	100247418	100247697	0.744149	0.304389	chr15:100242006-100253064	738110	738118	9	3.95783	214.913	0.439759	0.564499	0.189667	0.191421
22021	chr3	138007231	138007474	0.697464	0.298906	chr3:138000252-138008610	1299556	1299563	8	3.18847	214.861	0.398558	0.61676	0.189735	0.191421
33269	chr8	123004672	123004962	0.462725	0.139878	chr8:122997869-123006400	1977464	1977471	8	2.58278	214.748	0.322847	0.390102	0.189938	0.191449
8319	chr12	77244317	77244557	0.559272	0.203414	chr12:77242977-77247640	446245	446252	8	2.84686	214.632	0.355858	0.539823	0.190073	0.191449
9783	chr13	59509947	59510193	0.719466	0.305771	chr13:59509317-59510271	539706	539713	8	3.30956	214.433	0.413695	0.57022	0.190276	0.191449
6504	chr11	75277372	75277618	0.105461	0.324637	chr11:75274904-75280048	305975	305982	8	1.75341	214.416	-0.219177	-0.372432	0.190344	0.191449
26658	chr5	125732025	125732253	0.7331	0.222456	chr5:125730226-125732304	1586600	1586606	7	3.57451	214.389	0.510645	0.745303	0.190412	0.191449
20655	chr2	32568563	32568806	0.322956	0.143623	chr2:32560880-32581110	1086324	1086331	8	1.43467	214.218	0.179333	0.353496	0.19075	0.191659
37172	chr9	96803679	96803889	0.811492	0.446606	chr9:96801694-96805975	2072202	2072208	7	2.5542	214.057	0.364886	0.491213	0.191157	0.191937
37179	chr9	96918235	96918442	0.615957	0.193208	chr9:96917272-96926170	2072565	2072571	7	2.95924	213.906	0.422749	0.476743	0.191292	0.191942
767	chr1	174150957	174151203	0.249663	0.65853	chr1:174150849-174168426	92590	92597	8	3.27093	213.79	-0.408867	-0.623208	0.191427	0.191948
24777	chr4	151161226	151161508	0.557355	0.183558	chr4:151158184-151161558	1449781	1449789	9	3.36417	213.617	0.373797	0.524949	0.191563	0.191953
6879	chr11	88531284	88531560	0.562675	0.260461	chr11:88529544-88538309	327011	327019	9	2.71993	213.389	0.302214	0.38031	0.191834	0.191969
3298	chr10	58613992	58614274	0.449861	0.17967	chr10:58613709-58619585	141023	141031	9	2.43172	213.139	0.270191	0.486454	0.191901	0.191969
36570	chr9	59477744	59477954	0.715014	0.187037	chr9:59476582-59479462	2043505	2043511	7	3.69584	213.102	0.527977	0.664835	0.191969	0.191969
22637	chr3	54810640	54810850	0.747943	0.294281	chr3:54810220-54810918	1239029	1239035	7	3.17564	212.88	0.453663	0.631688	0.19224	0.192047
3259	chr10	56064496	56064709	0.69949	0.198148	chr10:56064391-56070381	139593	139599	7	3.50939	212.855	0.501342	0.693511	0.192308	0.192047
34483	chr8	74387782	74388034	0.259532	0.559578	chr8:74385748-74388435	1918866	1918873	8	2.40037	212.632	-0.300046	-0.422945	0.192646	0.192255
31656	chr7	30263381	30263627	0.860581	0.336981	chr7:30260007-30263716	1767521	1767528	8	4.1888	212.447	0.5236	0.66489	0.192985	0.192463
34889	chr8	91514295	91514577	0.129385	0.279704	chr8:91514295-91521127	1939908	1939916	9	1.35287	212.052	-0.150319	-0.22607	0.193391	0.192738
20246	chr2	181510096	181510336	0.141429	0.456365	chr2:181509381-181512397	1218274	1218281	8	2.51948	211.805	-0.314935	-0.492039	0.193662	0.192878
29978	chr6	83728796	83729039	0.705165	0.299266	chr6:83727131-83730990	1673418	1673425	8	3.24719	211.533	0.405899	0.543186	0.193933	0.193017
24837	chr4	152551783	152552029	0.234538	0.818626	chr4:152551573-152552765	1454731	1454738	8	4.6727	211.296	-0.584087	-0.666625	0.194271	0.193099
15520	chr17	46111729	46111978	0.709672	0.440103	chr17:46107263-46117977	876341	876348	8	2.15655	211.276	0.269569	0.387387	0.194339	0.193099
22481	chr3	37834445	37834727	0.273064	0.696112	chr3:37830727-37837073	1231815	1231823	9	3.80743	211.238	-0.423048	-0.659186	0.194407	0.193099
26147	chr5	114958946	114959228	0.797958	0.297004	chr5:114958946-114961546	1549429	1549437	9	4.50859	211.046	0.500954	0.672214	0.194678	0.193175
8466	chr12	84221885	84222128	0.138716	0.498901	chr12:84220397-84222434	452664	452671	8	2.88148	211.005	-0.360185	-0.471123	0.194745	0.193175
15374	chr17	36658301	36658544	0.342578	0.0940645	chr17:36652797-36661136	868226	868233	8	1.98811	210.752	0.248514	0.365218	0.195152	0.193448
20360	chr2	25221737	25222013	0.158249	0.489961	chr2:25221068-25227192	1067685	1067693	9	2.98541	210.521	-0.331712	-0.479195	0.19549	0.193599
36566	chr9	59415748	59416027	0.104625	0.18198	chr9:59413456-59416287	2043355	2043363	9	0.696189	210.456	-0.0773544	-0.105959	0.195626	0.193599
13315	chr15	99299036	99299282	0.239171	0.646004	chr15:99297748-99300164	735911	735918	8	3.25466	210.38	-0.406833	-0.544133	0.195761	0.193599
31536	chr7	28597523	28597802	0.366865	0.118032	chr7:28596086-28599586	1760685	1760693	9	2.23949	210.374	0.248833	0.352326	0.195829	0.193599
5965	chr11	58861768	58861942	0.804315	0.200898	chr11:58861765-58862600	275194	275199	6	3.6205	210.148	0.603417	0.777539	0.196167	0.193804
17954	chr19	4170968	4171256	0.61538	0.226214	chr19:4168535-4173460	979869	979877	9	3.5025	209.83	0.389166	0.607787	0.196371	0.193875
34007	chr8	37059159	37059402	0.748793	0.417173	chr8:37054636-37060917	1894164	1894171	8	2.65296	209.654	0.33162	0.562832	0.196574	0.193946
8706	chr12	99795228	99795477	0.663704	0.171137	chr12:99786228-99796214	464003	464010	8	3.94054	209.234	0.492567	0.653009	0.197183	0.194417
31728	chr7	34353453	34353660	0.724332	0.881684	chr7:34352838-34353735	1771307	1771313	7	1.10146	208.881	-0.157351	-0.18961	0.197793	0.194888
23350	chr4	104678930	104679176	0.701563	0.254115	chr4:104678927-104679612	1358811	1358818	8	3.57958	208.76	0.447447	0.544605	0.198131	0.194977
31004	chr7	140943646	140943892	0.690605	0.354508	chr7:140942491-140944952	1862054	1862061	8	2.68877	208.689	0.336097	0.423869	0.198334	0.194977
15991	chr17	71902845	71903101	0.203738	0.637117	chr17:71902740-71903367	899384	899391	8	3.46704	208.522	-0.43338	-0.606487	0.19847	0.194977
33574	chr8	127837343	127837607	0.574165	0.163069	chr8:127827138-127837692	1997013	1997019	7	2.87767	208.487	0.411096	0.50262	0.198537	0.194977
27787	chr5	37193484	37193724	0.210581	0.505911	chr5:37192884-37193820	1489711	1489718	8	2.36264	208.44	-0.29533	-0.461666	0.198605	0.194977
6649	chr11	79526684	79526930	0.535197	0.172474	chr11:79525910-79531939	314523	314530	8	2.90179	208.328	0.362723	0.429349	0.198741	0.194977
4404	chr11	100255399	100255692	0.604881	0.305279	chr11:100254384-100257433	352463	352469	7	2.09721	208.266	0.299602	0.398085	0.198808	0.194977
15965	chr17	70942410	70942659	0.726568	0.489075	chr17:70940809-70942727	897983	897990	8	1.89994	208.207	0.237493	0.40772	0.199079	0.195113
35283	chr9	107910802	107911045	0.801022	0.37435	chr9:107904397-107913340	2088029	2088036	8	3.41338	208.084	0.426672	0.505808	0.19935	0.195249
29179	chr6	145828510	145828753	0.695936	0.207059	chr6:145819351-145833352	1722258	1722265	8	3.91102	207.812	0.488877	0.718701	0.199621	0.195385
3021	chr10	33988505	33988751	0.37619	0.126364	chr10:33985367-33989003	128235	128242	8	1.99861	207.617	0.249826	0.383831	0.199959	0.195587
11612	chr15	101051231	101051474	0.319412	0.719498	chr15:101047343-101053735	742243	742250	8	3.20069	207.297	-0.400086	-0.462732	0.20023	0.195661
31628	chr7	30022225	30022516	0.803828	0.566764	chr7:30021006-30023068	1765988	1765995	8	1.89651	207.243	0.237064	0.320953	0.200366	0.195661
13422	chr16	14620306	14620516	0.160746	0.443475	chr16:14617311-14620900	757725	757731	7	1.9791	207.242	-0.282729	-0.346516	0.200433	0.195661
14327	chr16	90112103	90112379	0.487772	0.181506	chr16:90108446-90112477	798964	798971	8	2.45013	206.965	0.306266	0.416847	0.200772	0.195807
12207	chr15	58805388	58805628	0.649261	0.176886	chr15:58803698-58805679	667137	667144	8	3.779	206.917	0.472376	0.577801	0.200907	0.195807
7570	chr12	112207184	112207430	0.102185	0.290451	chr12:112205432-112208992	484998	485005	8	1.50613	206.828	-0.188266	-0.281232	0.201043	0.195807
30318	chr7	101810651	101810858	0.51137	0.152373	chr7:101807136-101811913	1825900	1825906	7	2.51298	206.693	0.358997	0.430553	0.201178	0.195807
24893	chr4	153478383	153478629	0.60822	0.2645	chr4:153477120-153482797	1458355	1458362	8	2.74976	206.577	0.34372	0.621665	0.201246	0.195807
23928	chr4	129015112	129015562	0.375649	0.686699	chr4:129013102-129017856	1392607	1392614	8	2.4884	206.191	-0.311049	-0.388902	0.201652	0.19601
16654	chr18	37768592	37768832	0.708123	0.281864	chr18:37768517-37770797	936153	936160	8	3.41008	206.131	0.426259	0.605902	0.20172	0.19601
35846	chr9	21072497	21072704	0.647604	0.244454	chr9:21070639-21075548	2007374	2007380	7	2.82204	206.087	0.403149	0.475975	0.201855	0.196012
25344	chr4	48684196	48684406	0.747836	0.201215	chr4:48683788-48685566	1338699	1338705	7	3.82635	205.651	0.546621	0.653879	0.202533	0.196477
26796	chr5	131900767	131900974	0.426515	0.119347	chr5:131900467-131901759	1592958	1592964	7	2.15018	205.631	0.307168	0.365295	0.2026	0.196477
12468	chr15	76906830	76907073	0.500345	0.718584	chr15:76906548-76909153	684784	684791	8	1.74592	205.239	-0.218239	-0.333726	0.203142	0.196873
4070	chr10	82290468	82290711	0.106759	0.291089	chr10:82287803-82291025	189026	189033	8	1.47464	204.99	-0.18433	-0.269556	0.203616	0.197139
34840	chr8	90384995	90385241	0.69536	0.217123	chr8:90384746-90385848	1937994	1938001	8	3.8259	204.983	0.478238	0.638302	0.203684	0.197139
30755	chr7	127703227	127703476	0.157993	0.0957878	chr7:127702555-127705978	1848977	1848983	7	0.435433	204.912	0.0622048	0.106066	0.203887	0.197206
19494	chr2	155326939	155327173	0.839838	0.337118	chr2:155306322-155327231	1170771	1170777	7	3.51904	204.898	0.50272	0.654503	0.204022	0.197208
32917	chr8	111588765	111589005	0.609092	0.253502	chr8:111580395-111589682	1958840	1958847	8	2.84473	204.487	0.355591	0.57438	0.204496	0.197537
11878	chr15	27573964	27574240	0.48935	0.190783	chr15:27571795-27577891	653504	653512	9	2.6871	204.2	0.298567	0.336648	0.205038	0.197931
7147	chr11	97962756	97963032	0.737405	0.422957	chr11:97961790-97967589	345470	345477	8	2.51559	204.03	0.314448	0.487393	0.205173	0.197932
32648	chr7	98183494	98183788	0.145883	0.398415	chr7:98182933-98186042	1820024	1820031	8	2.02026	203.921	-0.252532	-0.367169	0.205512	0.198129
971	chr1	186428562	186428847	0.630711	0.225328	chr1:186427297-186429189	102898	102906	9	3.64845	203.728	0.405384	0.592095	0.206121	0.198587
31620	chr7	29872070	29872277	0.617695	0.194193	chr7:29869532-29872347	1765195	1765201	7	2.96451	203.474	0.423502	0.572307	0.206595	0.198849
919	chr1	183857828	183858071	0.488782	0.117214	chr1:183854906-183858210	100771	100778	8	2.97254	203.47	0.371567	0.482111	0.206663	0.198849
12871	chr15	8615309	8615555	0.753474	0.269025	chr15:8614571-8616185	646809	646816	8	3.87559	203.45	0.484449	0.59171	0.206798	0.19885
28210	chr5	77940718	77940967	0.541691	0.177394	chr5:77940208-77941017	1511288	1511295	8	2.91438	203.341	0.364297	0.485062	0.207137	0.199046
22385	chr3	30297393	30297603	0.171851	0.552228	chr3:30297390-30298278	1226227	1226233	7	2.66264	203.033	-0.380377	-0.456705	0.207543	0.199242
36066	chr9	36894350	36894596	0.174175	0.59005	chr9:36893231-36899162	2018251	2018258	8	3.327	202.985	-0.415875	-0.689131	0.207611	0.199242
16529	chr18	33921118	33921331	0.483702	0.176525	chr18:33918816-33921488	928242	928248	7	2.15024	202.721	0.307177	0.44971	0.208017	0.199438
9281	chr13	38156421	38156664	0.610853	0.217001	chr13:38154641-38162853	512833	512840	8	3.15082	202.675	0.393852	0.573174	0.208153	0.199438
13653	chr16	29925242	29925524	0.738544	0.295462	chr16:29925032-29930261	770900	770908	9	3.98774	202.655	0.443082	0.482595	0.20822	0.199438
34865	chr8	90853342	90853552	0.706163	0.341394	chr8:90847324-90853882	1938809	1938815	7	2.55338	202.365	0.364769	0.641283	0.208627	0.199697
5907	chr11	5700448	5700691	0.681159	0.336645	chr11:5698678-5702389	242746	242753	8	2.75611	202.343	0.344514	0.552638	0.20883	0.199762
21756	chr3	116797996	116798233	0.6489	0.184808	chr3:116797993-116802786	1286096	1286102	7	3.24865	202.16	0.464093	0.690943	0.209101	0.199827
2993	chr10	30529906	30530152	0.578594	0.205148	chr10:30529612-30535585	127025	127032	8	2.98757	202.138	0.373446	0.56766	0.209168	0.199827
12746	chr15	82984860	82985070	0.35146	0.745262	chr15:82984410-82985123	701917	701923	7	2.75661	202.096	-0.393802	-0.506712	0.209304	0.199827
18357	chr19	53733102	53733381	0.671112	0.291084	chr19:53732679-53733601	1044976	1044984	9	3.42025	201.946	0.380028	0.548641	0.209642	0.199892
29099	chr6	142658543	142658825	0.430301	0.107761	chr6:142657841-142661623	1718992	1719000	9	2.90285	201.938	0.322539	0.411146	0.20971	0.199892
4694	chr11	106073225	106073552	0.487191	0.20282	chr11:106071140-106075523	369498	369505	8	2.27497	201.936	0.284371	0.487943	0.209778	0.199892
13288	chr15	98923037	98923250	0.460503	0.12164	chr15:98920797-98930304	734024	734030	7	2.37204	201.777	0.338863	0.40543	0.210049	0.199956
30805	chr7	130437064	130437271	0.183494	0.364818	chr7:130436159-130441415	1851886	1851892	7	1.26927	201.767	-0.181324	-0.291572	0.210184	0.199956
23733	chr4	124089552	124089759	0.477871	0.740025	chr4:124088259-124090017	1380953	1380959	7	1.83508	201.718	-0.262154	-0.377006	0.210252	0.199956
21656	chr3	107458983	107459229	0.712925	0.328581	chr3:107458066-107463031	1279755	1279762	8	3.07475	201.676	0.384344	0.632289	0.210455	0.20002
30479	chr7	115821813	115822056	0.628498	0.187029	chr7:115820970-115827076	1833741	1833748	8	3.53175	201.557	0.441469	0.604341	0.210794	0.200213
18215	chr19	47371396	47371645	0.267872	0.77191	chr19:47366995-47372628	1039317	1039324	8	4.0323	201.468	-0.504038	-0.607674	0.210929	0.200213
6841	chr11	87913061	87913307	0.164007	0.441328	chr11:87913058-87918795	326011	326018	8	2.21857	201.235	-0.277321	-0.461034	0.211742	0.200855
6280	chr11	69156069	69156315	0.356402	0.196223	chr11:69154539-69157875	291143	291150	8	1.28143	201.098	0.160179	0.235216	0.211877	0.200855
298	chr1	136330378	136330621	0.191303	0.557384	chr1:136326623-136331100	69157	69164	8	2.92864	200.806	-0.36608	-0.497869	0.212486	0.201302
15109	chr17	31830055	31830265	0.286321	0.101483	chr17:31827362-31830745	850317	850323	7	1.29387	200.726	0.184838	0.219834	0.212622	0.201302
25188	chr4	43440507	43440768	0.13459	0.392037	chr4:43434063-43453126	1329222	1329229	8	2.05957	200.476	-0.257447	-0.384746	0.212825	0.201365
6228	chr11	67272198	67272444	0.145432	0.484175	chr11:67269923-67272540	287689	287696	8	2.70994	200.275	-0.338743	-0.57276	0.213028	0.201428
15817	chr17	62772703	62772952	0.465861	0.164216	chr17:62772667-62773360	891283	891290	8	2.41316	199.957	0.301645	0.400176	0.213502	0.201682
29177	chr6	145828051	145828297	0.69851	0.244618	chr6:145819351-145833352	1722245	1722252	8	3.63114	199.955	0.453892	0.630203	0.21357	0.201682
17413	chr18	82959795	82960074	0.192409	0.47814	chr18:82959630-82964199	974024	974032	9	2.57158	199.866	-0.285731	-0.37959	0.213773	0.201743
33469	chr8	126299073	126299280	0.577311	0.187332	chr8:126295604-126300938	1991905	1991911	7	2.72985	199.8	0.389979	0.502356	0.213976	0.201743
33992	chr8	36577783	36577993	0.458231	0.142297	chr8:36577711-36579322	1893720	1893726	7	2.21154	199.743	0.315934	0.419212	0.214044	0.201743
21167	chr2	73110749	73110929	0.550205	0.258703	chr2:73110749-73114641	1109949	1109954	6	1.74901	199.408	0.291501	0.397404	0.214653	0.202121
4323	chr10	94749399	94749690	0.721946	0.205887	chr10:94745171-94749855	200617	200624	8	4.12847	199.351	0.516059	0.705721	0.214789	0.202121
3563	chr10	68668297	68668543	0.878409	0.552293	chr10:68663028-68669421	154116	154123	8	2.60893	199.255	0.326116	0.469372	0.214856	0.202121
15102	chr17	31586189	31586432	0.562153	0.18415	chr17:31583368-31587329	850083	850089	7	2.64601	199.176	0.378002	0.503561	0.215127	0.202247
9126	chr13	24836519	24837105	0.620194	0.235524	chr13:24834508-24841070	505381	505388	8	3.07735	198.83	0.384669	0.499669	0.215737	0.202691
26225	chr5	115804300	115804513	0.359853	0.146489	chr5:115801969-115822770	1555271	1555277	7	1.49355	198.756	0.213365	0.300078	0.216075	0.20288
22564	chr3	51318014	51318281	0.786294	0.290999	chr3:51308981-51318358	1235537	1235544	8	3.96236	198.35	0.495295	0.654749	0.216685	0.203249
1840	chr1	75245353	75245593	0.659181	0.214917	chr1:75241868-75253895	37514	37521	8	3.55411	198.34	0.444264	0.762452	0.21682	0.203249
6720	chr11	83260805	83261012	0.67361	0.23257	chr11:83254697-83265082	318979	318985	7	3.08728	198.321	0.44104	0.612087	0.216956	0.203249
23876	chr4	128156306	128156546	0.487518	0.201272	chr4:128155091-128158741	1389303	1389310	8	2.28997	198.314	0.286246	0.421724	0.217023	0.203249
10700	chr14	29453474	29453723	0.196172	0.449938	chr14:29452478-29456621	586526	586533	8	2.03013	198.293	-0.253767	-0.321029	0.217159	0.203249
19212	chr2	131834989	131835232	0.344341	0.15897	chr2:131834929-131837655	1155214	1155221	8	1.48297	198.276	0.185372	0.27725	0.217294	0.203249
8449	chr12	8325188	8325434	0.316699	0.143713	chr12:8323181-8329764	414463	414470	8	1.38389	198.236	0.172987	0.288095	0.217497	0.20331
31441	chr7	27038874	27039120	0.505966	0.222511	chr7:27033802-27047433	1753690	1753697	8	2.26763	198.069	0.283454	0.472884	0.217836	0.20336
36417	chr9	54561579	54561792	0.258486	0.69783	chr9:54561087-54565057	2036021	2036027	7	3.07541	198.03	-0.439345	-0.623243	0.217904	0.20336
13194	chr15	97485848	97486058	0.805994	0.564998	chr15:97484536-97487018	726495	726501	7	1.68697	197.914	0.240996	0.367526	0.217971	0.20336
35271	chr9	107764694	107764907	0.237895	0.554941	chr9:107763887-107767718	2087389	2087395	7	2.21932	197.685	-0.317046	-0.431551	0.218174	0.20336
3388	chr10	60774586	60774796	0.783504	0.449704	chr10:60772764-60780098	144815	144821	7	2.3366	197.653	0.3338	0.541051	0.218242	0.20336
32650	chr7	98183932	98184178	0.0860144	0.321161	chr7:98182933-98186042	1820035	1820042	8	1.88118	197.501	-0.235147	-0.294193	0.218378	0.20336
37327	chrX	11829152	11829398	0.693518	0.259502	chrX:11828831-11830919	2120169	2120176	8	3.47213	197.268	0.434016	0.58914	0.218716	0.203547
33403	chr8	12487220	12487400	0.228904	0.73483	chr8:12485210-12487450	1877019	1877024	6	3.03556	196.761	-0.505926	-0.613379	0.219461	0.204111
31248	chr7	18249872	18250079	0.598605	0.267249	chr7:18249272-18256244	1738965	1738971	7	2.31949	196.713	0.331356	0.43555	0.219732	0.204234
31321	chr7	18872707	18872917	0.326081	0.142739	chr7:18872212-18875116	1744089	1744095	7	1.28339	196.459	0.183342	0.237441	0.220341	0.204672
19836	chr2	166931302	166931509	0.133584	0.323429	chr2:166923908-166932151	1193652	1193658	7	1.32891	196.368	-0.189845	-0.268767	0.220544	0.204732
25256	chr4	45204339	45204546	0.408069	0.779194	chr4:45200431-45206624	1333853	1333859	7	2.59788	196.258	-0.371125	-0.465739	0.220815	0.204854
23426	chr4	108334802	108335045	0.715638	0.177506	chr4:108330513-108335197	1363566	1363573	8	4.30506	196.108	0.538132	0.660401	0.221086	0.204977
35377	chr9	110570740	110570950	0.716663	0.478215	chr9:110568480-110579629	2094933	2094939	7	1.66914	196.029	0.238448	0.384747	0.221357	0.205099
8399	chr12	81180315	81180522	0.301302	0.0967298	chr12:81174597-81182795	449859	449865	7	1.43201	195.946	0.204572	0.263141	0.221628	0.205218
2055	chr1	91803160	91803445	0.207201	0.586018	chr1:91791515-91803629	49712	49719	8	3.03054	195.915	-0.378817	-0.553166	0.221763	0.205218
20212	chr2	180706088	180706295	0.249082	0.505056	chr2:180703344-180707506	1216451	1216457	7	1.79181	195.797	-0.255973	-0.425264	0.221966	0.205277
3560	chr10	68660273	68660516	0.674132	0.242376	chr10:68659503-68662546	153923	153930	8	3.45404	195.515	0.431755	0.617366	0.222237	0.205326
23205	chr3	96648498	96648717	0.488095	0.16511	chr3:96641393-96648995	1269629	1269635	7	2.26089	195.423	0.322985	0.360611	0.222373	0.205326
29311	chr6	25638213	25638459	0.820685	0.362769	chr6:25637688-25641686	1639284	1639291	8	3.66333	195.398	0.457916	0.604725	0.22244	0.205326
36155	chr9	42649336	42649549	0.487432	0.166302	chr9:42645420-42650941	2022559	2022565	7	2.24791	195.341	0.32113	0.426169	0.222576	0.205326
36349	chr9	50356019	50356261	0.0758153	0.200688	chr9:50354531-50356853	2032671	2032678	8	0.998979	195.022	-0.124872	-0.177034	0.223592	0.205987
1844	chr1	75247051	75247306	0.784264	0.34292	chr1:75241868-75253895	37561	37568	8	3.53075	194.896	0.441344	0.582023	0.223727	0.205987
1730	chr1	72144132	72144342	0.400987	0.144904	chr1:72143721-72146284	31199	31205	7	1.79258	194.752	0.256083	0.335198	0.223998	0.205987
28389	chr5	94344120	94344330	0.133975	0.363534	chr5:94339790-94345561	1517981	1517987	7	1.60691	194.747	-0.229558	-0.328183	0.224066	0.205987
4490	chr11	101573563	101573806	0.172823	0.632836	chr11:101573281-101573947	358058	358065	8	3.68011	194.716	-0.460014	-0.606416	0.224133	0.205987
32495	chr7	80952057	80952303	0.747218	0.264923	chr7:80950263-80953495	1812152	1812159	8	3.85836	194.656	0.482295	0.649618	0.224201	0.205987
35186	chr9	106229207	106229441	0.516284	0.24117	chr9:106224995-106230146	2081393	2081399	7	1.9258	194.641	0.275114	0.503697	0.224269	0.205987
950	chr1	185738483	185738696	0.699118	0.290768	chr1:185732371-185740201	102441	102447	7	2.85844	194.427	0.408349	0.622074	0.224472	0.206041
15222	chr17	34234445	34234652	0.172612	0.370161	chr17:34232430-34244429	858005	858011	7	1.38284	194.315	-0.197549	-0.266884	0.224607	0.206041
9955	chr13	74228559	74228775	0.449606	0.219466	chr13:74228454-74231048	548079	548085	7	1.61099	193.913	0.230141	0.32859	0.22542	0.206592
1903	chr1	77388448	77388724	0.647473	0.355173	chr1:77388133-77390702	40074	40081	8	2.3384	193.878	0.2923	0.515334	0.225488	0.206592
9200	chr13	31811410	31811656	0.470722	0.188009	chr13:31804700-31812305	508929	508936	8	2.26171	193.817	0.282713	0.327083	0.225758	0.206708
22045	chr3	138682903	138683105	0.340776	0.56256	chr3:138674572-138684912	1300544	1300549	6	1.33071	193.65	-0.221784	-0.35474	0.225894	0.206708
34033	chr8	38198862	38199096	0.42891	0.759798	chr8:38198577-38203115	1895463	1895469	7	2.31622	193.466	-0.330888	-0.416973	0.226165	0.206748
15525	chr17	46125483	46125690	0.743721	0.520489	chr17:46118319-46125745	876684	876690	7	1.56263	193.459	0.223232	0.426174	0.226232	0.206748
10784	chr14	33212135	33212378	0.534454	0.269902	chr14:33212111-33215216	591103	591110	8	2.11642	193.424	0.264552	0.425595	0.226368	0.206748
28320	chr5	91295655	91295884	0.46671	0.173206	chr5:91295655-91300236	1514802	1514807	6	1.76103	193.34	0.293505	0.367216	0.226571	0.206748
18479	chr19	57060201	57060447	0.231144	0.665264	chr19:57059445-57065420	1048939	1048946	8	3.47295	193.336	-0.434119	-0.471209	0.226639	0.206748
16716	chr18	42112076	42112322	0.513994	0.153809	chr18:42111128-42113004	940315	940322	8	2.88148	193.275	0.360185	0.534795	0.226842	0.206801
21515	chr2	9793723	9793953	0.794534	0.363909	chr2:9793579-9806189	1057590	1057596	7	3.01438	193.264	0.430625	0.675063	0.226977	0.206801
786	chr1	174398927	174399134	0.318048	0.119252	chr1:174396839-174401728	94325	94331	7	1.39157	193.137	0.198796	0.272009	0.227248	0.206916
11185	chr14	62147074	62147287	0.586998	0.186089	chr14:62144947-62149138	614282	614288	7	2.80637	193.082	0.40091	0.491103	0.227384	0.206916
32081	chr7	46248770	46249013	0.193416	0.452484	chr7:46242638-46249444	1793008	1793015	8	2.07255	192.805	-0.259069	-0.340387	0.227722	0.207097
31302	chr7	18682174	18682384	0.241811	0.131003	chr7:18679528-18683357	1743111	1743117	7	0.775654	192.522	0.110808	0.167971	0.228061	0.20714
6319	chr11	69651346	69651595	0.539794	0.244689	chr11:69647591-69651835	294983	294990	8	2.36083	192.501	0.295104	0.400589	0.228128	0.20714
17184	chr18	74105461	74105701	0.244546	0.569798	chr18:74104006-74106628	962366	962373	8	2.60201	192.475	-0.325252	-0.506633	0.228264	0.20714
18016	chr19	43497284	43497494	0.236949	0.615862	chr19:43492184-43497550	1026147	1026153	7	2.65239	192.451	-0.378913	-0.629005	0.228332	0.20714
36256	chr9	44627976	44628219	0.501389	0.262576	chr9:44627936-44635503	2027937	2027944	8	1.9105	192.293	0.238813	0.331332	0.228941	0.207556
8544	chr12	86064500	86064707	0.328885	0.597755	chr12:86064041-86067307	456751	456757	7	1.88209	192.281	-0.26887	-0.374549	0.229076	0.207556
4872	chr11	114485382	114485631	0.0892344	0.224439	chr11:114481307-114489783	380003	380010	8	1.08164	192.262	-0.135205	-0.24532	0.229212	0.207556
3594	chr10	69548262	69548511	0.747045	0.359887	chr10:69546117-69551860	155467	155474	8	3.09726	192.084	0.387157	0.544305	0.229483	0.207603
11143	chr14	60128809	60129022	0.632932	0.222222	chr14:60126228-60129235	612253	612259	7	2.87497	192.038	0.41071	0.488167	0.229618	0.207603
18005	chr19	4268330	4268576	0.426442	0.189884	chr19:4267349-4271706	980500	980507	8	1.89247	192.022	0.236558	0.323847	0.229686	0.207603
19909	chr2	168266069	168266330	0.714401	0.267169	chr2:168261770-168272223	1198273	1198280	8	3.57785	191.945	0.447232	0.671736	0.230024	0.207782
6911	chr11	89985488	89985698	0.176412	0.443178	chr11:89985488-89986412	328313	328319	7	1.86736	191.888	-0.266765	-0.500572	0.230295	0.207895
9576	chr13	52597523	52597730	0.240583	0.0970453	chr13:52594848-52597798	527359	527365	7	1.00477	191.853	0.143538	0.188701	0.230431	0.207895
32057	chr7	45742251	45742497	0.280983	0.139031	chr7:45737310-45742634	1791850	1791857	8	1.13562	191.518	0.141953	0.186584	0.230905	0.20815
32867	chr8	109828042	109828285	0.160129	0.520794	chr8:109824413-109828951	1956856	1956863	8	2.88532	191.505	-0.360665	-0.495239	0.23104	0.20815
16585	chr18	36044102	36044312	0.299259	0.64385	chr18:36044099-36047903	931313	931319	7	2.41214	191.377	-0.344591	-0.475562	0.231243	0.20815
26091	chr5	114059553	114059793	0.338974	0.689089	chr5:114051553-114060076	1543663	1543670	8	2.80092	191.183	-0.350115	-0.499114	0.231514	0.20815
31098	chr7	142915671	142915944	0.188446	0.434794	chr7:142913847-142919290	1866591	1866598	8	1.97078	191.139	-0.246348	-0.352215	0.231582	0.20815
7531	chr12	111427838	111428084	0.604659	0.212183	chr12:111424124-111430284	481691	481698	8	3.13981	191.032	0.392476	0.501334	0.231785	0.20815
7547	chr12	111817485	111817817	0.58246	0.177105	chr12:111817449-111831410	483416	483422	7	2.83748	190.949	0.405355	0.451577	0.231853	0.20815
30890	chr7	134509739	134509946	0.132854	0.281179	chr7:134506420-134511137	1856011	1856017	7	1.03828	190.858	-0.148326	-0.200172	0.232056	0.20815
20500	chr2	29832736	29832946	0.628737	0.169289	chr2:29832736-29833358	1076358	1076364	7	3.21614	190.734	0.459448	0.564792	0.232191	0.20815
33648	chr8	13108385	13108655	0.557323	0.141716	chr8:13103464-13109306	1877710	1877717	8	3.32486	190.676	0.415607	0.527514	0.232327	0.20815
4048	chr10	81557556	81557766	0.217394	0.124611	chr10:81556611-81559576	188135	188141	7	0.64948	190.615	0.0927829	0.138584	0.23253	0.20815
12763	chr15	83421808	83422021	0.145062	0.327519	chr15:83421493-83426205	702704	702710	7	1.2772	190.387	-0.182458	-0.26493	0.232665	0.20815
5537	chr11	35871758	35872031	0.326639	0.646973	chr11:35869943-35872334	258743	258750	8	2.56267	190.334	-0.320334	-0.523865	0.232733	0.20815
33172	chr8	119880378	119880626	0.367565	0.148666	chr8:119878041-119881995	1971791	1971797	7	1.53229	190.332	0.218899	0.328161	0.232801	0.20815
13277	chr15	98725072	98725318	0.185831	0.425408	chr15:98717762-98729680	733060	733067	8	1.91662	190.071	-0.239578	-0.383007	0.233004	0.20815
28697	chr6	119140393	119140603	0.430216	0.174049	chr6:119140148-119146411	1698451	1698457	7	1.79317	190.01	0.256167	0.348883	0.233072	0.20815
2698	chr10	126947356	126947566	0.697274	0.865277	chr10:126947041-126950512	230241	230247	7	1.17603	189.991	-0.168004	-0.21563	0.233139	0.20815
34646	chr8	83743832	83744078	0.544448	0.142755	chr8:83742608-83745040	1927315	1927322	8	3.21354	189.936	0.401693	0.66278	0.233342	0.20815
12129	chr15	5185965	5186198	0.158979	0.497187	chr15:5181345-5194296	644625	644631	7	2.36745	189.936	-0.338208	-0.490003	0.23341	0.20815
26528	chr5	123270389	123270602	0.704679	0.372706	chr5:123267632-123277465	1577664	1577670	7	2.32381	189.854	0.331973	0.396505	0.233546	0.20815
35671	chr9	121170769	121171012	0.616709	0.276392	chr9:121170220-121173229	2110352	2110359	8	2.72253	189.662	0.340317	0.6057	0.233749	0.20815
10588	chr14	20770667	20770901	0.593833	0.287318	chr14:20768921-20781737	581461	581467	7	2.1456	189.626	0.306515	0.523268	0.233816	0.20815
32777	chr8	108149172	108149382	0.529055	0.155123	chr8:108145591-108154715	1950712	1950718	7	2.61752	189.528	0.373932	0.424113	0.234223	0.208321
7065	chr11	96666809	96667019	0.130311	0.581154	chr11:96664361-96667430	339107	339113	7	3.1559	189.452	-0.450843	-0.551804	0.23429	0.208321
2953	chr10	24513420	24513666	0.199474	0.513974	chr10:24513132-24513745	124895	124902	8	2.516	189.128	-0.3145	-0.429091	0.234697	0.208546
31549	chr7	28752309	28752519	0.195478	0.448433	chr7:28751820-28754869	1761278	1761284	7	1.77069	189.08	-0.252955	-0.353594	0.2349	0.208546
4592	chr11	102927539	102927788	0.644273	0.237867	chr11:102926898-102929480	363755	363762	8	3.25125	189.071	0.406407	0.514901	0.234967	0.208546
4659	chr11	104973011	104973230	0.427186	0.169922	chr11:104972870-104973725	367690	367696	7	1.80085	188.958	0.257264	0.41599	0.235306	0.208721
36729	chr9	65430090	65430264	0.267991	0.153831	chr9:65426706-65430319	2050789	2050794	6	0.684956	188.7	0.114159	0.15689	0.235645	0.20883
25627	chr4	8674954	8675194	0.702187	0.31438	chr4:8673889-8680379	1313086	1313093	8	3.10246	188.679	0.387807	0.635416	0.235712	0.20883
12970	chr15	89259736	89259985	0.614279	0.234866	chr15:89250980-89260273	714733	714740	8	3.03531	188.589	0.379413	0.50536	0.235983	0.20888
10430	chr14	120047911	120048121	0.705513	0.234884	chr14:120043598-120050022	640178	640184	7	3.2944	188.487	0.470629	0.547099	0.236051	0.20888
180	chr1	132545984	132546158	0.348984	0.184139	chr1:132536967-132547572	63616	63621	6	0.989066	188.273	0.164844	0.240834	0.236457	0.209048
32677	chr7	99056544	99056844	0.705708	0.274809	chr7:99055923-99059464	1821279	1821286	8	3.4472	188.191	0.4309	0.631471	0.236525	0.209048
10579	chr14	20311020	20311290	0.77627	0.264259	chr14:20310669-20311397	580889	580896	8	4.09608	187.906	0.512011	0.614617	0.236931	0.209277
36455	chr9	56233694	56233799	0.69392	0.152189	chr9:56232992-56233867	2037905	2037908	4	2.16693	187.835	0.541732	0.646017	0.237067	0.209277
14997	chr17	28963969	28964215	0.204819	0.509642	chr17:28957726-28966130	844499	844506	8	2.43859	187.671	-0.304823	-0.387198	0.23727	0.209325
24762	chr4	151118916	151119126	0.233461	0.636296	chr4:151112976-151121953	1448748	1448754	7	2.81985	187.514	-0.402836	-0.485237	0.237405	0.209325
17686	chr19	26825707	26825917	0.122794	0.390257	chr19:26825248-26825978	1011423	1011429	7	1.87224	187.225	-0.267463	-0.453175	0.237947	0.209677
4909	chr11	115063048	115063261	0.499233	0.210722	chr11:115059148-115068964	382316	382322	7	2.01958	187.035	0.288511	0.456413	0.238218	0.209719
13595	chr16	22169862	22170069	0.70838	0.218383	chr16:22169469-22170380	767697	767703	7	3.42999	187.013	0.489998	0.639108	0.238285	0.209719
19726	chr2	164459681	164459894	0.706516	0.320367	chr2:164458505-164465433	1185569	1185575	7	2.70305	186.981	0.386149	0.506645	0.238421	0.209719
4530	chr11	102249132	102249345	0.496616	0.229579	chr11:102247800-102257979	360835	360841	7	1.86926	186.891	0.267037	0.354591	0.238624	0.209773
32925	chr8	111605362	111605578	0.176731	0.402496	chr8:111600665-111608407	1959128	1959134	7	1.58035	186.745	-0.225764	-0.543019	0.238895	0.209886
17969	chr19	41904451	41904679	0.467898	0.245777	chr19:41897254-41906812	1023513	1023519	7	1.55485	186.557	0.222121	0.328009	0.239233	0.209922
11159	chr14	60643252	60643429	0.631921	0.276985	chr14:60634227-60644282	612922	612927	6	2.12962	186.544	0.354937	0.386429	0.239301	0.209922
2259	chr10	110561520	110561781	0.263863	0.560292	chr10:110559701-110562084	206907	206913	7	2.075	186.527	-0.296429	-0.426953	0.239437	0.209922
22600	chr3	52117681	52117894	0.235551	0.526175	chr3:52116910-52119238	1236954	1236960	7	2.03437	186.467	-0.290624	-0.41973	0.239504	0.209922
17174	chr18	73819062	73819299	0.719312	0.239773	chr18:73813969-73820317	962036	962042	7	3.35677	186.007	0.479538	0.598527	0.239911	0.210147
21284	chr2	76545102	76545312	0.837396	0.176019	chr2:76536627-76545382	1115722	1115728	7	4.62964	185.873	0.661377	0.70943	0.240046	0.210147
36491	chr9	57350157	57350406	0.693906	0.25009	chr9:57350016-57352184	2039956	2039963	8	3.55052	185.706	0.443815	0.55615	0.240385	0.210253
21689	chr3	108387487	108387736	0.423053	0.126664	chr3:108383856-108389570	1281890	1281897	8	2.37111	185.686	0.296389	0.393965	0.240452	0.210253
12426	chr15	76308094	76308307	0.776337	0.421233	chr15:76296078-76308490	681472	681478	7	2.48573	185.39	0.355104	0.48967	0.240723	0.210366
33271	chr8	123005169	123005382	0.401558	0.137091	chr8:122997869-123006400	1977477	1977483	7	1.85127	185.149	0.264467	0.341199	0.2414	0.210832
21140	chr2	71782430	71782643	0.65726	0.208741	chr2:71779309-71784942	1108478	1108484	7	3.13963	185.096	0.448518	0.70111	0.241603	0.210885
6836	chr11	87797641	87797854	0.694837	0.196363	chr11:87796717-87798292	325684	325690	7	3.48932	184.911	0.498474	0.675675	0.241874	0.210997
30395	chr7	109655037	109655250	0.200858	0.434234	chr7:109654095-109657843	1829895	1829901	7	1.63363	184.592	-0.233376	-0.295996	0.242145	0.211102
24168	chr4	134519850	134520084	0.527123	0.196442	chr4:134519076-134520151	1407431	1407436	6	1.98409	184.556	0.330681	0.479278	0.242281	0.211102
33765	chr8	23939720	23939939	0.548466	0.141535	chr8:23939051-23943670	1882930	1882936	7	2.84852	184.203	0.406931	0.537691	0.242755	0.211383
20622	chr2	32135298	32135511	0.525304	0.182565	chr2:32133526-32135880	1083911	1083917	7	2.39917	184.176	0.342739	0.401636	0.24289	0.211383
11736	chr15	103076575	103076788	0.83562	0.388496	chr15:103076503-103077095	749444	749450	7	3.12986	183.948	0.447123	0.591409	0.243296	0.211612
20472	chr2	28883277	28883487	0.564814	0.218978	chr2:28882153-28883881	1074911	1074917	7	2.42085	183.789	0.345836	0.531404	0.243703	0.211768
22210	chr3	152207652	152207880	0.765956	0.521749	chr3:152201752-152208502	1307828	1307834	7	1.70945	183.737	0.244206	0.299984	0.243838	0.211768
2757	chr10	127782151	127782358	0.495257	0.162277	chr10:127776591-127788388	234096	234102	7	2.33086	183.705	0.33298	0.500709	0.243906	0.211768
8490	chr12	84942362	84942569	0.656757	0.136997	chr12:84942359-84944490	454047	454053	7	3.63832	183.626	0.51976	0.583376	0.244109	0.211805
11746	chr15	103144619	103144826	0.171147	0.463396	chr15:103141240-103145091	749774	749780	7	2.04574	183.575	-0.292248	-0.362859	0.244312	0.211805
7411	chr12	108420324	108420534	0.787221	0.416417	chr12:108410779-108429746	473779	473785	7	2.59563	183.536	0.370804	0.509879	0.24438	0.211805
35292	chr9	107966789	107966996	0.226394	0.589212	chr9:107966645-107974809	2088484	2088490	7	2.53973	183.302	-0.362819	-0.525936	0.245057	0.21226
6576	chr11	77424201	77424411	0.162052	0.430824	chr11:77422551-77425535	310181	310187	7	1.8814	183.234	-0.268772	-0.407273	0.245192	0.21226
19889	chr2	167852253	167852622	0.479995	0.143242	chr2:167846504-167853876	1197077	1197083	7	2.35727	182.989	0.336753	0.506376	0.245599	0.212421
18895	chr2	11698101	11698314	0.627468	0.348458	chr2:11693766-11701536	1059506	1059512	7	1.95306	182.951	0.279009	0.36339	0.245666	0.212421
11328	chr14	68912337	68912547	0.252161	0.126644	chr14:68911118-68917088	621583	621589	7	0.878615	182.836	0.125516	0.216257	0.246005	0.21259
17964	chr19	41853367	41853613	0.760486	0.270676	chr19:41853121-41856787	1023126	1023133	8	3.91848	182.778	0.48981	0.601102	0.246276	0.212692
12708	chr15	82033093	82033303	0.577075	0.26376	chr15:82028058-82038144	699954	699960	7	2.19321	182.674	0.313315	0.398076	0.246411	0.212692
21838	chr3	123228738	123228948	0.280709	0.0997507	chr3:123227522-123229424	1289938	1289944	7	1.26671	182.281	0.180958	0.222712	0.247427	0.213377
28193	chr5	77213309	77213546	0.446035	0.16622	chr5:77212817-77218692	1510329	1510335	7	1.9587	182.22	0.279815	0.396292	0.247495	0.213377
21652	chr3	107226976	107227186	0.197382	0.66417	chr3:107225539-107233477	1279498	1279504	7	3.26752	182.139	-0.466789	-0.609282	0.247765	0.213486
17095	chr18	67518129	67518342	0.262896	0.584937	chr18:67514662-67520073	958777	958783	7	2.25429	182.069	-0.322041	-0.499187	0.247969	0.213537
30473	chr7	115268072	115268285	0.742243	0.278651	chr7:115267207-115268794	1833669	1833675	7	3.24515	182.035	0.463592	0.725674	0.248307	0.213703
37498	chrX	150965058	150965286	0.10255	0.283778	chrX:150962751-150965887	2154900	2154906	7	1.26859	181.999	-0.181228	-0.244187	0.248578	0.213729
7920	chr12	39288114	39288327	0.142873	0.610324	chr12:39287243-39292757	426226	426232	7	3.27216	181.987	-0.467451	-0.554651	0.248646	0.213729
19564	chr2	157254135	157254342	0.703996	0.160383	chr2:157250627-157260388	1175912	1175918	7	3.80529	181.956	0.543612	0.683867	0.248849	0.213729
20665	chr2	32703193	32703403	0.197803	0.403175	chr2:32696664-32703963	1086947	1086953	7	1.4376	181.949	-0.205371	-0.392209	0.248917	0.213729
10441	chr14	120509966	120510209	0.603642	0.247627	chr14:120509138-120515930	640582	640589	8	2.84812	181.843	0.356015	0.493483	0.249187	0.213829
33078	chr8	114799808	114800018	0.76402	0.453187	chr8:114795425-114801385	1967502	1967508	7	2.17583	181.824	0.310832	0.398385	0.249323	0.213829
20407	chr2	26289677	26289890	0.679748	0.287618	chr2:26289641-26290807	1070755	1070761	7	2.74491	181.647	0.392129	0.586254	0.249729	0.213987
24471	chr4	141145094	141145301	0.189236	0.483604	chr4:141142151-141147946	1431026	1431032	7	2.06058	181.569	-0.294368	-0.44471	0.249797	0.213987
24454	chr4	140889127	140889403	0.507394	0.329748	chr4:140885779-140892041	1430307	1430313	7	1.24352	181.376	0.177646	0.357722	0.250271	0.214269
36878	chr9	75161800	75162006	0.736703	0.491273	chr9:75160271-75162223	2058786	2058792	7	1.71801	181.138	0.24543	0.348835	0.25088	0.2146
21991	chr3	136611792	136612005	0.573208	0.189289	chr3:136605192-136612085	1298580	1298586	7	2.68743	181.095	0.383919	0.470124	0.250948	0.2146
31661	chr7	30266789	30267002	0.639501	0.218605	chr7:30264153-30273543	1767595	1767601	7	2.94627	180.957	0.420895	0.584402	0.251287	0.214765
22572	chr3	51366855	51367062	0.543605	0.278364	chr3:51363365-51367113	1235726	1235732	7	1.85669	180.665	0.265241	0.364022	0.251761	0.215045
37782	chrX	55480102	55480309	0.176655	0.530223	chrX:55479082-55483686	2130970	2130976	7	2.47498	180.592	-0.353568	-0.422934	0.252099	0.21521
1889	chr1	75435446	75435656	0.885804	0.594273	chr1:75433634-75442256	39746	39752	7	2.04071	180.493	0.29153	0.385105	0.25237	0.215317
7555	chr12	111877784	111878019	0.11901	0.329927	chr12:111876209-111879682	483932	483938	7	1.47642	180.415	-0.210917	-0.302621	0.252573	0.215366
19172	chr2	130326178	130326400	0.540493	0.206087	chr2:130324870-130330098	1152595	1152601	7	2.34084	180.199	0.334406	0.493104	0.252912	0.21553
37957	chrX	82029684	82029891	0.121607	0.472686	chrX:82028335-82030579	2137213	2137219	7	2.45755	179.924	-0.351078	-0.473452	0.253386	0.215621
27360	chr5	149519857	149520070	0.832392	0.462587	chr5:149519857-149520438	1629276	1629282	7	2.58864	179.869	0.369805	0.565802	0.253453	0.215621
35622	chr9	120237439	120237649	0.261978	0.669107	chr9:120237367-120238002	2108231	2108237	7	2.8499	179.805	-0.407129	-0.487535	0.253657	0.215621
27772	chr5	36798046	36798253	0.335457	0.152279	chr5:36796648-36803703	1488902	1488908	7	1.28225	179.753	0.183178	0.225476	0.253792	0.215621
26789	chr5	131817909	131818119	0.697504	0.267796	chr5:131817592-131824669	1592773	1592779	7	3.00796	179.69	0.429708	0.538371	0.253927	0.215621
30515	chr7	118280647	118280893	0.136254	0.415755	chr7:118280644-118283718	1834922	1834929	8	2.23601	179.65	-0.279501	-0.390448	0.253995	0.215621
20495	chr2	29692112	29692319	0.175989	0.367645	chr2:29689537-29693328	1076055	1076061	7	1.34159	179.494	-0.191655	-0.224589	0.254198	0.215621
33760	chr8	23725432	23725642	0.641263	0.251809	chr8:23721023-23726885	1882728	1882734	7	2.72618	179.485	0.389454	0.481395	0.254266	0.215621
21225	chr2	75739189	75739363	0.514138	0.168753	chr2:75738388-75740783	1113906	1113911	6	2.07231	179.476	0.345385	0.419886	0.254334	0.215621
9228	chr13	34658316	34658559	0.190594	0.49462	chr13:34654621-34661574	510276	510283	8	2.43221	179.074	-0.304026	-0.392679	0.255011	0.216071
1341	chr1	36500804	36501017	0.147771	0.312745	chr1:36490103-36505719	13813	13819	7	1.15482	178.939	-0.164974	-0.249745	0.255349	0.216234
13160	chr15	96618642	96618849	0.808516	0.467717	chr15:96617832-96620026	724875	724881	7	2.3856	178.737	0.3408	0.412125	0.256027	0.216683
26022	chr5	112722864	112723074	0.34278	0.78295	chr5:112722306-112724577	1538629	1538635	7	3.08119	178.681	-0.44017	-0.503998	0.256297	0.216702
11925	chr15	31202617	31202830	0.280981	0.744459	chr15:31202440-31204220	655546	655552	7	3.24435	178.6	-0.463479	-0.600431	0.256433	0.216702
8713	chr13	100095693	100095903	0.680803	0.244354	chr13:100085948-100096289	561832	561838	7	3.05514	178.583	0.436449	0.701617	0.256501	0.216702
19915	chr2	168279763	168279977	0.380999	0.149267	chr2:168279763-168282397	1198433	1198439	7	1.62212	178.446	0.231732	0.348287	0.256636	0.216702
29022	chr6	136870733	136870943	0.245851	0.653024	chr6:136870232-136872478	1716091	1716097	7	2.85021	178.339	-0.407172	-0.580459	0.256907	0.216768
23488	chr4	114410180	114410423	0.573463	0.282649	chr4:114409124-114411986	1366124	1366130	7	2.0357	178.316	0.290815	0.431011	0.257042	0.216768
29183	chr6	145955912	145956086	0.327061	0.658376	chr6:145951829-145958159	1722474	1722479	6	1.98789	178.29	-0.331315	-0.446872	0.257178	0.216768
11976	chr15	35100096	35100315	0.196536	0.458254	chr15:35098720-35101249	657351	657357	7	1.83203	178.268	-0.261718	-0.365365	0.257313	0.216768
18982	chr2	120420896	120421067	0.2893	0.108555	chr2:120420701-120424923	1142004	1142009	6	1.08447	178.145	0.180746	0.230295	0.257449	0.216768
14650	chr17	15529094	15529301	0.126198	0.387101	chr17:15528671-15532360	820367	820373	7	1.82632	178.009	-0.260902	-0.301641	0.257787	0.216929
24877	chr4	153346609	153346786	0.713183	0.204281	chr4:153342703-153347804	1457858	1457863	6	3.05341	177.953	0.508902	0.667631	0.25799	0.216976
27220	chr5	145435104	145435314	0.562399	0.231166	chr5:145431670-145435833	1620887	1620893	7	2.31863	177.865	0.331233	0.587826	0.258193	0.217024
23294	chr4	100763934	100764108	0.657184	0.359139	chr4:100762034-100764258	1356275	1356280	6	1.78827	177.673	0.298045	0.375232	0.258464	0.217128
37050	chr9	88126126	88126333	0.459965	0.184958	chr9:88123791-88129022	2066634	2066640	7	1.92505	177.576	0.275007	0.383366	0.258667	0.217175
16514	chr18	32700828	32701035	0.48943	0.170018	chr18:32699814-32705161	927553	927559	7	2.23588	177.467	0.319412	0.391038	0.259006	0.217335
14534	chr16	96230328	96230499	0.441618	0.174996	chr16:96230298-96234086	810314	810319	6	1.59974	177.182	0.266623	0.343759	0.259683	0.21778
25761	chr5	100910089	100910296	0.614748	0.33023	chr5:100910065-100916660	1522387	1522393	7	1.99163	177.125	0.284518	0.346479	0.259886	0.217826
3993	chr10	80642821	80642992	0.880612	0.60955	chr10:80642066-80649884	182434	182439	6	1.62637	176.984	0.271061	0.373192	0.260157	0.21793
12889	chr15	87863871	87864081	0.361758	0.665862	chr15:87862759-87865600	709690	709696	7	2.12873	176.591	-0.304104	-0.452409	0.261308	0.21877
16704	chr18	38992792	38992999	0.65676	0.153004	chr18:38992507-38993193	939820	939826	7	3.52629	176.364	0.503756	0.720506	0.26185	0.218932
18678	chr19	7263479	7263689	0.5625	0.229467	chr19:7262846-7265254	997060	997066	7	2.33123	176.348	0.333033	0.474673	0.261985	0.218932
8132	chr12	66345472	66345649	0.185901	0.549477	chr12:66345436-66346435	436614	436619	6	2.18145	176.312	-0.363575	-0.452913	0.262053	0.218932
28187	chr5	75983646	75983853	0.218614	0.728329	chr5:75983223-75984552	1509944	1509950	7	3.568	176.187	-0.509715	-0.673517	0.262121	0.218932
17542	chr19	12081980	12082193	0.847543	0.533094	chr19:12071313-12083167	1003541	1003547	7	2.20114	176.113	0.314449	0.403986	0.262324	0.218932
16942	chr18	60745618	60745828	0.404242	0.141696	chr18:60744370-60751024	949940	949946	7	1.83782	176.101	0.262546	0.37164	0.262392	0.218932
30709	chr7	127062707	127062884	0.732225	0.28977	chr7:127061586-127065589	1845812	1845817	6	2.65474	176	0.442456	0.588483	0.262663	0.218967
7179	chr11	98272675	98272885	0.475749	0.162279	chr11:98268965-98276528	347686	347692	7	2.19429	175.941	0.31347	0.379515	0.26273	0.218967
3091	chr10	40990408	40990693	0.470335	0.210716	chr10:40990408-40992966	131295	131301	7	1.81733	175.902	0.259619	0.346007	0.262933	0.219012
4892	chr11	114706132	114706339	0.28148	0.61839	chr11:114705532-114706867	381048	381054	7	2.35837	175.681	-0.33691	-0.568822	0.263407	0.219283
12406	chr15	76055867	76056074	0.704871	0.258884	chr15:76054883-76061310	679397	679403	7	3.12191	175.437	0.445987	0.580752	0.263881	0.219487
28758	chr6	121000902	121001115	0.623333	0.459315	chr6:120999362-121001246	1701122	1701128	7	1.14812	175.366	0.164018	0.330627	0.263949	0.219487
13806	chr16	35989143	35989353	0.596138	0.157297	chr16:35987532-35992742	779143	779149	7	3.07188	175.227	0.438841	0.514604	0.264288	0.219555
29287	chr6	22517830	22518040	0.15348	0.514077	chr6:22517755-22518523	1638089	1638095	7	2.52418	175.221	-0.360597	-0.464045	0.264355	0.219555
31577	chr7	28989485	28989695	0.583386	0.175226	chr7:28988550-28992433	1762976	1762982	7	2.85712	175.163	0.40816	0.55654	0.264559	0.219555
18364	chr19	53749507	53749678	0.603891	0.249624	chr19:53748967-53749740	1045045	1045050	6	2.1256	175.125	0.354267	0.443067	0.264626	0.219555
11157	chr14	60640396	60640606	0.756904	0.346325	chr14:60634227-60644282	612849	612855	7	2.87405	174.919	0.410578	0.631393	0.264897	0.219645
9452	chr13	46515434	46515680	0.630407	0.236521	chr13:46512406-46516510	520895	520901	7	2.7572	174.775	0.393885	0.493521	0.265033	0.219645
2477	chr10	120287123	120287348	0.654733	0.321848	chr10:120287018-120287695	217405	217411	7	2.33019	174.665	0.332885	0.428223	0.265439	0.219847
178	chr1	132542020	132542254	0.479784	0.159429	chr1:132536967-132547572	63514	63520	7	2.24248	174.635	0.320355	0.461225	0.265574	0.219847
36318	chr9	48582523	48582736	0.748611	0.328762	chr9:48581844-48591444	2031435	2031441	7	2.93895	174.54	0.419849	0.552535	0.265777	0.219892
3693	chr10	75682973	75683312	0.458087	0.193606	chr10:75680143-75683608	160782	160788	7	1.85137	174.369	0.264481	0.357172	0.266048	0.219914
25596	chr4	83559287	83559497	0.206185	0.771878	chr4:83558969-83560187	1349444	1349450	7	3.95985	174.367	-0.565693	-0.730387	0.266116	0.219914
37041	chr9	87525317	87525527	0.163696	0.411236	chr9:87525212-87533712	2066083	2066089	7	1.73278	174.319	-0.24754	-0.32501	0.266251	0.219914
12234	chr15	59482698	59482932	0.515917	0.140458	chr15:59481109-59486418	668206	668212	7	2.62822	174.12	0.375459	0.598209	0.266861	0.220137
21308	chr2	76733100	76733310	0.735148	0.19006	chr2:76732872-76733682	1116111	1116117	7	3.81562	173.926	0.545088	0.714036	0.267064	0.220137
35219	chr9	107254755	107254968	0.18609	0.411049	chr9:107251975-107262058	2083923	2083929	7	1.57471	173.915	-0.224959	-0.25534	0.267132	0.220137
1772	chr1	74054127	74054301	0.688585	0.283911	chr1:74052720-74060185	32802	32807	6	2.42805	173.912	0.404674	0.57399	0.267199	0.220137
3309	chr10	59009371	59009611	0.780039	0.357161	chr10:59009371-59013503	141456	141461	6	2.53726	173.901	0.422877	0.539229	0.267267	0.220137
9614	chr13	54081824	54082034	0.142062	0.279553	chr13:54080537-54082628	529212	529218	7	0.962439	173.82	-0.137491	-0.21568	0.267538	0.220215
37419	chrX	136970001	136970223	0.146538	0.460913	chrX:136967337-136973359	2151133	2151139	7	2.20062	173.728	-0.314375	-0.382257	0.267741	0.220215
10236	chr13	99794380	99794590	0.711756	0.242072	chr13:99793423-99798928	561431	561437	7	3.28779	173.699	0.469684	0.642128	0.267809	0.220215
33312	chr8	123518258	123518435	0.741225	0.503742	chr8:123514903-123521725	1980299	1980304	6	1.42489	173.524	0.237482	0.340758	0.26808	0.220292
29707	chr6	5441512	5441689	0.834389	0.142149	chr6:5441512-5442235	1632640	1632645	6	4.15344	173.424	0.69224	0.719557	0.268283	0.220292
25960	chr5	111221367	111221577	0.355625	0.670121	chr5:111218222-111222383	1534861	1534867	7	2.20147	173.383	-0.314495	-0.41723	0.26835	0.220292
28704	chr6	119158185	119158398	0.737379	0.390086	chr6:119158113-119160568	1698616	1698622	7	2.43105	173.186	0.347293	0.542679	0.268757	0.220391
25955	chr5	111079314	111079485	0.181628	0.0784911	chr5:111078159-111081019	1534629	1534634	6	0.618819	173.185	0.103137	0.127646	0.268824	0.220391
33061	chr8	114627012	114627219	0.508094	0.165544	chr8:114627009-114634564	1966835	1966841	7	2.39785	173.029	0.34255	0.543162	0.269028	0.220391
5103	chr11	117900740	117900953	0.361427	0.613738	chr11:117893888-117903399	396530	396536	7	1.76618	173.014	-0.252311	-0.316205	0.269095	0.220391
37784	chrX	55480570	55480778	0.10745	0.59694	chrX:55479082-55483686	2130983	2130989	7	3.42643	172.932	-0.48949	-0.667997	0.269298	0.220391
34171	chr8	48240966	48241143	0.387252	0.149535	chr8:48237543-48242091	1901400	1901405	6	1.4263	172.903	0.237717	0.30205	0.269366	0.220391
8593	chr12	87718864	87719086	0.624634	0.236653	chr12:87718753-87719952	459086	459092	7	2.71586	172.782	0.387981	0.577794	0.269705	0.220422
191	chr1	133071261	133071468	0.395102	0.826303	chr1:133069118-133074499	64138	64144	7	3.01841	172.762	-0.431202	-0.509928	0.26984	0.220422
34785	chr8	87869794	87870001	0.154048	0.434354	chr8:87864531-87870883	1935366	1935372	7	1.96214	172.621	-0.280305	-0.353945	0.269976	0.220422
36106	chr9	40366784	40366994	0.28357	0.706512	chr9:40366037-40369234	2020129	2020135	7	2.96059	172.547	-0.422942	-0.537523	0.270246	0.220422
25090	chr4	35542774	35542981	0.400845	0.628659	chr4:35542666-35543533	1323864	1323870	7	1.5947	172.457	-0.227814	-0.380976	0.270314	0.220422
37774	chrX	54362447	54362657	0.185412	0.349184	chrX:54359867-54363658	2130453	2130459	7	1.1464	172.399	-0.163771	-0.306992	0.270382	0.220422
31439	chr7	27038002	27038176	0.495442	0.196629	chr7:27033802-27047433	1753666	1753671	6	1.79287	172.342	0.298812	0.323316	0.27045	0.220422
4357	chr10	95910150	95910385	0.372298	0.712845	chr10:95908914-95911275	201840	201846	7	2.38383	172.283	-0.340547	-0.50007	0.270788	0.220564
8038	chr12	55233999	55234212	0.645056	0.334184	chr12:55233894-55235506	430816	430822	7	2.1761	172.24	0.310872	0.439787	0.270924	0.220564
6062	chr11	60598429	60598639	0.38592	0.135152	chr11:60591933-60598916	280699	280705	7	1.75538	172.097	0.250769	0.347768	0.271194	0.220663
10007	chr13	81969727	81969934	0.452904	0.230512	chr13:81969409-81969994	550705	550711	7	1.55674	172.008	0.222392	0.361018	0.271533	0.220771
13525	chr16	18709392	18709602	0.372959	0.766748	chr16:18709110-18709739	763584	763590	7	2.75652	171.976	-0.393789	-0.572368	0.271736	0.220771
22268	chr3	154139965	154140175	0.265838	0.736552	chr3:154138954-154140611	1309872	1309878	7	3.295	171.78	-0.470714	-0.582793	0.271939	0.220771
2904	chr10	22334215	22334425	0.558451	0.215084	chr10:22332830-22336355	123065	123071	7	2.40357	171.773	0.343367	0.468899	0.272007	0.220771
1086	chr1	191615115	191615325	0.776823	0.476413	chr1:191613003-191616068	107774	107780	7	2.10287	171.769	0.30041	0.591757	0.272075	0.220771
7617	chr12	113116179	113116389	0.809847	0.330342	chr12:113109388-113132659	487809	487815	7	3.35653	171.696	0.479505	0.600853	0.272278	0.220814
37730	chrX	48857132	48857306	0.130677	0.408735	chrX:48854268-48861203	2128146	2128151	6	1.66835	171.384	-0.278058	-0.409124	0.272684	0.221011
386	chr1	140388194	140388365	0.200177	0.801796	chr1:140387840-140388816	73750	73755	6	3.60972	171.212	-0.601619	-0.696783	0.27282	0.221011
5356	chr11	20444429	20444654	0.470431	0.152323	chr11:20441418-20444718	249886	249892	7	2.22676	171.138	0.318108	0.467615	0.273226	0.221219
33694	chr8	13892375	13892546	0.34568	0.16986	chr8:13889095-13892689	1879306	1879311	6	1.05492	170.658	0.17582	0.220712	0.274242	0.221919
19412	chr2	152637213	152637423	0.664153	0.342221	chr2:152632568-152637763	1166802	1166808	7	2.25352	170.537	0.321932	0.46551	0.274512	0.222017
29524	chr6	3953140	3953365	0.158961	0.480648	chr6:3953065-3954684	1631907	1631913	7	2.25181	170.117	-0.321687	-0.437078	0.275122	0.222321
24703	chr4	149949277	149949490	0.623783	0.284102	chr4:149948981-149955903	1443997	1444003	7	2.37777	170.099	0.339681	0.585369	0.27519	0.222321
7657	chr12	113581634	113581841	0.714478	0.296347	chr12:113580665-113581966	491106	491112	7	2.92692	170.052	0.418132	0.598822	0.275393	0.222356
33267	chr8	123004024	123004255	0.569943	0.259779	chr8:122997869-123006400	1977447	1977453	7	2.17115	169.957	0.310164	0.460152	0.275596	0.222356
9271	chr13	37942233	37942449	0.451236	0.139931	chr13:37936854-37942750	512321	512326	6	1.86783	169.841	0.311305	0.440179	0.275799	0.222356
15168	chr17	33237256	33237466	0.447221	0.790868	chr17:33235425-33238768	852961	852967	7	2.40553	169.704	-0.343647	-0.452897	0.276002	0.222356
233	chr1	134706148	134706361	0.216546	0.67857	chr1:134706043-134710147	66042	66048	7	3.23416	169.684	-0.462023	-0.571811	0.27607	0.222356
35551	chr9	118773432	118773609	0.584834	0.170877	chr9:118767390-118776961	2103559	2103564	6	2.48374	169.683	0.413957	0.516817	0.276138	0.222356
5327	chr11	18908903	18909077	0.566977	0.243023	chr11:18907300-18911689	248425	248430	6	1.94372	169.278	0.323954	0.618572	0.276679	0.222604
20749	chr2	35485150	35485360	0.293509	0.67766	chr2:35482890-35485669	1091582	1091588	7	2.68906	169.191	-0.384151	-0.45495	0.276747	0.222604
37222	chr9	99171572	99171782	0.281521	0.639886	chr9:99166144-99172189	2074740	2074746	7	2.50855	168.961	-0.358365	-0.452014	0.277086	0.222688
24487	chr4	142120572	142120779	0.849679	0.503209	chr4:142120284-142121144	1431785	1431791	7	2.42529	168.933	0.34647	0.546788	0.277153	0.222688
33736	chr8	18580258	18580486	0.605885	0.208769	chr8:18578927-18581315	1881384	1881390	7	2.77981	168.757	0.397116	0.625104	0.277492	0.222839
9572	chr13	52457905	52458118	0.228963	0.596448	chr13:52456690-52458871	527140	527146	7	2.5724	168.401	-0.367485	-0.55505	0.278304	0.22329
18022	chr19	43567410	43567581	0.678921	0.191151	chr19:43566906-43580004	1026308	1026313	6	2.92662	168.375	0.48777	0.706614	0.27844	0.22329
17908	chr19	40379875	40380085	0.727509	0.23614	chr19:40378069-40382224	1020754	1020760	7	3.43958	168.302	0.491369	0.696604	0.278508	0.22329
22340	chr3	27375118	27375292	0.41551	0.184108	chr3:27373471-27377411	1224493	1224498	6	1.38841	168.194	0.231402	0.305357	0.278778	0.223348
17132	chr18	69468914	69469124	0.608646	0.220814	chr18:69468210-69472752	960280	960286	7	2.71482	168.089	0.387832	0.55186	0.279049	0.223348
13630	chr16	26018959	26019175	0.162131	0.462841	chr16:26018482-26022708	769641	769646	6	1.80425	167.998	-0.300709	-0.362565	0.279117	0.223348
38013	chrX	95245980	95246190	0.158671	0.482154	chrX:95244007-95247202	2140126	2140132	7	2.26438	167.957	-0.323483	-0.478135	0.279185	0.223348
29784	chr6	64666032	64666245	0.174318	0.545563	chr6:64662361-64666434	1663461	1663467	7	2.59871	167.904	-0.371244	-0.412588	0.279388	0.223389
7166	chr11	98193636	98193846	0.814515	0.29866	chr11:98192184-98197870	346754	346760	7	3.61098	167.728	0.515854	0.624236	0.27993	0.223621
35545	chr9	118650816	118651026	0.218656	0.825713	chr9:118649520-118651434	2103195	2103201	7	4.2494	167.682	-0.607058	-0.706804	0.280065	0.223621
19919	chr2	168294110	168294290	0.416592	0.704075	chr2:168290285-168297660	1198626	1198631	6	1.7249	167.67	-0.287483	-0.381507	0.280133	0.223621
17974	chr19	41985124	41985298	0.785243	0.544656	chr19:41985121-41989000	1023812	1023817	6	1.44352	167.508	0.240586	0.366255	0.280607	0.223801
2704	chr10	12697031	12697372	0.481825	0.203643	chr10:12696272-12700466	117145	117151	7	1.94728	167.372	0.278182	0.424511	0.28081	0.223801
32780	chr8	108157455	108157662	0.741506	0.326826	chr8:108155921-108162852	1950872	1950878	7	2.90276	167.271	0.41468	0.598862	0.281081	0.223801
12681	chr15	81680179	81680359	0.751855	0.276126	chr15:81679969-81687564	698395	698400	6	2.85437	167.249	0.475729	0.561257	0.281148	0.223801
28089	chr5	72783204	72783414	0.13467	0.476445	chr5:72780794-72785283	1505126	1505132	7	2.39242	167.212	-0.341775	-0.525811	0.281216	0.223801
36936	chr9	78265253	78265835	0.218364	0.471856	chr9:78264293-78268416	2061500	2061506	7	1.77445	167.195	-0.253492	-0.383663	0.281352	0.223801
13256	chr15	98592986	98593160	0.697682	0.510403	chr15:98584828-98593720	731284	731289	6	1.12368	167.182	0.187279	0.254341	0.281419	0.223801
616	chr1	166086940	166087153	0.312088	0.109044	chr1:166080824-166088070	84480	84486	7	1.42131	167.03	0.203045	0.291675	0.281961	0.224111
31423	chr7	26968327	26968540	0.21635	0.395943	chr7:26965217-26974630	1753028	1753034	7	1.25716	166.736	-0.179594	-0.277958	0.282503	0.224421
14600	chr17	12267127	12267364	0.706957	0.40237	chr17:12266594-12267587	817578	817584	7	2.13211	166.617	0.304587	0.443184	0.282909	0.224623
11800	chr15	12682882	12683089	0.460932	0.145651	chr15:12681589-12691110	649910	649916	7	2.20697	166.541	0.315281	0.67463	0.283248	0.224744
29849	chr6	72167750	72167963	0.641383	0.291329	chr6:72163155-72169446	1666358	1666364	7	2.45038	166.448	0.350054	0.674431	0.283451	0.224744
29151	chr6	145006098	145006305	0.538882	0.27418	chr6:145003129-145006435	1721095	1721101	7	1.85291	166.426	0.264702	0.315619	0.283518	0.224744
26450	chr5	121714946	121715120	0.657331	0.310488	chr5:121707351-121717945	1571772	1571777	6	2.08106	166.362	0.346843	0.608775	0.283925	0.224945
13938	chr16	4563242	4563416	0.307234	0.772699	chr16:4561875-4565229	751549	751554	6	2.79279	166.269	-0.465465	-0.574507	0.284263	0.225093
34716	chr8	86957980	86958190	0.268536	0.132881	chr8:86955726-86959952	1930946	1930952	7	0.949585	166.155	0.135655	0.241033	0.284534	0.225106
21252	chr2	76508789	76509017	0.698869	0.268747	chr2:76507224-76517079	1114951	1114957	7	3.01086	166.051	0.430122	0.633171	0.28467	0.225106
33365	chr8	124415001	124415214	0.18438	0.589665	chr8:124414509-124415470	1983676	1983682	7	2.837	166.042	-0.405286	-0.674974	0.284737	0.225106
6490	chr11	74987229	74987529	0.324212	0.189321	chr11:74978359-74990250	305033	305038	6	0.809348	165.726	0.134891	0.250354	0.285482	0.225506
12480	chr15	77591361	77591571	0.365807	0.665946	chr15:77586469-77591862	685356	685362	7	2.10098	165.721	-0.300139	-0.457494	0.28555	0.225506
25248	chr4	45003037	45003217	0.323965	0.167057	chr4:44999242-45006640	1333210	1333215	6	0.94145	165.537	0.156908	0.222634	0.286024	0.22576
22011	chr3	138001002	138001182	0.708633	0.315547	chr3:138000252-138008610	1299382	1299387	6	2.35851	165.331	0.393085	0.50721	0.286295	0.225853
26289	chr5	117414411	117414588	0.230266	0.492488	chr5:117414411-117416036	1561123	1561128	6	1.57333	165.128	-0.262222	-0.321404	0.286566	0.225904
27213	chr5	145367201	145367414	0.16467	0.409806	chr5:145365561-145377837	1620367	1620373	7	1.71595	165.094	-0.245136	-0.358077	0.286769	0.225904
13936	chr16	4562366	4562576	0.140828	0.517201	chr16:4561875-4565229	751524	751530	7	2.63461	165.064	-0.376373	-0.500131	0.286836	0.225904
17046	chr18	65222844	65223057	0.692138	0.418619	chr18:65222388-65224069	955913	955919	7	1.91463	165.031	0.273518	0.419605	0.286972	0.225904
37902	chrX	70620126	70620300	0.137056	0.411128	chrX:70620123-70622654	2135739	2135744	6	1.64443	164.941	-0.274071	-0.31701	0.287175	0.225944
27303	chr5	148063007	148063223	0.340949	0.138685	chr5:148062863-148065972	1626527	1626532	6	1.21359	164.872	0.202264	0.24523	0.287514	0.226089
4091	chr10	82962444	82962672	0.32846	0.131047	chr10:82961970-82965049	190139	190145	7	1.38189	164.767	0.197413	0.289538	0.287784	0.226137
35591	chr9	119745939	119746146	0.807594	0.485221	chr9:119741510-119747308	2106773	2106779	7	2.25661	164.599	0.322373	0.399549	0.288123	0.226137
6778	chr11	85662423	85662633	0.128293	0.584849	chr11:85636618-85663868	322681	322687	7	3.19589	164.538	-0.456556	-0.54229	0.288258	0.226137
17826	chr19	37274872	37275049	0.660794	0.198025	chr19:37270807-37275357	1017811	1017816	6	2.77661	164.517	0.462769	0.507505	0.288326	0.226137
22221	chr3	152285572	152285857	0.705348	0.243541	chr3:152283575-152286995	1308206	1308212	7	3.23265	164.493	0.461807	0.633605	0.288394	0.226137
5840	chr11	53871970	53872180	0.0873262	0.236835	chr11:53870365-53873707	270485	270491	7	1.04656	164.367	-0.149509	-0.246849	0.288597	0.226137
15937	chr17	7014841	7015018	0.384429	0.713727	chr17:7014559-7021396	814165	814170	6	1.97579	164.32	-0.329298	-0.3755	0.288732	0.226137
33939	chr8	35068319	35068744	0.65263	0.265849	chr8:35065164-35072589	1891863	1891869	7	2.70747	164.304	0.386782	0.509876	0.2888	0.226137
3817	chr10	79254924	79255098	0.200134	0.412596	chr10:79253950-79271892	168105	168110	6	1.27477	164.149	-0.212462	-0.292809	0.289139	0.226268
34410	chr8	73390653	73390827	0.393282	0.845237	chr8:73390290-73391682	1913325	1913330	6	2.71173	164.115	-0.451955	-0.526281	0.289274	0.226268
31057	chr7	141328517	141328691	0.110084	0.408215	chr7:141323250-141328750	1864297	1864302	6	1.78878	163.986	-0.298131	-0.329225	0.28968	0.226466
30752	chr7	127678424	127678601	0.803649	0.510042	chr7:127665052-127683081	1848839	1848844	6	1.76164	163.893	0.293607	0.407348	0.289884	0.226505
18618	chr19	6377758	6377932	0.754619	0.226594	chr19:6373058-6377986	992709	992714	6	3.16815	163.784	0.528025	0.617403	0.29029	0.226703
37934	chrX	74048561	74048735	0.22948	0.614336	chrX:74046148-74049841	2136555	2136560	6	2.30914	163.625	-0.384856	-0.47708	0.290696	0.226833
5745	chr11	50272518	50272884	0.572727	0.19028	chr11:50271040-50275842	265483	265488	6	2.29468	163.576	0.382447	0.453327	0.290764	0.226833
13335	chr15	99551005	99551179	0.340798	0.187003	chr15:99549469-99554861	736954	736959	6	0.922765	163.523	0.153794	0.2252	0.291102	0.226867
2441	chr10	119613061	119613316	0.592127	0.255385	chr10:119610972-119615952	216069	216075	7	2.35719	163.444	0.336742	0.431746	0.291238	0.226867
15250	chr17	34610830	34611040	0.182055	0.32245	chr17:34603308-34611861	860830	860836	7	0.982772	163.417	-0.140396	-0.204465	0.291373	0.226867
3055	chr10	39531301	39531472	0.56236	0.800307	chr10:39531017-39531658	129670	129675	6	1.42768	163.383	-0.237947	-0.339958	0.291441	0.226867
14307	chr16	89707748	89707949	0.656479	0.304515	chr16:89704835-89709258	797594	797599	6	2.11178	163.349	0.351964	0.459175	0.291576	0.226867
10105	chr13	95207427	95207640	0.328704	0.719609	chr13:95206411-95207702	554824	554830	7	2.73634	163.25	-0.390905	-0.652749	0.291847	0.226958
3176	chr10	43591192	43591402	0.365715	0.179342	chr10:43589008-43591955	135950	135956	7	1.30461	163.193	0.186373	0.271005	0.292118	0.227049
10360	chr14	116567540	116567750	0.720175	0.303681	chr14:116566688-116567832	636342	636348	7	2.91546	163.085	0.416494	0.479988	0.292592	0.227231
8546	chr12	86065766	86065937	0.207919	0.529616	chr12:86064041-86067307	456787	456792	6	1.93018	163.065	-0.321697	-0.428465	0.29266	0.227231
5206	chr11	120043773	120043986	0.462307	0.132789	chr11:120042861-120058234	404865	404871	7	2.30663	162.907	0.329518	0.58389	0.293066	0.227427
11795	chr15	12644861	12645071	0.597051	0.180565	chr15:12644821-12646236	649843	649849	7	2.9154	162.766	0.416486	0.538922	0.29354	0.227541
7318	chr12	103825392	103825566	0.671004	0.209933	chr12:103824957-103825721	468616	468621	6	2.76642	162.755	0.461071	0.719234	0.293608	0.227541
5194	chr11	119864090	119864270	0.549144	0.116162	chr11:119858490-119864795	403895	403900	6	2.59789	162.751	0.432982	0.487703	0.293676	0.227541
24955	chr4	154737114	154737288	0.293742	0.625124	chr4:154727403-154739343	1463659	1463664	6	1.98829	162.624	-0.331382	-0.453196	0.294014	0.227684
24307	chr4	137706404	137706611	0.381792	0.144623	chr4:137704586-137708901	1418695	1418701	7	1.66018	162.425	0.237169	0.291298	0.294488	0.227916
33769	chr8	23940776	23940986	0.767993	0.380227	chr8:23939051-23943670	1882960	1882966	7	2.71436	162.369	0.387766	0.514572	0.294624	0.227916
12343	chr15	74240426	74240633	0.191035	0.56219	chr15:74240141-74240842	673412	673418	7	2.59808	162.295	-0.371155	-0.552679	0.294827	0.227954
12189	chr15	58116645	58116819	0.779757	0.487389	chr15:58116411-58117759	666372	666377	6	1.75421	162.177	0.292369	0.370699	0.29503	0.227992
11330	chr14	68913249	68913453	0.460336	0.204277	chr14:68911118-68917088	621609	621614	6	1.53636	162.103	0.25606	0.423513	0.295233	0.228029
18660	chr19	7125453	7125654	0.572735	0.160751	chr19:7119751-7127741	996430	996435	6	2.4719	162.042	0.411984	0.45749	0.295572	0.228104
21681	chr3	108315074	108315284	0.669984	0.277644	chr3:108313619-108317341	1281114	1281120	7	2.74638	161.952	0.39234	0.478179	0.295639	0.228104
8501	chr12	85079519	85079690	0.638868	0.288141	chr12:85076194-85086830	454553	454558	6	2.10437	161.827	0.350728	0.445328	0.29591	0.228194
10958	chr14	53389647	53389854	0.37879	0.747894	chr14:53383384-53394150	600611	600617	7	2.58373	161.524	-0.369104	-0.459984	0.29652	0.228492
8051	chr12	55778969	55779208	0.524771	0.189431	chr12:55777765-55782303	431410	431416	7	2.34738	161.4	0.33534	0.432486	0.296655	0.228492
27555	chr5	24608321	24608573	0.636696	0.242694	chr5:24608285-24612494	1475947	1475953	7	2.75802	161.244	0.394002	0.59385	0.296993	0.228492
7109	chr11	97340563	97340776	0.400582	0.74697	chr11:97340281-97354635	342238	342243	6	2.07833	161.021	-0.346388	-0.536187	0.297197	0.228492
6266	chr11	68912900	68913074	0.130409	0.396279	chr11:68909626-68914214	289797	289802	6	1.59522	160.927	-0.26587	-0.368266	0.297264	0.228492
2194	chr10	104951279	104951492	0.22444	0.723165	chr10:104951138-104951851	203763	203769	7	3.49108	160.861	-0.498726	-0.701138	0.297332	0.228492
3113	chr10	41879658	41879865	0.69685	0.329922	chr10:41879655-41887310	132757	132763	7	2.56849	160.797	0.366927	0.53978	0.297467	0.228492
15514	chr17	46014951	46015161	0.552225	0.234435	chr17:46011082-46020378	875765	875771	7	2.22453	160.792	0.31779	0.482142	0.297535	0.228492
12602	chr15	79833290	79833461	0.564764	0.12291	chr15:79832681-79846003	694129	694134	6	2.65112	160.463	0.441854	0.542273	0.298415	0.229025
16192	chr17	84088190	84088400	0.172633	0.481611	chr17:84087005-84098186	907762	907767	6	1.85386	160.248	-0.308977	-0.413328	0.298686	0.229025
618	chr1	166087819	166087994	0.559138	0.168926	chr1:166080824-166088070	84505	84510	6	2.34127	160.223	0.390212	0.517975	0.298754	0.229025
965	chr1	186426283	186426459	0.630597	0.181331	chr1:186424898-186426815	102848	102853	6	2.6956	160.131	0.449266	0.581551	0.298957	0.229025
5220	chr11	120175073	120175247	0.560077	0.176453	chr11:120161817-120175329	406538	406543	6	2.30174	160.072	0.383624	0.502257	0.299093	0.229025
36322	chr9	48584524	48584695	0.854358	0.427637	chr9:48581844-48591444	2031492	2031497	6	2.56032	160.067	0.426721	0.494152	0.29916	0.229025
32382	chr7	75330064	75330238	0.192392	0.0861416	chr7:75328261-75330701	1806039	1806044	6	0.6375	159.932	0.10625	0.148801	0.299499	0.229166
22945	chr3	88081198	88081378	0.269617	0.60926	chr3:88080043-88087314	1253859	1253864	6	2.03786	159.758	-0.339643	-0.43221	0.300176	0.229488
5993	chr11	58996618	58996789	0.789726	0.452458	chr11:58990214-58998658	276036	276041	6	2.02361	159.667	0.337268	0.420004	0.300447	0.229488
16666	chr18	37819713	37819923	0.436589	0.179092	chr18:37814628-37822955	936798	936804	7	1.80248	159.644	0.257497	0.357818	0.300582	0.229488
24567	chr4	147627396	147627570	0.760823	0.344911	chr4:147625491-147628820	1435885	1435890	6	2.49547	159.557	0.415911	0.52188	0.30065	0.229488
33781	chr8	24005055	24005232	0.798398	0.500783	chr8:24003635-24006478	1883207	1883212	6	1.78569	159.517	0.297616	0.513392	0.300785	0.229488
28664	chr6	118160713	118160887	0.122754	0.212635	chr6:118160200-118165983	1697442	1697447	6	0.539281	159.483	-0.0898802	-0.125205	0.300853	0.229488
4132	chr10	84349428	84349652	0.731414	0.334446	chr10:84346642-84349870	191956	191961	6	2.38181	159.307	0.396968	0.527392	0.30153	0.229886
6804	chr11	86792057	86792267	0.787377	0.395326	chr11:86791667-86792334	323783	323789	7	2.74436	158.993	0.392052	0.634162	0.302004	0.230128
20274	chr2	18605926	18606157	0.324827	0.186702	chr2:18604042-18609407	1062259	1062264	6	0.828751	158.91	0.138125	0.190606	0.302275	0.230216
28568	chr6	113461836	113462091	0.488216	0.14864	chr6:113456878-113464389	1692779	1692785	7	2.37703	158.836	0.339576	0.422329	0.302546	0.230272
20436	chr2	27294340	27294550	0.618584	0.322671	chr2:27293950-27299027	1072691	1072697	7	2.07139	158.738	0.295913	0.562946	0.302749	0.230272
33294	chr8	123371490	123371664	0.554853	0.269747	chr8:123369034-123385350	1978362	1978367	6	1.71064	158.722	0.285106	0.464947	0.302817	0.230272
18674	chr19	7233921	7234095	0.173077	0.489047	chr19:7231205-7236691	996948	996953	6	1.89582	158.646	-0.31597	-0.377122	0.30302	0.230308
35177	chr9	106093309	106093480	0.760337	0.47624	chr9:106092194-106095315	2080977	2080982	6	1.70458	158.505	0.284097	0.437753	0.303562	0.230601
27839	chr5	42049578	42049758	0.12975	0.340571	chr5:42046618-42053458	1492727	1492732	6	1.26493	158.32	-0.210821	-0.284821	0.303968	0.230791
30750	chr7	127675364	127675541	0.398457	0.179006	chr7:127665052-127683081	1848760	1848765	6	1.31671	158.01	0.219451	0.266064	0.304781	0.231289
23258	chr3	9815653	9815827	0.141239	0.42068	chr3:9814970-9816343	1221205	1221210	6	1.67665	157.989	-0.279441	-0.411203	0.304984	0.231324
17644	chr19	24238794	24238968	0.771009	0.318498	chr19:24237222-24244453	1008693	1008698	6	2.71507	157.938	0.452511	0.598147	0.305187	0.231343
3875	chr10	79684853	79685066	0.569456	0.297421	chr10:79681711-79686404	173247	173253	7	1.90425	157.9	0.272035	0.546501	0.305322	0.231343
6110	chr11	6193131	6193275	0.68056	0.184646	chr11:6191021-6193346	243952	243956	5	2.47957	157.853	0.495914	0.537187	0.305593	0.231413
35028	chr8	98321114	98321288	0.610508	0.31056	chr8:98320868-98326015	1947047	1947052	6	1.79969	157.839	0.299949	0.530741	0.305729	0.231413
2044	chr1	91581450	91581624	0.558905	0.245932	chr1:91581309-91583980	48475	48480	6	1.87783	157.716	0.312972	0.371121	0.305999	0.231483
11866	chr15	27462070	27462244	0.828335	0.221408	chr15:27462067-27463141	653269	653274	6	3.64156	157.684	0.606927	0.702273	0.306135	0.231483
28904	chr6	127295205	127295382	0.236767	0.718704	chr6:127294637-127298237	1710064	1710069	6	2.89162	157.513	-0.481937	-0.574433	0.306473	0.231553
36917	chr9	77792650	77792821	0.762996	0.25601	chr9:77791735-77793075	2060606	2060611	6	3.04192	157.499	0.506986	0.668261	0.306541	0.231553
34495	chr8	74435798	74435969	0.478094	0.144576	chr8:74435039-74438363	1919583	1919588	6	2.00111	157.105	0.333518	0.443801	0.307083	0.231844
11684	chr15	102497624	102497795	0.791523	0.496862	chr15:102496615-102502225	746187	746192	6	1.76796	157.044	0.29466	0.326694	0.307354	0.23193
26968	chr5	137969934	137970180	0.295506	0.539536	chr5:137964648-137973478	1603895	1603900	6	1.46418	156.826	-0.244029	-0.375963	0.307895	0.232085
614	chr1	166083952	166084129	0.580194	0.242269	chr1:166080824-166088070	84397	84402	6	2.02756	156.801	0.337926	0.501817	0.307963	0.232085
21180	chr2	73709547	73709721	0.337929	0.178486	chr2:73709358-73713377	1110450	1110455	6	0.956657	156.776	0.159443	0.239675	0.308031	0.232085
80	chr1	121946972	121947146	0.534834	0.214088	chr1:121946849-121951506	59419	59424	6	1.92448	156.684	0.320746	0.472045	0.308234	0.232119
34003	chr8	37055152	37055365	0.476125	0.154223	chr8:37054636-37060917	1894050	1894056	7	2.25331	156.401	0.321902	0.402136	0.30925	0.232665
37121	chr9	95373819	95374029	0.459911	0.189001	chr9:95361254-95375939	2070166	2070172	7	1.89637	156.38	0.27091	0.324923	0.309385	0.232665
4337	chr10	95117275	95117452	0.778698	0.219402	chr10:95117272-95117919	201294	201299	6	3.35578	156.278	0.559297	0.593411	0.309453	0.232665
12102	chr15	48620662	48620836	0.107441	0.247084	chr15:48619576-48624781	663123	663128	6	0.837859	156.148	-0.139643	-0.170433	0.309656	0.232665
1850	chr1	75250126	75250300	0.440848	0.200291	chr1:75241868-75253895	37640	37645	6	1.44335	156.092	0.240558	0.315637	0.309859	0.232665
11365	chr14	69953573	69953744	0.271205	0.67396	chr14:69952763-69955147	623669	623674	6	2.41653	156.055	-0.402756	-0.519539	0.309995	0.232665
30413	chr7	110416524	110416767	0.653572	0.249306	chr7:110416026-110425064	1830727	1830732	6	2.42559	156.048	0.404265	0.624255	0.310062	0.232665
8352	chr12	77872278	77872488	0.791475	0.269841	chr12:77871963-77872555	447647	447653	7	3.65144	155.952	0.521634	0.590498	0.310469	0.232851
24062	chr4	132361698	132361947	0.465	0.269225	chr4:132356697-132365520	1400121	1400126	6	1.17465	155.867	0.195775	0.416717	0.310807	0.232903
9760	chr13	5865437	5865614	0.223878	0.46963	chr13:5858886-5865974	495074	495079	6	1.47451	155.797	-0.245751	-0.339504	0.310943	0.232903
20788	chr2	38170943	38171114	0.235062	0.120226	chr2:38167969-38176091	1093736	1093741	6	0.689015	155.789	0.114836	0.155993	0.31101	0.232903
8698	chr12	99735715	99735892	0.66845	0.366578	chr12:99731619-99735959	463784	463789	6	1.81123	155.718	0.301872	0.370572	0.31162	0.233139
12318	chr15	73253651	73253822	0.117828	0.404524	chr15:73247067-73258446	672366	672371	6	1.72018	155.711	-0.286696	-0.408822	0.311687	0.233139
37153	chr9	96523892	96524069	0.727158	0.297926	chr9:96523889-96532100	2071626	2071631	6	2.57539	155.647	0.429232	0.581589	0.311891	0.233139
37862	chrX	6979867	6980047	0.37112	0.168264	chrX:6978842-6982386	2115537	2115542	6	1.21713	155.617	0.202855	0.259354	0.311958	0.233139
17393	chr18	82089165	82089342	0.34359	0.698879	chr18:82088949-82089757	972973	972978	6	2.13174	155.503	-0.355289	-0.492388	0.312229	0.233224
7453	chr12	109282698	109282872	0.542654	0.137297	chr12:109281609-109287118	477105	477110	6	2.43214	155.364	0.405356	0.529753	0.312771	0.233443
15850	chr17	65684875	65685055	0.651532	0.211697	chr17:65681000-65685151	892560	892565	6	2.63901	155.356	0.439835	0.633339	0.312839	0.233443
16143	chr17	8123788	8124394	0.509124	0.233301	chr17:8120695-8124511	814818	814823	6	1.65494	155.257	0.275823	0.581673	0.313109	0.233527
18716	chr19	8963836	8964049	0.317513	0.712899	chr19:8961544-8966267	999536	999541	6	2.37232	154.958	-0.395386	-0.50142	0.313854	0.233675
31864	chr7	4126434	4126605	0.645352	0.292337	chr7:4123184-4128220	1726380	1726385	6	2.11809	154.931	0.353015	0.516626	0.313922	0.233675
37692	chrX	44588577	44588755	0.118254	0.401884	chrX:44584870-44591614	2126406	2126411	6	1.70178	154.929	-0.28363	-0.339905	0.31399	0.233675
16713	chr18	42078843	42079020	0.192303	0.102379	chr18:42076248-42079105	940281	940286	6	0.539543	154.915	0.0899238	0.127549	0.314193	0.233675
8926	chr13	116017890	116018067	0.575962	0.208449	chr13:116016464-116018129	573044	573049	6	2.20508	154.893	0.367513	0.408028	0.314328	0.233675
23137	chr3	95196412	95196597	0.153956	0.370257	chr3:95194127-95197425	1265307	1265312	6	1.29781	154.857	-0.216301	-0.346518	0.314464	0.233675
36968	chr9	79978016	79978196	0.679725	0.374329	chr9:79977911-79978491	2062800	2062805	6	1.83237	154.717	0.305396	0.453901	0.31487	0.233675
19482	chr2	155306781	155307023	0.706895	0.306642	chr2:155306322-155327231	1170227	1170232	6	2.40151	154.684	0.400252	0.476488	0.314938	0.233675
9655	chr13	55110998	55111172	0.666608	0.336032	chr13:55110995-55111669	532138	532143	6	1.98346	154.654	0.330576	0.499117	0.315005	0.233675
2724	chr10	127067888	127068065	0.317474	0.78508	chr10:127065683-127073311	231538	231543	6	2.80564	154.653	-0.467606	-0.5922	0.315073	0.233675
3270	chr10	5634623	5634846	0.259635	0.109579	chr10:5631131-5635449	113149	113154	6	0.900337	154.533	0.150056	0.201788	0.315141	0.233675
28646	chr6	117135887	117136064	0.120905	0.284126	chr6:117128222-117136307	1696656	1696661	6	0.979328	154.512	-0.163221	-0.185975	0.315209	0.233675
22208	chr3	152203992	152204172	0.711653	0.259701	chr3:152201752-152208502	1307745	1307750	6	2.71171	154.468	0.451951	0.578446	0.315479	0.233675
13878	chr16	4332873	4333053	0.710035	0.301496	chr16:4332593-4336922	750876	750881	6	2.45124	154.459	0.40854	0.563119	0.315615	0.233675
14217	chr16	84720401	84720551	0.596127	0.315983	chr16:84713771-84720633	794336	794340	5	1.40072	154.428	0.280144	0.365186	0.315683	0.233675
32447	chr7	80030120	80030313	0.599017	0.231531	chr7:80029964-80030817	1809877	1809882	6	2.20492	154.108	0.367486	0.571477	0.316427	0.234074
15016	chr17	29196484	29196658	0.233622	0.49462	chr17:29188542-29197004	845781	845786	6	1.56599	154.015	-0.260998	-0.350289	0.316563	0.234074
38076	chrX	99652278	99652458	0.81707	0.259356	chrX:99650058-99654232	2143479	2143484	6	3.34628	153.954	0.557714	0.67751	0.316698	0.234074
30647	chr7	125870551	125870725	0.287042	0.665511	chr7:125869777-125875450	1840498	1840503	6	2.27082	153.853	-0.378469	-0.580283	0.316969	0.234157
20915	chr2	56927548	56927725	0.689331	0.238047	chr2:56923023-56933876	1098727	1098732	6	2.7077	153.752	0.451284	0.509885	0.317172	0.23419
[truncated: 1,314 more rows]
