# Supplementary material for: Epigenomic Reprogramming of Adult Cardiomyocyte-Derived Cardiac Progenitor Cells
Source: Sci Rep. 2015 Dec 14;5:17686. doi: 10.1038/srep17686 (PMC4677315; doi:10.1038/srep17686)
Supplement: Supplementary Table S7 [file srep17686-s8.xls]

## Sheet: CHARM_720k_CPC_Ctl_dmr
chr	start	end	p1	p2	regionName	indexStart	indexEnd	nprobes	area	ttarea	diff	maxdiff	pval	qval
chr3	137729630	137733235	0.751796	0.29545	chr3:137729612-137733312	419803	419839	37	16.8848	1089.43	0.456346	0.707973	0	0
chr5	124666190	124669309	0.792656	0.358497	chr5:124665687-124669387	496014	496043	30	13.0248	1060.21	0.434159	0.711384	0.000370782	0.0329484
chr11	88712078	88715752	0.709519	0.257922	chr11:88712077-88715777	106387	106422	36	16.2575	895.834	0.451597	0.651277	0.000741565	0.0439311
chr7	107618664	107622160	0.762248	0.343736	chr7:107618539-107622239	583108	583143	36	15.0664	866.214	0.418512	0.716622	0.00111235	0.0494225
chr1	137734478	137737559	0.702475	0.271215	chr1:137734477-137738177	25139	25169	31	13.3691	757.706	0.43126	0.697114	0.00148313	0.0527174
chr14	35401053	35404769	0.672059	0.263754	chr14:35401053-35404827	183619	183656	38	15.5156	705.887	0.408304	0.609271	0.00185391	0.0549139
chr11	94834062	94837070	0.662526	0.281665	chr11:94834037-94840862	107976	108005	30	11.4258	673.076	0.380861	0.643169	0.00222469	0.0564829
chr2	69506041	69508844	0.673767	0.255116	chr2:69505216-69508916	345012	345040	29	12.1409	664.359	0.418651	0.588688	0.00259548	0.0576596
chr13	102461863	102464340	0.686621	0.227688	chr13:102461862-102465562	174308	174332	25	11.4733	612.112	0.458933	0.756113	0.00296626	0.0585749
chr10	5275195	5278092	0.701301	0.31498	chr10:5274517-5278217	40364	40393	30	11.5896	587.631	0.386321	0.694546	0.00333704	0.0593071
chr1	191746644	191749082	0.680712	0.292183	chr1:191745427-191749127	38324	38348	25	9.71322	572.675	0.388529	0.64703	0.00407861	0.0658967
chr13	92015750	92018169	0.658852	0.272354	chr13:92015750-92019450	171511	171534	24	9.27597	566.899	0.386499	0.728186	0.00482017	0.066977
chr6	24545556	24548490	0.622333	0.262583	chr6:24544810-24548510	510220	510247	28	10.073	560.094	0.35975	0.717601	0.00519095	0.066977
chr19	4001544	4004099	0.644034	0.329061	chr19:3997619-4004124	303498	303522	25	7.87432	542.91	0.314973	0.637072	0.00556174	0.066977
chr4	42963484	42966609	0.679366	0.266073	chr4:42962566-42966705	429102	429133	32	13.2254	535.198	0.413293	0.653325	0.00593252	0.066977
chr7	52590577	52592037	0.744814	0.337019	chr7:52587678-52592110	570625	570639	15	6.11694	534.503	0.407796	0.650802	0.0063033	0.066977
chr9	43890046	43892306	0.595593	0.237474	chr9:43890042-43893742	656519	656539	21	7.5205	534.231	0.358119	0.635112	0.00667408	0.066977
chr2	35902052	35903857	0.630298	0.235289	chr2:35902032-35907772	339734	339752	19	7.50518	530.675	0.395009	0.697621	0.00704486	0.066977
chr10	116479987	116483106	0.576755	0.250227	chr10:116479436-116483136	66018	66046	29	9.4693	518.141	0.326528	0.674162	0.00741565	0.066977
chr2	76819872	76822954	0.540534	0.236278	chr2:76819864-76823564	347652	347682	31	9.43192	510.924	0.304255	0.519117	0.00778643	0.066977
chr2	103959965	103962131	0.631519	0.297735	chr2:103959965-103963665	360549	360570	22	7.34325	510.38	0.333784	0.515529	0.00815721	0.066977
chr16	84831932	84834167	0.653965	0.217349	chr16:84831014-84838779	246425	246447	23	10.0422	508.868	0.436616	0.816465	0.00852799	0.066977
chr7	4473305	4476015	0.692596	0.314604	chr7:4473305-4477005	547651	547678	28	10.5838	505.531	0.377992	0.610051	0.00889878	0.066977
chr6	121032590	121034551	0.698966	0.298079	chr6:121030887-121034587	535669	535687	19	7.61684	502.263	0.400886	0.661855	0.00926956	0.066977
chr16	38360747	38362848	0.69874	0.245178	chr16:38359298-38363035	241072	241093	22	9.97837	497.136	0.453562	0.698056	0.00964034	0.066977
chr7	88711136	88712843	0.704648	0.252521	chr7:88711127-88716917	578337	578354	18	8.13828	492.947	0.452127	0.718314	0.0100111	0.066977
chr10	80133990	80136205	0.691189	0.286403	chr10:80133981-80137681	58120	58142	23	9.31007	483.435	0.404786	0.641521	0.0103819	0.066977
chr2	132514137	132516718	0.605952	0.302813	chr2:132512443-132516758	371762	371786	25	7.57846	475.229	0.303139	0.640894	0.0107527	0.066977
chr1	36591848	36593558	0.753652	0.294926	chr1:36591834-36595534	4287	4304	18	8.25706	471.44	0.458726	0.701032	0.0111235	0.066977
chr11	70458149	70459639	0.738506	0.292634	chr11:70458130-70463455	95437	95452	16	7.13396	463.959	0.445873	0.649442	0.0114943	0.066977
chr7	135147055	135148655	0.76319	0.302046	chr7:135145030-135148730	600527	600543	17	7.83946	450.887	0.461144	0.651071	0.011865	0.066977
chr7	52936161	52937861	0.654652	0.24167	chr7:52934188-52940523	571442	571459	18	7.43367	446.509	0.412982	0.60232	0.0122358	0.066977
chr10	80664502	80667497	0.508544	0.243298	chr10:80664042-80667742	59180	59206	27	7.16163	435.903	0.265245	0.442594	0.0126066	0.066977
chr9	50409089	50410794	0.585314	0.229182	chr9:50409045-50414882	659547	659564	18	6.41039	428.661	0.356133	0.65059	0.0129774	0.066977
chr9	110664826	110666921	0.662191	0.280027	chr9:110663224-110666924	679171	679191	21	8.02544	427.49	0.382164	0.719034	0.0133482	0.066977
chr8	87888483	87890846	0.60768	0.296559	chr8:87888483-87892183	629512	629534	23	7.15579	417.736	0.311121	0.58053	0.0137189	0.066977
chr16	57351751	57353666	0.68251	0.234475	chr16:57350429-57354129	243884	243901	18	8.06463	415.807	0.448035	0.743943	0.0140897	0.066977
chr6	5447679	5449184	0.676493	0.302898	chr6:5445538-5449238	508077	508092	16	5.97751	392.439	0.373595	0.609832	0.0144605	0.066977
chr1	137731473	137733068	0.568049	0.260429	chr1:137730002-137733736	25116	25132	17	5.22954	389.682	0.30762	0.669854	0.0148313	0.066977
chr11	110028727	110030402	0.269666	0.602143	chr11:110028727-110032427	121079	121095	17	5.65211	388.169	-0.332477	-0.704554	0.0152021	0.066977
chr3	89142703	89144588	0.692315	0.373736	chr3:89141210-89144910	403218	403237	20	6.37158	382.724	0.318579	0.529194	0.0155729	0.066977
chr15	58765929	58768230	0.648563	0.255653	chr15:58762404-58768245	208414	208437	24	9.42985	378.538	0.39291	0.681378	0.0159436	0.066977
chr15	76286115	76287610	0.737294	0.40243	chr15:76284907-76288607	212400	212414	15	5.02297	375.221	0.334865	0.504002	0.0163144	0.066977
chr9	43875769	43877840	0.575344	0.238659	chr9:43872143-43878251	656496	656514	19	6.39702	371.885	0.336685	0.642282	0.0166852	0.066977
chr6	97940167	97942127	0.666072	0.266138	chr6:97938816-97942516	530881	530899	19	7.59875	367.435	0.399934	0.629176	0.017056	0.066977
chr14	21519369	21520810	0.561622	0.235776	chr14:21519330-21523030	179168	179182	15	4.8877	367.427	0.325847	0.596078	0.0174268	0.066977
chr15	76526052	76527757	0.711539	0.325044	chr15:76524233-76527933	212907	212924	18	6.95691	366.771	0.386495	0.671838	0.0177976	0.066977
chr14	26404804	26406027	0.68093	0.364068	chr14:26403329-26407029	180004	180016	13	4.11921	362.937	0.316862	0.481746	0.0181683	0.066977
chr19	56463795	56465169	0.645642	0.248428	chr19:56463785-56467485	325369	325382	14	5.561	360.221	0.397215	0.675353	0.0185391	0.066977
chr7	135349165	135350706	0.658591	0.303428	chr7:135349140-135352840	600646	600659	14	4.97229	360.095	0.355164	0.710167	0.0189099	0.066977
chr13	94076285	94078726	0.657293	0.258071	chr13:94071489-94078728	171903	171927	25	9.98056	358.843	0.399222	0.684595	0.0192807	0.066977
chr2	32482086	32483837	0.649355	0.26463	chr2:32482063-32485763	338147	338164	18	6.92506	358.059	0.384725	0.65935	0.0196515	0.066977
chr15	89256473	89258781	0.762244	0.328477	chr15:89255553-89259253	220759	220781	23	9.97664	352.788	0.433767	0.664814	0.0200222	0.066977
chr4	48675625	48677050	0.789588	0.272404	chr4:48673425-48677125	432241	432255	15	7.75776	348.984	0.517184	0.709059	0.020393	0.066977
chr6	145755163	145757208	0.61352	0.355584	chr6:145753942-145757642	545510	545529	20	5.15871	343.367	0.257936	0.436931	0.0207638	0.066977
chr11	120853618	120855208	0.723073	0.387456	chr11:120851907-120855607	127666	127682	17	5.70548	342.286	0.335617	0.546391	0.0211346	0.066977
chr12	114376213	114377718	0.666377	0.24728	chr12:114375797-114379497	149147	149162	16	6.70556	333.919	0.419097	0.728166	0.0215054	0.066977
chr5	75099040	75100944	0.569768	0.300753	chr5:75098188-75101888	480884	480903	20	5.3803	332.003	0.269015	0.621288	0.0218762	0.066977
chr8	123193291	123194972	0.655788	0.276316	chr8:123189229-123194972	639783	639796	14	5.31261	331.111	0.379472	0.656978	0.0222469	0.066977
chr5	20385334	20386577	0.533364	0.256232	chr5:20385310-20390902	469116	469127	12	3.32559	327.223	0.277132	0.498658	0.0226177	0.066977
chr9	121684355	121686453	0.634388	0.32525	chr9:121683905-121687648	682327	682348	22	6.80104	324.259	0.309138	0.549168	0.0229885	0.066977
chr15	97941641	97942992	0.766707	0.257967	chr15:97939590-97943290	222597	222610	14	7.12236	321.856	0.50874	0.665719	0.0237301	0.0679243
chr5	77524368	77526683	0.752163	0.388927	chr5:77523552-77527252	481593	481614	22	7.9912	316.062	0.363236	0.676452	0.0241009	0.0679243
chr14	32021585	32022970	0.597547	0.218844	chr14:32018537-32022972	182008	182022	15	5.68054	312.177	0.378703	0.586199	0.0244716	0.0679243
chr9	107498688	107500108	0.741672	0.299599	chr9:107498666-107502366	675984	675998	15	6.6311	311.011	0.442073	0.726524	0.0248424	0.0679243
chr19	44407371	44408456	0.720597	0.318149	chr19:44404855-44408555	322030	322041	12	4.82937	308.684	0.402448	0.588629	0.025584	0.0687618
chr11	67609131	67610216	0.832155	0.400893	chr11:67608812-67612512	91895	91906	12	5.17515	305.262	0.431263	0.573093	0.0259548	0.0687618
chr9	57785185	57786904	0.434615	0.72252	chr9:57784981-57788830	662880	662897	18	5.18229	300.529	-0.287905	-0.570718	0.0263255	0.0687618
chr1	75376252	75377651	0.623785	0.258006	chr1:75375728-75382924	13139	13152	14	5.12091	298.65	0.365779	0.576972	0.0266963	0.0687618
chr1	168057313	168058793	0.666845	0.28395	chr1:168057289-168061330	30907	30922	16	6.12633	294.701	0.382895	0.560052	0.0278087	0.0702898
chr9	21566715	21567615	0.665632	0.274732	chr9:21563990-21567690	648571	648580	10	3.909	294.355	0.3909	0.590774	0.0281795	0.0702898
chr9	85637051	85639077	0.592717	0.327679	chr9:85637026-85640726	670192	670211	20	5.30076	292.617	0.265038	0.404342	0.0285502	0.0702898
chr6	24475200	24476520	0.614901	0.246918	chr6:24475183-24480647	510159	510172	14	5.15176	292.536	0.367983	0.479251	0.028921	0.0702898
chr19	47162316	47163519	0.683208	0.258569	chr19:47162295-47168075	324021	324033	13	5.52031	292.364	0.424639	0.671799	0.0292918	0.0702898
chr9	21141766	21143006	0.642797	0.274743	chr9:21139335-21143035	648179	648191	13	4.7847	290.607	0.368054	0.708788	0.0296626	0.0702898
chr14	70747502	70749176	0.624395	0.376349	chr14:70747500-70754191	196436	196452	17	4.21678	289.769	0.248046	0.565534	0.0304042	0.0707184
chr6	119059356	119060859	0.640783	0.314283	chr6:119057334-119061167	534830	534845	16	5.22399	288.195	0.3265	0.619626	0.0307749	0.0707184
chr1	59027470	59029083	0.648933	0.253531	chr1:59027454-59033286	8684	8699	16	6.32644	288.066	0.395402	0.607794	0.0311457	0.0707184
chr7	117914161	117916136	0.584414	0.248718	chr7:117913157-117916857	593587	593605	19	6.37823	287.871	0.335696	0.515242	0.0315165	0.0707184
chr9	77483278	77484816	0.569724	0.278538	chr9:77481578-77485278	668933	668947	15	4.36779	287.205	0.291186	0.552865	0.0318873	0.0707184
chr10	62665971	62667111	0.57522	0.252263	chr10:62665960-62669660	51248	51259	12	3.87549	285.186	0.322958	0.693789	0.0322581	0.0707184
chr13	38240516	38242286	0.6951	0.344269	chr13:38240202-38243902	160147	160164	18	6.31497	285.061	0.350831	0.573748	0.0326288	0.0707184
chr1	78810569	78811984	0.361999	0.587679	chr1:78810563-78814263	13785	13799	15	3.38519	280.513	-0.22568	-0.436711	0.0333704	0.0714543
chr2	35993417	35995096	0.561025	0.278606	chr2:35988957-35995184	339894	339909	16	4.5187	274.044	0.282419	0.494952	0.0344828	0.0729571
chr6	90566265	90567455	0.766339	0.454682	chr6:90566249-90569949	529343	529355	13	4.05154	264.694	0.311657	0.480497	0.0352243	0.0735591
chr14	102009415	102010845	0.525717	0.260991	chr14:102007048-102011368	199422	199434	13	3.44144	264.652	0.264726	0.389925	0.0355951	0.0735591
chr7	56100632	56101930	0.719207	0.298643	chr7:56098281-56101981	573421	573433	13	5.46733	259.986	0.420564	0.685831	0.0363367	0.0742285
chr3	30408977	30410682	0.524015	0.249355	chr3:30406549-30411369	392152	392169	18	4.94388	258.495	0.27466	0.439639	0.0370782	0.0748826
chr1	154597260	154598350	0.7778	0.339303	chr1:154594720-154598420	27189	27200	12	5.26197	257.128	0.438498	0.647814	0.0378198	0.0750309
chr4	152071003	152072337	0.415135	0.672982	chr4:152068688-152072388	464794	464807	14	3.60986	256.059	-0.257847	-0.496994	0.0381906	0.0750309
chr10	120336561	120337560	0.628413	0.245904	chr10:120335287-120338987	66976	66985	10	3.82509	255.487	0.382509	0.69768	0.0385614	0.0750309
chr2	25428368	25429468	0.599517	0.338767	chr2:25426096-25438579	332409	332420	12	3.129	254.486	0.26075	0.565865	0.0389321	0.0750309
chr17	25024480	25025750	0.628656	0.320547	chr17:25021465-25026233	258525	258537	13	4.00541	254.371	0.308109	0.53732	0.0393029	0.0750309
chr18	60873646	60875077	0.281852	0.600446	chr18:60872303-60876003	297438	297452	15	4.77891	249.792	-0.318594	-0.661891	0.0400445	0.0750309
chr1	140863470	140864990	0.512961	0.241219	chr1:140861337-140865037	25912	25927	16	4.34787	249.755	0.271742	0.500503	0.0404153	0.0750309
chr9	122039236	122040856	0.480807	0.261078	chr9:122038059-122041759	682642	682658	17	3.73539	248.823	0.219729	0.405154	0.0407861	0.0750309
chr1	134774281	134775941	0.33107	0.578903	chr1:134773971-134777671	23323	23339	17	4.21316	246.996	-0.247833	-0.520331	0.0411568	0.0750309
chr1	166390212	166391369	0.714816	0.297662	chr1:166387746-166391446	30380	30390	11	4.58869	246.81	0.417154	0.669245	0.0415276	0.0750309
chr5	114613393	114614964	0.560517	0.291374	chr5:114612566-114616266	490838	490850	13	3.49885	244.471	0.269143	0.52861	0.0418984	0.0750309
chr11	120943467	120945337	0.34988	0.597796	chr11:120941713-120945413	127769	127786	18	4.46249	244.453	-0.247916	-0.452964	0.0422692	0.0750309
chr15	89005076	89006356	0.801972	0.544878	chr15:89003454-89007240	220352	220365	14	3.59932	244.305	0.257094	0.39423	0.04264	0.0750309
chr7	148085609	148087326	0.679795	0.341419	chr7:148085605-148089305	604973	604990	18	6.09077	243.922	0.338376	0.49977	0.0433815	0.0753105
chr15	31498028	31499353	0.578164	0.289704	chr15:31495706-31499406	204611	204624	14	4.03844	241.393	0.28846	0.44886	0.0437523	0.0753105
chr6	148393840	148395280	0.248208	0.418757	chr6:148392134-148395834	546247	546261	15	2.55824	241.078	-0.170549	-0.402456	0.0441231	0.0753105
chr15	97939712	97941056	0.558714	0.194367	chr15:97939590-97943290	222578	222591	14	5.10086	241.074	0.364347	0.719676	0.0444939	0.0753105
chr7	19995696	19997006	0.562925	0.246213	chr7:19993482-19997182	555718	555730	13	4.11725	239.957	0.316711	0.582387	0.0456062	0.0764651
chr4	141179015	141180540	0.655677	0.321884	chr4:141179009-141182709	459573	459588	16	5.34068	236.3	0.333793	0.623425	0.0467186	0.077357
chr10	42579483	42580933	0.4243	0.712198	chr10:42577357-42581057	47084	47098	15	4.31847	235.765	-0.287898	-0.497683	0.0470894	0.077357
chr11	94795644	94796727	0.264447	0.637582	chr11:94794623-94798323	107919	107930	12	4.47762	234.285	-0.373135	-0.689402	0.0478309	0.077357
chr8	107156414	107158068	0.58934	0.268782	chr8:107154327-107158181	633467	633479	13	4.16726	232.816	0.320559	0.580113	0.0482017	0.077357
chr17	24868397	24869707	0.706996	0.3417	chr17:24866669-24870369	258308	258321	14	5.11415	231.626	0.365296	0.564842	0.0485725	0.077357
chr6	113430803	113432023	0.690549	0.371979	chr6:113430602-113434302	532688	532700	13	4.14141	230.739	0.31857	0.499231	0.0489433	0.077357
chr15	73577172	73578272	0.4595	0.210596	chr15:73575881-73579581	210018	210029	12	2.98685	230.485	0.248904	0.385198	0.0493141	0.077357
chr10	82152673	82153878	0.243365	0.553126	chr10:82152655-82156355	60437	60449	13	4.0269	229.327	-0.309761	-0.422997	0.0496848	0.077357
