# Supplementary material for: Epigenomic Reprogramming of Adult Cardiomyocyte-Derived Cardiac Progenitor Cells
Source: Sci Rep. 2015 Dec 14;5:17686. doi: 10.1038/srep17686 (PMC4677315; doi:10.1038/srep17686)
Supplement: Supplementary Table S8 [file srep17686-s9.xls]

## Sheet: GO-Enrichment_up
function	type	Enrichment Score	Enrichment p-value	% genes in group that are present	Grp score	CPC vs. Ctl score	# genes in list, in group	# genes not in list, in group	# genes in list, not in group	# genes not in list, not in group	GO ID
structural constituent of ribosome	molecular function	57.5186	1.04713e-25	40.3509	2.27848	2.27848	46	68	1242	18946	3735
ribonucleoprotein complex	cellular component	56.9482	1.85228e-25	26.1993	2.34798	2.34798	71	200	1217	18814	30529
ribosome	cellular component	52.1741	2.19313e-23	32.6923	2.28349	2.28349	51	105	1237	18909	5840
cytosolic small ribosomal subunit	cellular component	47.2145	3.12605e-21	68.5714	2.37808	2.37808	24	11	1264	19003	22627
translation	biological process	39.6641	5.94456e-18	24.537	2.16039	2.16039	53	163	1235	18851	6412
cytoplasm	cellular component	37.8633	3.59902e-17	9.08306	2.16292	2.16292	421	4214	867	14800	5737
small ribosomal subunit	cellular component	34.6513	8.93545e-16	70.8333	2.40178	2.40178	17	7	1271	19007	15935
nucleus	cellular component	32.9755	4.77448e-15	8.93892	2.12666	2.12666	401	4085	887	14929	5634
protein binding	molecular function	25.9504	5.36904e-12	9.40594	2.14118	2.14118	266	2562	1022	16452	5515
nucleolus	cellular component	16.728	5.43386e-08	13.9474	2.36026	2.36026	53	327	1235	18687	5730
ribosomal small subunit biogenesis	biological process	16.1074	1.01074e-07	66.6667	2.39625	2.39625	8	4	1280	19010	42274
cytosolic large ribosomal subunit	cellular component	14.6664	4.27014e-07	85.7143	2.11789	2.11789	6	1	1282	19013	22625
nucleotide binding	molecular function	14.4402	5.35406e-07	9.21946	2.1572	2.1572	163	1605	1125	17409	166
stress fiber	cellular component	13.816	9.99544e-07	29.1667	2.01545	2.01545	14	34	1274	18980	1725
actin cytoskeleton organization	biological process	13.4612	1.42514e-06	21.2766	2.05422	2.05422	20	74	1268	18940	30036
microtubule-based process	biological process	12.9411	2.39739e-06	34.375	3.05266	3.05266	11	21	1277	18993	7017
negative regulation of apoptosis	biological process	12.7981	2.76601e-06	13.8408	2.33771	2.33771	40	249	1248	18765	43066
actin binding	molecular function	12.281	4.63891e-06	13.8686	2.2147	2.2147	38	236	1250	18778	3779
protein complex	cellular component	12.0491	5.84956e-06	12.9032	2.41339	2.41339	44	297	1244	18717	43234
GTPase activity	molecular function	11.9916	6.19619e-06	16.5605	2.35852	2.35852	26	131	1262	18883	3924
microtubule	cellular component	11.8807	6.92247e-06	14.346	2.33012	2.33012	34	203	1254	18811	5874
rRNA processing	biological process	11.6761	8.49454e-06	20.4545	2.28293	2.28293	18	70	1270	18944	6364
protein polymerization	biological process	11.6335	8.86409e-06	37.5	3.16994	3.16994	9	15	1279	18999	51258
cytoskeleton	cellular component	11.2615	1.2859e-05	10.2828	2.29204	2.29204	80	698	1208	18316	5856
focal adhesion	cellular component	11.1253	1.47355e-05	20.4819	2.10592	2.10592	17	66	1271	18948	5925
positive regulation of cell proliferation	biological process	10.9349	1.78257e-05	12.6935	2.27236	2.27236	41	282	1247	18732	8284
positive regulation of I-kappaB kinase/NF-kappaB cascade	biological process	10.4262	2.96453e-05	18.75	2.42264	2.42264	18	78	1270	18936	43123
intracellular	cellular component	10.2385	3.57669e-05	9.2257	2.18208	2.18208	112	1102	1176	17912	5622
ribosomal large subunit biogenesis	biological process	9.93216	4.85869e-05	62.5	2.30962	2.30962	5	3	1283	19011	42273
ribosomal small subunit assembly	biological process	9.93216	4.85869e-05	62.5	2.546	2.546	5	3	1283	19011	28
negative regulation of caspase activity	biological process	9.87435	5.14782e-05	24	2.22497	2.22497	12	38	1276	18976	43154
positive regulation of cell migration	biological process	9.72382	5.98408e-05	17.8218	2.40722	2.40722	18	83	1270	18931	30335
GTP binding	molecular function	9.7221	5.99438e-05	12.1581	2.35431	2.35431	40	289	1248	18725	5525
membrane fraction	cellular component	9.66318	6.35818e-05	11.0187	1.9008	1.9008	53	428	1235	18586	5624
protein kinase binding	molecular function	9.65708	6.3971e-05	13.4199	2.00818	2.00818	31	200	1257	18814	19901
GTP catabolic process	biological process	9.47835	7.64898e-05	16.0305	2.50406	2.50406	21	110	1267	18904	6184
translational elongation	biological process	9.30205	9.12372e-05	29.0323	2.14781	2.14781	9	22	1279	18992	6414
cytosol	cellular component	9.23638	9.74297e-05	9.91848	2.28078	2.28078	73	663	1215	18351	5829
ribosome binding	molecular function	9.16243	0.000104908	32	2.28912	2.28912	8	17	1280	18997	43022
ATP binding	molecular function	9.14635	0.000106608	8.86263	2.03335	2.03335	120	1234	1168	17780	5524
collagen fibril organization	biological process	8.85163	0.000143148	30.7692	2.69441	2.69441	8	18	1280	18996	30199
RNA binding	molecular function	8.55644	0.000192303	10.3896	2.20045	2.20045	56	483	1232	18531	3723
enzyme binding	molecular function	8.53043	0.00019737	13.3663	2.23413	2.23413	27	175	1261	18839	19899
positive regulation of MAPKKK cascade	biological process	8.18201	0.000279638	20.339	1.98354	1.98354	12	47	1276	18967	43410
rRNA binding	molecular function	8.11846	0.000297988	31.8182	2.25082	2.25082	7	15	1281	18999	19843
ruffle	cellular component	8.01752	0.000329635	20	2.36256	2.36256	12	48	1276	18966	1726
structural molecule activity	molecular function	7.86395	0.000384354	14.0127	2.57211	2.57211	22	135	1266	18879	5198
apoptosis	biological process	7.8358	0.000395325	10.4701	2.16314	2.16314	49	419	1239	18595	6915
collagen binding	molecular function	7.827	0.000398819	24.3243	1.9436	1.9436	9	28	1279	18986	5518
positive regulation of NF-kappaB transcription factor activity	biological process	7.70058	0.000452565	19.3548	2.32671	2.32671	12	50	1276	18964	51092
translational initiation	biological process	7.45537	0.000578328	20	2.25257	2.25257	11	44	1277	18970	6413
protein phosphorylation	biological process	7.24501	0.000713729	9.81067	2.01421	2.01421	57	524	1231	18490	6468
blood vessel development	biological process	7.13855	0.000793903	19.2982	2.47039	2.47039	11	46	1277	18968	1568
blood vessel endothelial cell migration	biological process	6.99341	0.000917911	50	2.5343	2.5343	4	4	1284	19010	43534
nuclear speck	cellular component	6.98634	0.000924422	18.9655	2.5042	2.5042	11	47	1277	18967	16607
response to stress	biological process	6.98142	0.000928986	15.2381	2.24596	2.24596	16	89	1272	18925	6950
protein refolding	biological process	6.93742	0.000970774	75	2.72225	2.72225	3	1	1285	19013	42026
rRNA export from nucleus	biological process	6.93742	0.000970774	75	2.55035	2.55035	3	1	1285	19013	6407
cellular response to acid	biological process	6.93742	0.000970774	75	2.0886	2.0886	3	1	1285	19013	71229
cell migration	biological process	6.88875	0.00101919	15.625	1.84148	1.84148	15	81	1273	18933	16477
positive regulation of translation	biological process	6.85241	0.00105691	23.5294	2.19128	2.19128	8	26	1280	18988	45727
extracellular matrix	cellular component	6.81374	0.00109858	14.1732	2.5571	2.5571	18	109	1270	18905	31012
cell projection	cellular component	6.78346	0.00113235	10.9718	2.07191	2.07191	35	284	1253	18730	42995
release of cytochrome c from mitochondria	biological process	6.76456	0.00115395	30	3.12738	3.12738	6	14	1282	19000	1836
protease binding	molecular function	6.7294	0.00119525	19.6078	2.49946	2.49946	10	41	1278	18973	2020
actin cytoskeleton	cellular component	6.72193	0.00120421	14.0625	2.0153	2.0153	18	110	1270	18904	15629
integrin binding	molecular function	6.70358	0.00122651	17.3913	2.0954	2.0954	12	57	1276	18957	5178
microtubule-based movement	biological process	6.69355	0.00123888	18.3333	3.07797	3.07797	11	49	1277	18965	7018
positive regulation of B cell proliferation	biological process	6.64936	0.00129485	22.8571	2.25209	2.25209	8	27	1280	18987	30890
protein binding, bridging	molecular function	6.64936	0.00129485	22.8571	1.96911	1.96911	8	27	1280	18987	30674
negative regulation of cell proliferation	biological process	6.54836	0.00143247	11.3636	2.38214	2.38214	30	234	1258	18780	8285
positive regulation of nitric oxide biosynthetic process	biological process	6.51571	0.00148001	25	2.1607	2.1607	7	21	1281	18993	45429
regulation of biological process	biological process	6.50955	0.00148915	12.0773	2.36246	2.36246	25	182	1263	18832	50789
regulation of DNA biosynthetic process	biological process	6.45708	0.00156937	44.4444	2.72164	2.72164	4	5	1284	19009	2000278
ER overload response	biological process	6.45708	0.00156937	44.4444	2.24964	2.24964	4	5	1284	19009	6983
large ribosomal subunit	cellular component	6.45708	0.00156937	44.4444	2.36221	2.36221	4	5	1284	19009	15934
negative regulation of cell-matrix adhesion	biological process	6.45708	0.00156937	44.4444	2.29493	2.29493	4	5	1284	19009	1953
ubiquitin protein ligase binding	molecular function	6.38012	0.00169492	14.4144	2.28518	2.28518	16	95	1272	18919	31625
negative regulation of interleukin-6 production	biological process	6.32521	0.00179059	33.3333	2.43531	2.43531	5	10	1283	19004	32715
proline-rich region binding	molecular function	6.32521	0.00179059	33.3333	2.01294	2.01294	5	10	1283	19004	70064
response to wounding	biological process	6.29505	0.00184541	24.1379	2.03928	2.03928	7	22	1281	18992	9611
translation initiation factor activity	molecular function	6.27451	0.00188372	18.5185	2.2968	2.2968	10	44	1278	18970	3743
kinase activity	molecular function	6.20054	0.00202833	9.24242	2.10316	2.10316	61	599	1227	18415	16301
regulation of apoptosis	biological process	6.17628	0.00207814	13.1034	2.33775	2.33775	19	126	1269	18888	42981
cellular response to amino acid stimulus	biological process	6.08489	0.00227701	23.3333	2.71045	2.71045	7	23	1281	18991	71230
ciliary neurotrophic factor receptor binding	molecular function	6.0696	0.00231209	60	1.75723	1.75723	3	2	1285	19012	5127
response to muramyl dipeptide	biological process	6.0696	0.00231209	60	1.7419	1.7419	3	2	1285	19012	32495
laminin binding	molecular function	6.00372	0.00246954	31.25	2.67389	2.67389	5	11	1283	19003	43236
regulation of cellular biosynthetic process	biological process	5.99759	0.00248473	40	2.72164	2.72164	4	6	1284	19008	31326
regulation of cellular macromolecule biosynthetic process	biological process	5.99759	0.00248473	40	2.72164	2.72164	4	6	1284	19008	2000112
cell leading edge	cellular component	5.88443	0.00278242	22.5806	2.24613	2.24613	7	24	1281	18990	31252
fat cell differentiation	biological process	5.88443	0.00278242	22.5806	1.9104	1.9104	7	24	1281	18990	45444
receptor binding	molecular function	5.86219	0.00284501	11.5207	2.04185	2.04185	25	192	1263	18822	5102
ribosome biogenesis	biological process	5.85641	0.00286149	17.5439	2.21177	2.21177	10	47	1278	18967	42254
phosphorylation	biological process	5.81658	0.00297778	9.11854	2.10452	2.10452	60	598	1228	18416	16310
nuclear envelope	cellular component	5.74172	0.00320925	15.5844	1.88986	1.88986	12	65	1276	18949	5635
lactation	biological process	5.7379	0.00322152	25	2.02701	2.02701	6	18	1282	18996	7595
ADP binding	molecular function	5.7379	0.00322152	25	1.67505	1.67505	6	18	1282	18996	43531
DNA binding	molecular function	5.73728	0.00322351	8.04376	2.00538	2.00538	125	1429	1163	17585	3677
regulation of cellular process	biological process	5.72188	0.00327354	13.1783	2.40449	2.40449	17	112	1271	18902	50794
anti-apoptosis	biological process	5.72188	0.00327354	13.1783	2.34258	2.34258	17	112	1271	18902	6916
negative regulation of protein ubiquitination	biological process	5.70853	0.00331754	29.4118	2.0879	2.0879	5	12	1283	19002	31397
negative regulation of Ras protein signal transduction	biological process	5.70853	0.00331754	29.4118	1.9465	1.9465	5	12	1283	19002	46580
protein kinase activity	molecular function	5.7048	0.00332994	9.65665	1.99059	1.99059	45	421	1243	18593	4672
regulation of cellular metabolic process	biological process	5.69298	0.00336953	21.875	2.68413	2.68413	7	25	1281	18989	31323
perinuclear region of cytoplasm	cellular component	5.63256	0.00357939	10.4101	2.23562	2.23562	33	284	1255	18730	48471
response to radiation	biological process	5.59682	0.00370964	36.3636	3.10296	3.10296	4	7	1284	19007	9314
CD40 receptor complex	cellular component	5.59682	0.00370964	36.3636	2.03495	2.03495	4	7	1284	19007	35631
response to endoplasmic reticulum stress	biological process	5.59682	0.00370964	36.3636	1.80686	1.80686	4	7	1284	19007	34976
endoplasmic reticulum	cellular component	5.5693	0.00381313	8.61298	2.07528	2.07528	77	817	1211	18197	5783
embryonic placenta development	biological process	5.51783	0.00401457	24	1.82503	1.82503	6	19	1282	18995	1892
actin filament binding	molecular function	5.47093	0.0042073	16.6667	1.97129	1.97129	10	50	1278	18964	51015
peptide cross-linking	biological process	5.43612	0.00435634	27.7778	2.80256	2.80256	5	13	1283	19001	18149
positive regulation of T cell mediated cytotoxicity	biological process	5.43612	0.00435634	27.7778	2.3122	2.3122	5	13	1283	19001	1916
extrinsic to plasma membrane	cellular component	5.43612	0.00435634	27.7778	1.93995	1.93995	5	13	1283	19001	19897
protein export from nucleus	biological process	5.43612	0.00435634	27.7778	1.95647	1.95647	5	13	1283	19001	6611
collagen biosynthetic process	biological process	5.42477	0.00440608	50	2.75154	2.75154	3	3	1285	19011	32964
positive regulation of binding	biological process	5.42477	0.00440608	50	2.0886	2.0886	3	3	1285	19011	51099
ATP-dependent RNA helicase activity	molecular function	5.42477	0.00440608	50	2.10026	2.10026	3	3	1285	19011	4004
RS domain binding	molecular function	5.42477	0.00440608	50	1.94812	1.94812	3	3	1285	19011	50733
small protein activating enzyme activity	molecular function	5.42477	0.00440608	50	1.7295	1.7295	3	3	1285	19011	8641
thioesterase binding	molecular function	5.42477	0.00440608	50	1.75611	1.75611	3	3	1285	19011	31996
histone-arginine N-methyltransferase activity	molecular function	5.42477	0.00440608	50	1.59234	1.59234	3	3	1285	19011	8469
response to unfolded protein	biological process	5.33467	0.00482152	20.5882	2.48887	2.48887	7	27	1281	18987	6986
platelet-derived growth factor binding	molecular function	5.24245	0.00528731	33.3333	2.46149	2.46149	4	8	1284	19006	48407
regulation of mitochondrial membrane permeability	biological process	5.24245	0.00528731	33.3333	2.41295	2.41295	4	8	1284	19006	46902
positive regulation of cellular component movement	biological process	5.24245	0.00528731	33.3333	2.28026	2.28026	4	8	1284	19006	51272
actin filament bundle assembly	biological process	5.18366	0.00560745	26.3158	2.33819	2.33819	5	14	1283	19000	51017
cell adhesion	biological process	5.17823	0.00563797	9.57944	1.9217	1.9217	41	387	1247	18627	7155
hydrolase activity, acting on acid anhydrides, catalyzing transmembrane movement of substances	molecular function	5.16673	0.00570319	20	1.89727	1.89727	7	28	1281	18986	16820
unfolded protein binding	molecular function	5.12054	0.00597278	14.4578	2.12649	2.12649	12	71	1276	18943	51082
positive regulation of angiogenesis	biological process	5.11455	0.00600867	15.873	2.54503	2.54503	10	53	1278	18961	45766
neuron development	biological process	5.11263	0.00602024	22.2222	2.00544	2.00544	6	21	1282	18993	48666
cellular protein localization	biological process	5.11263	0.00602024	22.2222	1.90515	1.90515	6	21	1282	18993	34613
induction of apoptosis	biological process	5.07977	0.00622132	11.875	2.32903	2.32903	19	141	1269	18873	6917
cell redox homeostasis	biological process	5.03963	0.00647612	16.6667	2.20668	2.20668	9	45	1279	18969	45454
caveola	cellular component	5.03963	0.00647612	16.6667	2.17937	2.17937	9	45	1279	18969	5901
transcription from RNA polymerase II promoter	biological process	5.02127	0.00659615	12.931	2.09214	2.09214	15	101	1273	18913	6366
spliceosomal complex	cellular component	5.02127	0.00659615	12.931	2.14955	2.14955	15	101	1273	18913	5681
RNA splicing	biological process	4.96452	0.0069813	11.3514	2.31611	2.31611	21	164	1267	18850	8380
inner ear development	biological process	4.94879	0.00709195	25	1.84246	1.84246	5	15	1283	18999	48839
transcription, DNA-dependent	biological process	4.94632	0.0071095	7.85805	1.9808	1.9808	124	1454	1164	17560	6351
arachidonic acid secretion	biological process	4.92569	0.00725775	30.7692	2.54065	2.54065	4	9	1284	19005	50482
eukaryotic translation initiation factor 3 complex	cellular component	4.92569	0.00725775	30.7692	2.62928	2.62928	4	9	1284	19005	5852
tissue homeostasis	biological process	4.92569	0.00725775	30.7692	2.01661	2.01661	4	9	1284	19005	1894
cortical cytoskeleton	cellular component	4.92558	0.00725849	21.4286	2.37394	2.37394	6	22	1282	18992	30863
cellular response to glucose starvation	biological process	4.9133	0.00734821	42.8571	2.16538	2.16538	3	4	1285	19010	42149
sequestering of actin monomers	biological process	4.9133	0.00734821	42.8571	2.49962	2.49962	3	4	1285	19010	42989
chaperonin-containing T-complex	cellular component	4.9133	0.00734821	42.8571	2.08436	2.08436	3	4	1285	19010	5832
cellular response to tumor necrosis factor	biological process	4.9133	0.00734821	42.8571	2.34639	2.34639	3	4	1285	19010	71356
ATP-dependent protein binding	molecular function	4.9133	0.00734821	42.8571	1.91368	1.91368	3	4	1285	19010	43008
mammary gland epithelial cell proliferation	biological process	4.9133	0.00734821	42.8571	1.94711	1.94711	3	4	1285	19010	33598
Rho protein signal transduction	biological process	4.85099	0.0078206	18.9189	2.16342	2.16342	7	30	1281	18984	7266
positive regulation of apoptosis	biological process	4.83307	0.00796203	10.9005	2.46473	2.46473	23	188	1265	18826	43065
transforming growth factor beta receptor signaling pathway	biological process	4.79867	0.00824068	16.0714	1.98236	1.98236	9	47	1279	18967	7179
positive regulation of gene expression	biological process	4.7893	0.00831826	12.605	2.13091	2.13091	15	104	1273	18910	10628
biological regulation	biological process	4.78853	0.00832471	10.5932	2.36246	2.36246	25	211	1263	18803	65007
structural constituent of cytoskeleton	molecular function	4.74782	0.00867059	20.6897	2.40276	2.40276	6	23	1282	18991	5200
ATPase activity, coupled to transmembrane movement of ions, phosphorylative mechanism	molecular function	4.74782	0.00867059	20.6897	1.96866	1.96866	6	23	1282	18991	15662
endocytic vesicle	cellular component	4.74782	0.00867059	20.6897	1.98802	1.98802	6	23	1282	18991	30139
calcium ion binding	molecular function	4.73112	0.0088166	9.1858	2.1713	2.1713	44	435	1244	18579	5509
phosphatidylinositol-4,5-bisphosphate binding	molecular function	4.72958	0.00883019	23.8095	1.78141	1.78141	5	16	1283	18998	5546
extracellular space	cellular component	4.71966	0.00891821	8.70871	2.25448	2.25448	58	608	1230	18406	5615
protein tyrosine kinase activity	molecular function	4.71435	0.00896566	12.5	1.80421	1.80421	15	105	1273	18909	4713
basement membrane	cellular component	4.70368	0.00906183	14.2857	2.09407	2.09407	11	66	1277	18948	5604
biological_process	biological process	4.68626	0.00922112	10.5042	2.36246	2.36246	25	213	1263	18801	8150
dendrite	cellular component	4.68626	0.00922112	10.5042	2.05282	2.05282	25	213	1263	18801	30425
activation of caspase activity	biological process	4.68321	0.00924928	15.7895	2.82148	2.82148	9	48	1279	18966	6919
regulation of transcription, DNA-dependent	biological process	4.64294	0.00962935	7.7381	2.00916	2.00916	130	1550	1158	17464	6355
protein sumoylation	biological process	4.64005	0.00965722	28.5714	2.07324	2.07324	4	10	1284	19004	16925
Ino80 complex	cellular component	4.64005	0.00965722	28.5714	1.88751	1.88751	4	10	1284	19004	31011
ATP catabolic process	biological process	4.63175	0.00973769	12.7273	1.89208	1.89208	14	96	1274	18918	6200
skeletal system development	biological process	4.60897	0.00996203	14.1026	2.30566	2.30566	11	67	1277	18947	1501
ubiquitin binding	molecular function	4.57863	0.010269	20	2.15255	2.15255	6	24	1282	18990	43130
negative regulation of gene expression	biological process	4.57092	0.0103484	15.5172	2.28254	2.28254	9	49	1279	18965	10629
G2/M transition of mitotic cell cycle	biological process	4.52436	0.0108416	22.7273	2.48467	2.48467	5	17	1283	18997	86
cytoplasmic microtubule	cellular component	4.52436	0.0108416	22.7273	3.09123	3.09123	5	17	1283	18997	5881
positive regulation of astrocyte differentiation	biological process	4.49127	0.0112064	37.5	2.14434	2.14434	3	5	1285	19009	48711
positive regulation of bone resorption	biological process	4.49127	0.0112064	37.5	1.93512	1.93512	3	5	1285	19009	45780
inner ear receptor cell differentiation	biological process	4.49127	0.0112064	37.5	1.63615	1.63615	3	5	1285	19009	60113
protein kinase C signaling cascade	biological process	4.49127	0.0112064	37.5	1.64609	1.64609	3	5	1285	19009	70528
type 1 angiotensin receptor binding	molecular function	4.49127	0.0112064	37.5	1.68006	1.68006	3	5	1285	19009	31702
kinase binding	molecular function	4.48113	0.0113206	16.3265	1.87308	1.87308	8	41	1280	18973	19900
positive regulation of necrotic cell death	biological process	4.46052	0.0115563	66.6667	2.53334	2.53334	2	1	1286	19013	10940
glial cell development	biological process	4.46052	0.0115563	66.6667	2.26582	2.26582	2	1	1286	19013	21782
mitral valve morphogenesis	biological process	4.46052	0.0115563	66.6667	2.31633	2.31633	2	1	1286	19013	3183
positive regulation of protein oligomerization	biological process	4.46052	0.0115563	66.6667	2.90937	2.90937	2	1	1286	19013	32461
galactose binding	molecular function	4.46052	0.0115563	66.6667	2.42135	2.42135	2	1	1286	19013	5534
negative regulation of plasminogen activation	biological process	4.46052	0.0115563	66.6667	2.88729	2.88729	2	1	1286	19013	10757
cyclooxygenase pathway	biological process	4.46052	0.0115563	66.6667	2.69731	2.69731	2	1	1286	19013	19371
regulation of interleukin-1 beta production	biological process	4.46052	0.0115563	66.6667	3.00531	3.00531	2	1	1286	19013	32651
nitric-oxide synthase regulator activity	molecular function	4.46052	0.0115563	66.6667	2.58592	2.58592	2	1	1286	19013	30235
collagen type V	cellular component	4.46052	0.0115563	66.6667	2.37	2.37	2	1	1286	19013	5588
heme catabolic process	biological process	4.46052	0.0115563	66.6667	2.32377	2.32377	2	1	1286	19013	42167
regulation of epidermal cell differentiation	biological process	4.46052	0.0115563	66.6667	2.31861	2.31861	2	1	1286	19013	45604
detoxification of copper ion	biological process	4.46052	0.0115563	66.6667	2.38145	2.38145	2	1	1286	19013	10273
PH domain binding	molecular function	4.46052	0.0115563	66.6667	2.1854	2.1854	2	1	1286	19013	42731
metanephric mesenchymal cell differentiation	biological process	4.46052	0.0115563	66.6667	2.17292	2.17292	2	1	1286	19013	72162
negative regulation of establishment of protein localization in plasma membrane	biological process	4.46052	0.0115563	66.6667	2.08786	2.08786	2	1	1286	19013	90005
ribonucleoside diphosphate catabolic process	biological process	4.46052	0.0115563	66.6667	2.33809	2.33809	2	1	1286	19013	9191
maturation of SSU-rRNA from tricistronic rRNA transcript (SSU-rRNA, 5.8S rRNA, LSU-rRNA)	biological process	4.46052	0.0115563	66.6667	1.98724	1.98724	2	1	1286	19013	462
regulation of protein kinase B signaling cascade	biological process	4.46052	0.0115563	66.6667	1.83929	1.83929	2	1	1286	19013	51896
chondroitin 4-sulfotransferase activity	molecular function	4.46052	0.0115563	66.6667	2.09734	2.09734	2	1	1286	19013	47756
negative regulation of pathway-restricted SMAD protein phosphorylation	biological process	4.46052	0.0115563	66.6667	2.06608	2.06608	2	1	1286	19013	60394
negative regulation of lipase activity	biological process	4.46052	0.0115563	66.6667	1.92489	1.92489	2	1	1286	19013	60192
UV-damage excision repair	biological process	4.46052	0.0115563	66.6667	2.03129	2.03129	2	1	1286	19013	70914
purine-rich negative regulatory element binding	molecular function	4.46052	0.0115563	66.6667	1.71926	1.71926	2	1	1286	19013	32422
inhibitory synapse	cellular component	4.46052	0.0115563	66.6667	1.66238	1.66238	2	1	1286	19013	60077
cytoplasmic sequestering of protein	biological process	4.46052	0.0115563	66.6667	1.66029	1.66029	2	1	1286	19013	51220
histone H4-R3 methylation	biological process	4.46052	0.0115563	66.6667	1.62209	1.62209	2	1	1286	19013	43985
histone methyltransferase activity (H4-R3 specific)	molecular function	4.46052	0.0115563	66.6667	1.62209	1.62209	2	1	1286	19013	44020
positive regulation of corticotropin-releasing hormone secretion	biological process	4.46052	0.0115563	66.6667	1.57061	1.57061	2	1	1286	19013	51466
paramesonephric duct development	biological process	4.46052	0.0115563	66.6667	1.5929	1.5929	2	1	1286	19013	61205
cell cortex	cellular component	4.42559	0.0119671	13.75	1.98162	1.98162	11	69	1277	18945	5938
skin development	biological process	4.42198	0.0120104	17.5	2.25336	2.25336	7	33	1281	18981	43588
positive regulation of DNA replication	biological process	4.42198	0.0120104	17.5	2.25325	2.25325	7	33	1281	18981	45740
protein kinase C binding	molecular function	4.42198	0.0120104	17.5	1.90067	1.90067	7	33	1281	18981	5080
actin filament	cellular component	4.41738	0.0120658	19.3548	2.23816	2.23816	6	25	1282	18989	5884
protein complex binding	molecular function	4.39859	0.0122947	10.628	2.20138	2.20138	22	185	1266	18829	32403
GTPase activator activity	molecular function	4.3949	0.0123401	11.1111	2.01937	2.01937	19	152	1269	18862	5096
positive regulation of calcium ion transport	biological process	4.3806	0.0125178	26.6667	2.42145	2.42145	4	11	1284	19003	51928
positive regulation of NF-kappaB import into nucleus	biological process	4.3806	0.0125178	26.6667	2.35274	2.35274	4	11	1284	19003	42346
positive regulation of tyrosine phosphorylation of Stat3 protein	biological process	4.3806	0.0125178	26.6667	2.12393	2.12393	4	11	1284	19003	42517
regulation of actin filament polymerization	biological process	4.3806	0.0125178	26.6667	1.98644	1.98644	4	11	1284	19003	30833
mRNA binding	molecular function	4.35539	0.0128374	15	2.52719	2.52719	9	51	1279	18963	3729
NF-kappaB binding	molecular function	4.33176	0.0131444	21.7391	2.67282	2.67282	5	18	1283	18996	51059
metal ion transport	biological process	4.33176	0.0131444	21.7391	2.15085	2.15085	5	18	1283	18996	30001
regulation of inflammatory response	biological process	4.33176	0.0131444	21.7391	1.63032	1.63032	5	18	1283	18996	50727
positive regulation of protein phosphorylation	biological process	4.31909	0.013312	13.0435	2.56495	2.56495	12	80	1276	18934	1934
transferase activity, transferring phosphorus-containing groups	molecular function	4.3154	0.0133612	8.99582	1.97975	1.97975	43	435	1245	18579	16772
keratinocyte differentiation	biological process	4.28956	0.013711	17.0732	2.34496	2.34496	7	34	1281	18980	30216
negative regulation of protein kinase activity	biological process	4.28956	0.013711	17.0732	2.85942	2.85942	7	34	1281	18980	6469
cellular response to lipopolysaccharide	biological process	4.26353	0.0140726	18.75	2.37286	2.37286	6	26	1282	18988	71222
proteinaceous extracellular matrix	cellular component	4.2279	0.014583	10.2128	2.61656	2.61656	24	211	1264	18803	5578
plasma membrane	cellular component	4.21799	0.0147282	7.40898	2.04789	2.04789	175	2187	1113	16827	5886
protein heterooligomerization	biological process	4.19221	0.0151128	13.8889	2.05913	2.05913	10	62	1278	18952	51291
transferase activity	molecular function	4.1871	0.0151902	7.81367	2.03264	2.03264	104	1227	1184	17787	16740
adult locomotory behavior	biological process	4.16195	0.0155772	16.6667	2.03511	2.03511	7	35	1281	18979	8344
mRNA 3'-UTR binding	molecular function	4.15055	0.0157557	20.8333	2.24856	2.24856	5	19	1283	18995	3730
U12-type spliceosomal complex	cellular component	4.15055	0.0157557	20.8333	2.06831	2.06831	5	19	1283	18995	5689
sterol biosynthetic process	biological process	4.15055	0.0157557	20.8333	1.71409	1.71409	5	19	1283	18995	16126
cyclin-dependent protein kinase holoenzyme complex	cellular component	4.13361	0.0160249	33.3333	3.23873	3.23873	3	6	1285	19008	307
peptidase activator activity	molecular function	4.13361	0.0160249	33.3333	2.39069	2.39069	3	6	1285	19008	16504
nitric oxide biosynthetic process	biological process	4.13361	0.0160249	33.3333	2.0126	2.0126	3	6	1285	19008	6809
regulation of developmental process	biological process	4.13361	0.0160249	33.3333	1.98107	1.98107	3	6	1285	19008	50793
negative regulation of striated muscle tissue development	biological process	4.13361	0.0160249	33.3333	1.58815	1.58815	3	6	1285	19008	45843
angiogenesis	biological process	4.13093	0.0160679	11.4286	2.45939	2.45939	16	124	1272	18890	1525
negative regulation of endopeptidase activity	biological process	4.1015	0.0165478	13.6986	2.16734	2.16734	10	63	1278	18951	10951
cell proliferation	biological process	4.0583	0.0172784	11.1111	2.07221	2.07221	17	136	1271	18878	8283
magnesium ion binding	molecular function	4.0583	0.0172784	11.1111	2.12358	2.12358	17	136	1271	18878	287
cell morphogenesis	biological process	4.02749	0.017819	15.0943	1.92562	1.92562	8	45	1280	18969	902
cell cycle	biological process	3.9942	0.0184221	8.81148	2.18215	2.18215	43	445	1245	18569	7049
extracellular matrix structural constituent	molecular function	3.97971	0.018691	20	2.64717	2.64717	5	20	1283	18994	5201
extrinsic to internal side of plasma membrane	cellular component	3.97971	0.018691	20	2.24212	2.24212	5	20	1283	18994	31234
positive regulation of sequence-specific DNA binding transcription factor activity	biological process	3.95756	0.0191096	14.0625	2.31679	2.31679	9	55	1279	18959	51091
zinc ion binding	molecular function	3.94566	0.0193384	7.78302	2.04411	2.04411	99	1173	1189	17841	8270
negative regulation of cyclin-dependent protein kinase activity	biological process	3.92568	0.0197287	23.5294	2.85993	2.85993	4	13	1284	19001	45736
positive regulation of axon extension	biological process	3.92568	0.0197287	23.5294	2.50186	2.50186	4	13	1284	19001	45773
positive regulation of interleukin-8 production	biological process	3.92568	0.0197287	23.5294	2.20315	2.20315	4	13	1284	19001	32757
neuropeptide hormone activity	molecular function	3.92568	0.0197287	23.5294	1.80592	1.80592	4	13	1284	19001	5184
positive regulation of synaptic transmission	biological process	3.92568	0.0197287	23.5294	1.7466	1.7466	4	13	1284	19001	50806
bone resorption	biological process	3.92568	0.0197287	23.5294	1.66562	1.66562	4	13	1284	19001	45453
glycoprotein binding	molecular function	3.9202	0.0198372	15.9091	2.23393	2.23393	7	37	1281	18977	1948
positive regulation of osteoblast differentiation	biological process	3.9202	0.0198372	15.9091	1.80398	1.80398	7	37	1281	18977	45669
growth cone	cellular component	3.84167	0.0214578	13.1579	2.07862	2.07862	10	66	1278	18948	30426
positive regulation of peptidase activity	biological process	3.82457	0.0218278	30	2.39069	2.39069	3	7	1285	19007	10952
phosphatidylserine binding	molecular function	3.82457	0.0218278	30	2.27698	2.27698	3	7	1285	19007	1786
positive regulation of blood coagulation	biological process	3.82457	0.0218278	30	2.84683	2.84683	3	7	1285	19007	30194
negative regulation of fibroblast growth factor receptor signaling pathway	biological process	3.82457	0.0218278	30	2.17145	2.17145	3	7	1285	19007	40037
decidualization	biological process	3.82457	0.0218278	30	2.39544	2.39544	3	7	1285	19007	46697
mitotic cell cycle G1/S transition DNA damage checkpoint	biological process	3.82457	0.0218278	30	2.24723	2.24723	3	7	1285	19007	31571
negative regulation of bone mineralization	biological process	3.82457	0.0218278	30	2.32449	2.32449	3	7	1285	19007	30502
positive regulation of cyclin-dependent protein kinase activity	biological process	3.82457	0.0218278	30	2.12077	2.12077	3	7	1285	19007	45737
negative regulation of peptidyl-serine phosphorylation	biological process	3.82457	0.0218278	30	1.87848	1.87848	3	7	1285	19007	33137
cholesterol biosynthetic process	biological process	3.81834	0.0219643	19.2308	1.75473	1.75473	5	21	1283	18993	6695
regulation of protein import into nucleus, translocation	biological process	3.81029	0.0221418	50	3.23123	3.23123	2	2	1286	19012	33158
positive regulation of vesicle fusion	biological process	3.81029	0.0221418	50	3.11027	3.11027	2	2	1286	19012	31340
ovulation	biological process	3.81029	0.0221418	50	3.039	3.039	2	2	1286	19012	30728
cardiac right ventricle morphogenesis	biological process	3.81029	0.0221418	50	2.27257	2.27257	2	2	1286	19012	3215
virus-infected cell apoptosis	biological process	3.81029	0.0221418	50	2.67978	2.67978	2	2	1286	19012	6926
signal transduction by p53 class mediator resulting in induction of apoptosis	biological process	3.81029	0.0221418	50	2.8542	2.8542	2	2	1286	19012	72332
death domain binding	molecular function	3.81029	0.0221418	50	2.49087	2.49087	2	2	1286	19012	70513
S100 beta binding	molecular function	3.81029	0.0221418	50	3.15265	3.15265	2	2	1286	19012	48154
positive regulation of tyrosine phosphorylation of Stat1 protein	biological process	3.81029	0.0221418	50	2.36877	2.36877	2	2	1286	19012	42511
leukemia inhibitory factor signaling pathway	biological process	3.81029	0.0221418	50	2.36877	2.36877	2	2	1286	19012	48861
pentose-phosphate shunt, non-oxidative branch	biological process	3.81029	0.0221418	50	2.68546	2.68546	2	2	1286	19012	9052
eye morphogenesis	biological process	3.81029	0.0221418	50	2.37	2.37	2	2	1286	19012	48592
water transmembrane transporter activity	molecular function	3.81029	0.0221418	50	2.49078	2.49078	2	2	1286	19012	5372
STAT protein import into nucleus	biological process	3.81029	0.0221418	50	2.15472	2.15472	2	2	1286	19012	7262
fatty acid elongation, monounsaturated fatty acid	biological process	3.81029	0.0221418	50	2.21983	2.21983	2	2	1286	19012	34625
fatty acid elongase activity	molecular function	3.81029	0.0221418	50	2.21983	2.21983	2	2	1286	19012	9922
positive regulation of developmental process	biological process	3.81029	0.0221418	50	2.10326	2.10326	2	2	1286	19012	51094
positive regulation of gastrulation	biological process	3.81029	0.0221418	50	2.10326	2.10326	2	2	1286	19012	2000543
negative regulation of steroid biosynthetic process	biological process	3.81029	0.0221418	50	2.12607	2.12607	2	2	1286	19012	10894
integral to nuclear inner membrane	cellular component	3.81029	0.0221418	50	2.2315	2.2315	2	2	1286	19012	5639
lamellipodium membrane	cellular component	3.81029	0.0221418	50	1.91599	1.91599	2	2	1286	19012	31258
negative regulation of DNA biosynthetic process	biological process	3.81029	0.0221418	50	1.99301	1.99301	2	2	1286	19012	2000279
response to UV-A	biological process	3.81029	0.0221418	50	1.92104	1.92104	2	2	1286	19012	70141
macrophage activation involved in immune response	biological process	3.81029	0.0221418	50	1.89655	1.89655	2	2	1286	19012	2281
structural constituent of nuclear pore	molecular function	3.81029	0.0221418	50	1.97844	1.97844	2	2	1286	19012	17056
positive regulation of actin filament bundle assembly	biological process	3.81029	0.0221418	50	1.98819	1.98819	2	2	1286	19012	32233
NEDD8 ligase activity	molecular function	3.81029	0.0221418	50	1.96347	1.96347	2	2	1286	19012	19788
B cell receptor complex	cellular component	3.81029	0.0221418	50	1.81084	1.81084	2	2	1286	19012	19815
regulation of filopodium assembly	biological process	3.81029	0.0221418	50	1.84613	1.84613	2	2	1286	19012	51489
response to fluid shear stress	biological process	3.81029	0.0221418	50	1.72668	1.72668	2	2	1286	19012	34405
regulation of Notch signaling pathway	biological process	3.81029	0.0221418	50	1.77775	1.77775	2	2	1286	19012	8593
protein-arginine omega-N monomethyltransferase activity	molecular function	3.81029	0.0221418	50	1.62209	1.62209	2	2	1286	19012	35241
Cul4B-RING ubiquitin ligase complex	cellular component	3.81029	0.0221418	50	1.71197	1.71197	2	2	1286	19012	31465
positive regulation of intracellular protein kinase cascade	biological process	3.81029	0.0221418	50	1.59249	1.59249	2	2	1286	19012	10740
positive regulation of protein transport	biological process	3.81029	0.0221418	50	1.58293	1.58293	2	2	1286	19012	51222
peptidyl-arginine methylation	biological process	3.81029	0.0221418	50	1.50064	1.50064	2	2	1286	19012	18216
peptidyl-arginine N-methylation	biological process	3.81029	0.0221418	50	1.50064	1.50064	2	2	1286	19012	35246
spliceosomal snRNP assembly	biological process	3.81029	0.0221418	50	1.50064	1.50064	2	2	1286	19012	387
regulation of blood pressure	biological process	3.80561	0.0222456	15.5556	2.05544	2.05544	7	38	1281	18976	8217
ATP-dependent helicase activity	molecular function	3.77376	0.0229656	13.6364	2.43224	2.43224	9	57	1279	18957	8026
nuclear membrane	cellular component	3.77376	0.0229656	13.6364	1.91936	1.91936	9	57	1279	18957	31965
Rho GTPase activator activity	molecular function	3.72468	0.0241208	22.2222	2.24439	2.24439	4	14	1284	19000	5100
positive regulation of cell growth	biological process	3.72165	0.0241939	14.2857	2.15035	2.15035	8	48	1280	18966	30307
negative regulation of cell death	biological process	3.66563	0.025588	18.5185	2.17428	2.17428	5	22	1283	18992	60548
positive regulation of tumor necrosis factor production	biological process	3.66563	0.025588	18.5185	2.19554	2.19554	5	22	1283	18992	32760
axon	cellular component	3.64508	0.0261193	10.2703	2.31562	2.31562	19	166	1269	18848	30424
proteasome complex	cellular component	3.62557	0.0266338	14.0351	2.13088	2.13088	8	49	1280	18965	502
regulation of translation	biological process	3.59908	0.027349	12.6582	2.35965	2.35965	10	69	1278	18945	6417
internal side of plasma membrane	cellular component	3.589	0.027626	16.2162	2.08135	2.08135	6	31	1282	18983	9898
positive regulation of tumor necrosis factor biosynthetic process	biological process	3.55358	0.0286221	27.2727	2.73892	2.73892	3	8	1285	19006	42535
pentose-phosphate shunt	biological process	3.55358	0.0286221	27.2727	2.94126	2.94126	3	8	1285	19006	6098
urogenital system development	biological process	3.55358	0.0286221	27.2727	1.95962	1.95962	3	8	1285	19006	1655
positive regulation of protein autophosphorylation	biological process	3.55358	0.0286221	27.2727	1.9451	1.9451	3	8	1285	19006	31954
phosphate binding	molecular function	3.55358	0.0286221	27.2727	1.7518	1.7518	3	8	1285	19006	42301
protein phosphatase type 2A complex	cellular component	3.55358	0.0286221	27.2727	1.78033	1.78033	3	8	1285	19006	159
GTP-dependent protein binding	molecular function	3.55358	0.0286221	27.2727	1.7184	1.7184	3	8	1285	19006	30742
cell motility	biological process	3.55358	0.0286221	27.2727	1.69472	1.69472	3	8	1285	19006	48870
positive regulation of endocytosis	biological process	3.55358	0.0286221	27.2727	1.62523	1.62523	3	8	1285	19006	45807
cortical actin cytoskeleton	cellular component	3.53847	0.0290577	21.0526	2.33806	2.33806	4	15	1284	18999	30864
interspecies interaction between organisms	biological process	3.53847	0.0290577	21.0526	2.10222	2.10222	4	15	1284	18999	44419
peptide binding	molecular function	3.53223	0.0292395	13.7931	2.22789	2.22789	8	50	1280	18964	42277
neural tube closure	biological process	3.53223	0.0292395	13.7931	1.80602	1.80602	8	50	1280	18964	1843
regulation of cell cycle	biological process	3.52179	0.0295465	12.5	2.71296	2.71296	10	70	1278	18944	51726
steroid binding	molecular function	3.52091	0.0295726	17.8571	2.07707	2.07707	5	23	1283	18991	5496
neural tube development	biological process	3.52091	0.0295726	17.8571	1.70984	1.70984	5	23	1283	18991	21915
cell surface receptor linked signaling pathway	biological process	3.49265	0.03042	11.3043	2.06288	2.06288	13	102	1275	18912	7166
positive regulation of anti-apoptosis	biological process	3.4704	0.0311046	15.7895	2.76788	2.76788	6	32	1282	18982	45768
protein serine/threonine kinase activity	molecular function	3.45548	0.031572	8.89488	2.04258	2.04258	33	338	1255	18676	4674
postsynaptic density	cellular component	3.40431	0.0332297	11.828	2.16919	2.16919	11	82	1277	18932	14069
protein homooligomerization	biological process	3.40431	0.0332297	11.828	2.28608	2.28608	11	82	1277	18932	51260
extracellular region	cellular component	3.38581	0.0338501	7.59785	2.17473	2.17473	99	1204	1189	17810	5576
cornified envelope	cellular component	3.36537	0.0345491	20	2.39093	2.39093	4	16	1284	18998	1533
polysome	cellular component	3.36537	0.0345491	20	2.38626	2.38626	4	16	1284	18998	5844
filamentous actin	cellular component	3.36537	0.0345491	20	1.99656	1.99656	4	16	1284	18998	31941
caspase inhibitor activity	molecular function	3.36537	0.0345491	20	1.87411	1.87411	4	16	1284	18998	43027
DNA damage response, signal transduction by p53 class mediator resulting in induction of apoptosis	biological process	3.36537	0.0345491	20	2.10831	2.10831	4	16	1284	18998	42771
positive regulation of fibroblast proliferation	biological process	3.35651	0.0348568	15.3846	2.73085	2.73085	6	33	1282	18981	48146
positive regulation of prostaglandin biosynthetic process	biological process	3.34213	0.0353617	40	3.04371	3.04371	2	3	1286	19011	31394
negative regulation of coagulation	biological process	3.34213	0.0353617	40	2.76972	2.76972	2	3	1286	19011	50819
fibrinogen complex	cellular component	3.34213	0.0353617	40	3.04547	3.04547	2	3	1286	19011	5577
cell-substrate junction assembly	biological process	3.34213	0.0353617	40	2.63823	2.63823	2	3	1286	19011	7044
retrograde protein transport, ER to cytosol	biological process	3.34213	0.0353617	40	3.18517	3.18517	2	3	1286	19011	30970
Tat protein binding	molecular function	3.34213	0.0353617	40	2.67712	2.67712	2	3	1286	19011	30957
positive regulation of actin filament depolymerization	biological process	3.34213	0.0353617	40	2.83506	2.83506	2	3	1286	19011	30836
positive regulation of platelet activation	biological process	3.34213	0.0353617	40	2.46412	2.46412	2	3	1286	19011	10572
response to xenobiotic stimulus	biological process	3.34213	0.0353617	40	2.21926	2.21926	2	3	1286	19011	9410
superoxide dismutase activity	molecular function	3.34213	0.0353617	40	2.36785	2.36785	2	3	1286	19011	4784
fatty acid elongation, saturated fatty acid	biological process	3.34213	0.0353617	40	2.21983	2.21983	2	3	1286	19011	19367
negative regulation of keratinocyte differentiation	biological process	3.34213	0.0353617	40	2.16455	2.16455	2	3	1286	19011	45617
HOPS complex	cellular component	3.34213	0.0353617	40	2.01116	2.01116	2	3	1286	19011	30897
regulation of immunoglobulin secretion	biological process	3.34213	0.0353617	40	1.90927	1.90927	2	3	1286	19011	51023
positive regulation of cyclin-dependent protein kinase activity involved in G1/S	biological process	3.34213	0.0353617	40	1.81604	1.81604	2	3	1286	19011	31659
positive regulation of B cell activation	biological process	3.34213	0.0353617	40	1.89222	1.89222	2	3	1286	19011	50871
short-term memory	biological process	3.34213	0.0353617	40	1.98742	1.98742	2	3	1286	19011	7614
regulation of cardiac muscle contraction	biological process	3.34213	0.0353617	40	1.9242	1.9242	2	3	1286	19011	55117
semaphorin receptor binding	molecular function	3.34213	0.0353617	40	1.86428	1.86428	2	3	1286	19011	30215
monocyte chemotaxis	biological process	3.34213	0.0353617	40	1.8615	1.8615	2	3	1286	19011	2548
positive regulation of mammary gland epithelial cell proliferation	biological process	3.34213	0.0353617	40	1.87316	1.87316	2	3	1286	19011	33601
embryonic neurocranium morphogenesis	biological process	3.34213	0.0353617	40	1.86206	1.86206	2	3	1286	19011	48702
penile erection	biological process	3.34213	0.0353617	40	1.72206	1.72206	2	3	1286	19011	43084
opioid peptide activity	molecular function	3.34213	0.0353617	40	1.77509	1.77509	2	3	1286	19011	1515
glycerol transport	biological process	3.34213	0.0353617	40	1.78821	1.78821	2	3	1286	19011	15793
axon extension involved in development	biological process	3.34213	0.0353617	40	1.71743	1.71743	2	3	1286	19011	48676
cerebral cortex radially oriented cell migration	biological process	3.34213	0.0353617	40	1.72676	1.72676	2	3	1286	19011	21799
thyroid hormone generation	biological process	3.34213	0.0353617	40	1.6948	1.6948	2	3	1286	19011	6590
polysomal ribosome	cellular component	3.34213	0.0353617	40	1.67454	1.67454	2	3	1286	19011	42788
adherens junction organization	biological process	3.34213	0.0353617	40	1.57479	1.57479	2	3	1286	19011	34332
blastocyst growth	biological process	3.34213	0.0353617	40	1.54794	1.54794	2	3	1286	19011	1832
poly(A) RNA binding	molecular function	3.31318	0.0364004	25	2.54013	2.54013	3	9	1285	19005	8143
positive regulation of release of cytochrome c from mitochondria	biological process	3.31318	0.0364004	25	2.35221	2.35221	3	9	1285	19005	90200
branching involved in mammary gland duct morphogenesis	biological process	3.31318	0.0364004	25	2.65692	2.65692	3	9	1285	19005	60444
regulation of respiratory gaseous exchange by neurological system process	biological process	3.31318	0.0364004	25	2.18018	2.18018	3	9	1285	19005	2087
lipid homeostasis	biological process	3.31318	0.0364004	25	2.23478	2.23478	3	9	1285	19005	55088
transforming growth factor beta receptor binding	molecular function	3.31318	0.0364004	25	1.9136	1.9136	3	9	1285	19005	5160
regulation of cyclin-dependent protein kinase activity	biological process	3.25298	0.0386589	16.6667	2.93003	2.93003	5	25	1283	18989	79
nuclear-transcribed mRNA catabolic process, nonsense-mediated decay	biological process	3.25298	0.0386589	16.6667	2.15819	2.15819	5	25	1283	18989	184
calmodulin binding	molecular function	3.25284	0.0386641	10.9244	1.93419	1.93419	13	106	1275	18908	5516
cell junction	cellular component	3.24732	0.0388783	8.49673	1.9431	1.9431	39	420	1249	18594	30054
mRNA processing	biological process	3.20574	0.0405291	9.34959	2.26138	2.26138	23	223	1265	18791	6397
epidermal growth factor receptor signaling pathway	biological process	3.20397	0.0406006	19.0476	2.64774	2.64774	4	17	1284	18997	7173
negative regulation of tumor necrosis factor production	biological process	3.20397	0.0406006	19.0476	2.53106	2.53106	4	17	1284	18997	32720
fibronectin binding	molecular function	3.20397	0.0406006	19.0476	2.3168	2.3168	4	17	1284	18997	1968
ruffle membrane	cellular component	3.20397	0.0406006	19.0476	1.5752	1.5752	4	17	1284	18997	32587
soluble fraction	cellular component	3.20129	0.0407096	8.70712	2.43977	2.43977	33	346	1255	18668	5625
collagen	cellular component	3.19904	0.0408012	12.3288	2.63195	2.63195	9	64	1279	18950	5581
transmembrane receptor protein tyrosine kinase activity	molecular function	3.19434	0.0409937	13.7255	1.86386	1.86386	7	44	1281	18970	4714
protein heterodimerization activity	molecular function	3.19054	0.0411495	9.0301	2.05184	2.05184	27	272	1261	18742	46982
sequence-specific DNA binding transcription factor activity	molecular function	3.15485	0.0426446	8.0292	2.01797	2.01797	55	630	1233	18384	3700
heparin binding	molecular function	3.13491	0.0435038	11.0092	1.96758	1.96758	12	97	1276	18917	8201
positive regulation of GTPase activity	biological process	3.12874	0.043773	16.129	2.27022	2.27022	5	26	1283	18988	43547
cytoskeleton organization	biological process	3.1037	0.0448829	13.4615	2.28997	2.28997	7	45	1281	18969	7010
ossification	biological process	3.10327	0.0449022	12.6984	2.37921	2.37921	8	55	1280	18959	1503
induction of apoptosis by intracellular signals	biological process	3.09792	0.0451432	23.0769	3.87402	3.87402	3	10	1285	19004	8629
cellular response to ionizing radiation	biological process	3.09792	0.0451432	23.0769	3.04475	3.04475	3	10	1285	19004	71479
intercalated disc	cellular component	3.09792	0.0451432	23.0769	2.56016	2.56016	3	10	1285	19004	14704
actin monomer binding	molecular function	3.09792	0.0451432	23.0769	2.48731	2.48731	3	10	1285	19004	3785
carbohydrate phosphorylation	biological process	3.09792	0.0451432	23.0769	2.20076	2.20076	3	10	1285	19004	46835
positive regulation of collagen biosynthetic process	biological process	3.09792	0.0451432	23.0769	2.26114	2.26114	3	10	1285	19004	32967
bHLH transcription factor binding	molecular function	3.09792	0.0451432	23.0769	2.0462	2.0462	3	10	1285	19004	43425
metal ion transmembrane transporter activity	molecular function	3.09792	0.0451432	23.0769	2.395	2.395	3	10	1285	19004	46873
dendrite membrane	cellular component	3.09792	0.0451432	23.0769	1.73811	1.73811	3	10	1285	19004	32590
SCF-dependent proteasomal ubiquitin-dependent protein catabolic process	biological process	3.09792	0.0451432	23.0769	1.7432	1.7432	3	10	1285	19004	31146
negative regulation of astrocyte differentiation	biological process	3.09792	0.0451432	23.0769	1.66796	1.66796	3	10	1285	19004	48712
positive regulation of phosphatidylinositol 3-kinase activity	biological process	3.09792	0.0451432	23.0769	1.61068	1.61068	3	10	1285	19004	43552
activation of MAPKK activity	biological process	3.05307	0.0472137	18.1818	2.65862	2.65862	4	18	1284	18996	186
response to bacterium	biological process	3.05307	0.0472137	18.1818	2.10008	2.10008	4	18	1284	18996	9617
positive regulation of vasoconstriction	biological process	3.05307	0.0472137	18.1818	2.33317	2.33317	4	18	1284	18996	45907
threonine-type endopeptidase activity	molecular function	3.05307	0.0472137	18.1818	1.94593	1.94593	4	18	1284	18996	4298
positive regulation of canonical Wnt receptor signaling pathway	biological process	3.04054	0.0478092	14.2857	2.4839	2.4839	6	36	1282	18978	90263
nucleosome assembly	biological process	3.04054	0.0478092	14.2857	2.33483	2.33483	6	36	1282	18978	6334
regulation of cell proliferation	biological process	3.02871	0.048378	10.5691	2.14588	2.14588	13	110	1275	18904	42127
fatty acid biosynthetic process	biological process	3.0244	0.0485869	12.5	2.17341	2.17341	8	56	1280	18958	6633
positive regulation of protein kinase activity	biological process	3.01038	0.049273	15.625	2.87807	2.87807	5	27	1283	18987	45860
negative regulation of cell differentiation	biological process	3.01038	0.049273	15.625	1.70964	1.70964	5	27	1283	18987	45596
