# Supplementary material for: Epigenomic Reprogramming of Adult Cardiomyocyte-Derived Cardiac Progenitor Cells
Source: Sci Rep. 2015 Dec 14;5:17686. doi: 10.1038/srep17686 (PMC4677315; doi:10.1038/srep17686)
Supplement: Supplementary Table S9 [file srep17686-s10.xls]

## Sheet: GO-Enrichment_down
function	type	Enrichment Score	Enrichment p-value	% genes in group that are present	Grp score	CPC vs. Ctl score	# genes in list, in group	# genes not in list, in group	# genes in list, not in group	# genes not in list, not in group	GO ID
mitochondrion	cellular component	205.302	6.89327e-90	28.7249	2.55872	2.55872	401	995	1692	17214	5739
mitochondrial inner membrane	cellular component	97.7685	3.46489e-43	40.264	2.48013	2.48013	122	181	1971	18028	5743
respiratory chain	cellular component	58.2785	4.89762e-26	79.0698	2.17894	2.17894	34	9	2059	18200	70469
electron transport chain	biological process	47.6228	2.07807e-21	51.1628	2.25252	2.25252	44	42	2049	18167	22900
cytoplasm	cellular component	47.396	2.6072e-21	14.1316	2.53925	2.53925	655	3980	1438	14229	5737
mitochondrial respiratory chain complex I	cellular component	44.0685	7.26565e-20	75	2.19102	2.19102	27	9	2066	18200	5747
tricarboxylic acid cycle	biological process	32.4738	7.88475e-15	81.8182	2.60622	2.60622	18	4	2075	18205	6099
metal ion binding	molecular function	30.1826	7.79561e-14	14.6455	2.42854	2.42854	378	2203	1715	16006	46872
Z disc	cellular component	26.893	2.09186e-12	46.5517	3.63462	3.63462	27	31	2066	18178	30018
nucleus	cellular component	25.8663	5.84018e-12	13.1074	2.43375	2.43375	588	3898	1505	14311	5634
oxidation-reduction process	biological process	21.7048	3.74724e-10	18.2236	2.60894	2.60894	119	534	1974	17675	55114
fatty acid metabolic process	biological process	20.0104	2.03986e-09	34.5238	2.69547	2.69547	29	55	2064	18154	6631
mitochondrial outer membrane	cellular component	19.4175	3.6905e-09	32.2917	2.66192	2.66192	31	65	2062	18144	5741
NADH dehydrogenase (ubiquinone) activity	molecular function	19.0601	5.27593e-09	70.5882	2.03489	2.03489	12	5	2081	18204	8137
mitochondrial matrix	cellular component	18.9313	6.00094e-09	42	2.72337	2.72337	21	29	2072	18180	5759
oxidoreductase activity, acting on NADH or NADPH	molecular function	18.2589	1.17556e-08	90	2.24637	2.24637	9	1	2084	18208	16651
NADH dehydrogenase activity	molecular function	18.2589	1.17556e-08	90	2.00758	2.00758	9	1	2084	18208	3954
nucleotide binding	molecular function	17.7996	1.86094e-08	14.31	2.60576	2.60576	253	1515	1840	16694	166
peroxisome	cellular component	17.392	2.79724e-08	29.3578	2.62671	2.62671	32	77	2061	18132	5777
transferase activity	molecular function	17.3846	2.81815e-08	14.9512	2.5352	2.5352	199	1132	1894	17077	16740
NAD binding	molecular function	16.8106	5.00328e-08	42.8571	2.48212	2.48212	18	24	2075	18185	51287
sarcoplasmic reticulum	cellular component	16.7293	5.427e-08	44.7368	3.47333	3.47333	17	21	2076	18188	16529
fatty acid beta-oxidation	biological process	16.3439	7.97849e-08	60	2.75952	2.75952	12	8	2081	18201	6635
myofibril	cellular component	16.3378	8.02724e-08	51.8519	3.37159	3.37159	14	13	2079	18196	30016
succinate metabolic process	biological process	16.0875	1.03104e-07	88.8889	2.47491	2.47491	8	1	2085	18208	6105
metabolic process	biological process	15.435	1.97997e-07	15.4079	2.67518	2.67518	153	840	1940	17369	8152
protein binding	molecular function	14.9914	3.08549e-07	13.0481	2.5418	2.5418	369	2459	1724	15750	5515
cytoskeleton	cellular component	14.5173	4.95713e-07	15.9383	2.64956	2.64956	124	654	1969	17555	5856
ubiquitin-protein ligase activity	molecular function	14.4308	5.40483e-07	22.6316	2.3165	2.3165	43	147	2050	18062	4842
oxidoreductase activity, acting on the CH-CH group of donors	molecular function	14.2672	6.36532e-07	52.1739	2.85052	2.85052	12	11	2081	18198	16627
oxidoreductase activity	molecular function	14.0778	7.69305e-07	16.934	2.61092	2.61092	95	466	1998	17743	16491
ATP synthesis coupled proton transport	biological process	13.3465	1.59838e-06	64.2857	2.18171	2.18171	9	5	2084	18204	15986
2-oxoglutarate metabolic process	biological process	13.3465	1.59838e-06	64.2857	2.21959	2.21959	9	5	2084	18204	6103
NADH metabolic process	biological process	12.5187	3.65773e-06	77.7778	2.27439	2.27439	7	2	2086	18207	6734
mitochondrial proton-transporting ATP synthase complex	cellular component	12.3668	4.25782e-06	66.6667	2.0932	2.0932	8	4	2085	18205	5753
catalytic activity	molecular function	12.3493	4.33265e-06	15.885	2.66886	2.66886	105	556	1988	17653	3824
ATP catabolic process	biological process	12.2714	4.68361e-06	25.4545	2.84532	2.84532	28	82	2065	18127	6200
cytochrome-c oxidase activity	molecular function	12.1854	5.10421e-06	52.6316	2.93025	2.93025	10	9	2083	18200	4129
iron-sulfur cluster binding	molecular function	12.1025	5.54563e-06	34	2.27257	2.27257	17	33	2076	18176	51536
cardiac muscle contraction	biological process	12.0802	5.67051e-06	47.8261	3.4457	3.4457	11	12	2082	18197	60048
pyruvate dehydrogenase complex	cellular component	11.7855	7.61404e-06	85.7143	3.05123	3.05123	6	1	2087	18208	45254
phosphatidylinositol dephosphorylation	biological process	11.7855	7.61404e-06	85.7143	1.6685	1.6685	6	1	2087	18208	46856
transport	biological process	11.465	1.04905e-05	13.6275	2.47329	2.47329	210	1331	1883	16878	6810
muscle contraction	biological process	11.211	1.3524e-05	41.3793	3.81646	3.81646	12	17	2081	18192	6936
structural constituent of muscle	molecular function	11.1388	1.45366e-05	52.9412	4.12229	4.12229	9	8	2084	18201	8307
ATP binding	molecular function	11.1142	1.48988e-05	13.8109	2.61107	2.61107	187	1167	1906	17042	5524
ventricular cardiac muscle tissue morphogenesis	biological process	11.0829	1.53723e-05	44	4.10041	4.10041	11	14	2082	18195	55010
ATP metabolic process	biological process	11.0399	1.60483e-05	47.619	2.63143	2.63143	10	11	2083	18198	46034
phosphorylation	biological process	10.9827	1.69926e-05	15.5015	2.56117	2.56117	102	556	1991	17653	16310
kinase activity	molecular function	10.8551	1.93063e-05	15.4545	2.55238	2.55238	102	558	1991	17651	16301
Golgi apparatus	cellular component	10.8376	1.96463e-05	14.7929	2.41729	2.41729	125	720	1968	17489	5794
lipid metabolic process	biological process	10.7023	2.24932e-05	19.7248	2.81643	2.81643	43	175	2050	18034	6629
regulation of the force of heart contraction	biological process	10.5418	2.64085e-05	50	3.69778	3.69778	9	9	2084	18200	2026
protein kinase A regulatory subunit binding	molecular function	10.4913	2.77771e-05	75	2.90832	2.90832	6	2	2087	18207	34237
microtubule anchoring	biological process	10.4913	2.77771e-05	75	2.71815	2.71815	6	2	2087	18207	34453
ligase activity	molecular function	10.3881	3.07958e-05	17.757	2.51082	2.51082	57	264	2036	17945	16874
sarcomere	cellular component	9.99599	4.55823e-05	47.3684	4.273	4.273	9	10	2084	18199	30017
sarcomere organization	biological process	9.99599	4.55823e-05	47.3684	3.95047	3.95047	9	10	2084	18199	45214
intracellular membrane-bounded organelle	cellular component	9.6944	6.16278e-05	19.4175	2.3571	2.3571	40	166	2053	18043	43231
M band	cellular component	9.66276	6.36087e-05	83.3333	3.92822	3.92822	5	1	2088	18208	31430
acetyl-CoA biosynthetic process from pyruvate	biological process	9.66276	6.36087e-05	83.3333	2.48703	2.48703	5	1	2088	18208	6086
isocitrate metabolic process	biological process	9.66276	6.36087e-05	83.3333	2.65231	2.65231	5	1	2088	18208	6102
mitochondrial proton-transporting ATP synthase complex, coupling factor F(o)	cellular component	9.66276	6.36087e-05	83.3333	2.1149	2.1149	5	1	2088	18208	276
protein ubiquitination involved in ubiquitin-dependent protein catabolic process	biological process	9.6587	6.38675e-05	32.5581	2.15999	2.15999	14	29	2079	18180	42787
magnesium ion binding	molecular function	9.4875	7.57936e-05	20.915	2.47937	2.47937	32	121	2061	18088	287
respiratory electron transport chain	biological process	9.48457	7.60158e-05	66.6667	2.85508	2.85508	6	3	2087	18206	22904
glycogen metabolic process	biological process	9.42397	8.07651e-05	37.931	2.67597	2.67597	11	18	2082	18191	5977
heart development	biological process	9.35692	8.63658e-05	20.7792	2.7798	2.7798	32	122	2061	18087	7507
proton transport	biological process	9.2061	0.000100425	27.8689	2.47714	2.47714	17	44	2076	18165	15992
mitochondrial respiratory chain complex III	cellular component	9.09106	0.000112669	100	2.2293	2.2293	4	0	2089	18209	5750
mitochondrial electron transport, ubiquinol to cytochrome c	biological process	9.09106	0.000112669	100	2.14014	2.14014	4	0	2089	18209	6122
establishment or maintenance of cell polarity	biological process	9.02924	0.000119854	53.8462	2.28437	2.28437	7	6	2086	18203	7163
phosphoprotein phosphatase activity	molecular function	8.78889	0.000152417	21.6	2.31913	2.31913	27	98	2066	18111	4721
hydrolase activity	molecular function	8.59193	0.000185597	13.1891	2.41498	2.41498	189	1244	1904	16965	16787
regulation of autophagy	biological process	8.49938	0.000203595	71.4286	2.67257	2.67257	5	2	2088	18207	10506
titin binding	molecular function	8.49938	0.000203595	71.4286	2.94762	2.94762	5	2	2088	18207	31432
spliceosome assembly	biological process	8.49938	0.000203595	71.4286	2.24615	2.24615	5	2	2088	18207	245
zinc ion binding	molecular function	8.49223	0.000205055	13.3648	2.37341	2.37341	170	1102	1923	17107	8270
mitochondrial membrane	cellular component	8.42028	0.000220353	32.4324	2.66954	2.66954	12	25	2081	18184	31966
sarcolemma	cellular component	8.35847	0.000234403	26.1538	2.85621	2.85621	17	48	2076	18161	42383
protein ubiquitination	biological process	8.28092	0.000253304	20.1342	2.48383	2.48383	30	119	2063	18090	16567
protein complex scaffold	molecular function	8.19891	0.000274953	39.1304	2.67894	2.67894	9	14	2084	18195	32947
T-tubule	cellular component	8.10012	0.000303504	35.7143	3.16377	3.16377	10	18	2083	18191	30315
brown fat cell differentiation	biological process	8.10012	0.000303504	35.7143	2.93174	2.93174	10	18	2083	18191	50873
2 iron, 2 sulfur cluster binding	molecular function	8.0024	0.000334658	42.1053	2.30787	2.30787	8	11	2085	18198	51537
oxaloacetate metabolic process	biological process	7.96299	0.00034811	54.5455	2.36707	2.36707	6	5	2087	18204	6107
I band	cellular component	7.8939	0.000373011	46.6667	3.78463	3.78463	7	8	2086	18201	31674
contractile fiber	cellular component	7.8939	0.000373011	46.6667	3.16794	3.16794	7	8	2086	18201	43292
acyl-CoA dehydrogenase activity	molecular function	7.8939	0.000373011	46.6667	2.90481	2.90481	7	8	2086	18201	3995
costamere	cellular component	7.8939	0.000373011	46.6667	2.64423	2.64423	7	8	2086	18201	43034
mRNA 3'-UTR binding	molecular function	7.82433	0.000399886	37.5	2.83963	2.83963	9	15	2084	18194	3730
4 iron, 4 sulfur cluster binding	molecular function	7.82433	0.000399886	37.5	2.28209	2.28209	9	15	2084	18194	51539
structural constituent of cytoskeleton	molecular function	7.77351	0.000420735	34.4828	3.4838	3.4838	10	19	2083	18190	5200
nucleic acid binding	molecular function	7.66012	0.000471253	14.0645	2.36296	2.36296	109	666	1984	17543	3676
cardiac myofibril assembly	biological process	7.60767	0.000496626	62.5	4.55849	4.55849	5	3	2088	18206	55003
mitochondrial fusion	biological process	7.60767	0.000496626	62.5	2.88406	2.88406	5	3	2088	18206	8053
glycogen catabolic process	biological process	7.60767	0.000496626	62.5	3.13173	3.13173	5	3	2088	18206	5980
ubiquinone biosynthetic process	biological process	7.60767	0.000496626	62.5	2.76995	2.76995	5	3	2088	18206	6744
phosphoric ester hydrolase activity	molecular function	7.60767	0.000496626	62.5	1.6039	1.6039	5	3	2088	18206	42578
protein serine/threonine kinase activity	molecular function	7.60008	0.000500409	15.903	2.57845	2.57845	59	312	2034	17897	4674
SH3 domain binding	molecular function	7.57243	0.000514443	21.0526	2.57268	2.57268	24	90	2069	18119	17124
skeletal muscle thin filament assembly	biological process	7.56754	0.000516963	80	4.45148	4.45148	4	1	2089	18208	30240
muscle alpha-actinin binding	molecular function	7.56754	0.000516963	80	3.86671	3.86671	4	1	2089	18208	51371
sarcoglycan complex	cellular component	7.56754	0.000516963	80	3.27559	3.27559	4	1	2089	18208	16012
fatty acid beta-oxidation using acyl-CoA dehydrogenase	biological process	7.56754	0.000516963	80	3.15744	3.15744	4	1	2089	18208	33539
ubiquinol-cytochrome-c reductase activity	molecular function	7.56754	0.000516963	80	2.00915	2.00915	4	1	2089	18208	8121
phosphatidylinositol-3-phosphatase activity	molecular function	7.56754	0.000516963	80	1.70849	1.70849	4	1	2089	18208	4438
RNA binding	molecular function	7.53728	0.000532845	14.8423	2.36878	2.36878	80	459	2013	17750	3723
filopodium	cellular component	7.51672	0.000543913	31.4286	2.44521	2.44521	11	24	2082	18185	30175
protein serine/threonine phosphatase activity	molecular function	7.51672	0.000543913	31.4286	2.31238	2.31238	11	24	2082	18185	4722
stress granule	cellular component	7.4115	0.000604265	43.75	2.56978	2.56978	7	9	2086	18200	10494
actin binding	molecular function	7.38335	0.000621513	16.7883	2.95288	2.95288	46	228	2047	17981	3779
AMP binding	molecular function	7.36112	0.000635484	50	3.12149	3.12149	6	6	2087	18203	16208
protein kinase binding	molecular function	7.2143	0.000735982	17.316	2.68285	2.68285	40	191	2053	18018	19901
oxidoreductase activity, acting on the CH-OH group of donors, NAD or NADP as acceptor	molecular function	7.12111	0.000807873	28.5714	2.65648	2.65648	12	30	2081	18179	16616
protein homotetramerization	biological process	7.0507	0.000866806	27.0833	2.89579	2.89579	13	35	2080	18174	51289
glycolysis	biological process	6.99268	0.000918577	29.7297	3.20713	3.20713	11	26	2082	18183	6096
Rho protein signal transduction	biological process	6.99268	0.000918577	29.7297	2.43659	2.43659	11	26	2082	18183	7266
response to stress	biological process	6.98864	0.0009223	20.9524	2.58194	2.58194	22	83	2071	18126	6950
fatty-acyl-CoA binding	molecular function	6.97366	0.000936224	41.1765	2.46637	2.46637	7	10	2086	18199	62
proton-transporting ATP synthase complex, coupling factor F(o)	cellular component	6.88561	0.00102239	55.5556	2.1149	2.1149	5	4	2088	18205	45263
muscle organ development	biological process	6.84012	0.00106998	26.5306	3.04275	3.04275	13	36	2080	18173	7517
adult heart development	biological process	6.83316	0.00107745	46.1538	4.07969	4.07969	6	7	2087	18202	7512
fascia adherens	cellular component	6.83316	0.00107745	46.1538	3.18735	3.18735	6	7	2087	18202	5916
dystrophin-associated glycoprotein complex	cellular component	6.83316	0.00107745	46.1538	3.24886	3.24886	6	7	2087	18202	16010
protein dephosphorylation	biological process	6.82662	0.00108452	20.354	2.26799	2.26799	23	90	2070	18119	6470
phosphorylase activity	molecular function	6.81765	0.00109429	100	3.66833	3.66833	3	0	2090	18209	4645
glycogen phosphorylase activity	molecular function	6.81765	0.00109429	100	3.66833	3.66833	3	0	2090	18209	8184
protein-L-isoaspartate (D-aspartate) O-methyltransferase activity	molecular function	6.81765	0.00109429	100	2.67279	2.67279	3	0	2090	18209	4719
cell-substrate junction	cellular component	6.81765	0.00109429	100	3.05888	3.05888	3	0	2090	18209	30055
oxoglutarate dehydrogenase complex	cellular component	6.81765	0.00109429	100	2.64168	2.64168	3	0	2090	18209	45252
cAMP-dependent protein kinase inhibitor activity	molecular function	6.81765	0.00109429	100	2.03863	2.03863	3	0	2090	18209	4862
mitochondrial electron transfer flavoprotein complex	cellular component	6.81765	0.00109429	100	2.17118	2.17118	3	0	2090	18209	17133
dephosphorylation	biological process	6.79026	0.00112468	19.403	2.19671	2.19671	26	108	2067	18101	16311
protein heterodimerization activity	molecular function	6.64703	0.00129787	16.0535	2.68128	2.68128	48	251	2045	17958	46982
transferase activity, transferring acyl groups other than amino-acyl groups	molecular function	6.57379	0.00139649	38.8889	2.56028	2.56028	7	11	2086	18198	16747
binding	molecular function	6.55849	0.00141802	13.5758	2.46916	2.46916	112	713	1981	17496	5488
striated muscle thin filament	cellular component	6.55452	0.00142367	66.6667	4.15018	4.15018	4	2	2089	18207	5865
protein kinase A catalytic subunit binding	molecular function	6.55452	0.00142367	66.6667	2.81256	2.81256	4	2	2089	18207	34236
valine metabolic process	biological process	6.55452	0.00142367	66.6667	2.38527	2.38527	4	2	2089	18207	6573
regulation of protein kinase A signaling cascade	biological process	6.55452	0.00142367	66.6667	2.71995	2.71995	4	2	2089	18207	10738
succinyl-CoA metabolic process	biological process	6.55452	0.00142367	66.6667	2.86149	2.86149	4	2	2089	18207	6104
ADP biosynthetic process	biological process	6.55452	0.00142367	66.6667	2.26623	2.26623	4	2	2089	18207	6172
methylation	biological process	6.45679	0.00156982	18.9781	2.30989	2.30989	26	111	2067	18098	32259
histone deacetylase binding	molecular function	6.45096	0.00157901	24.5614	2.64804	2.64804	14	43	2079	18166	42826
transferase activity, transferring phosphorus-containing groups	molecular function	6.41447	0.00163768	14.6444	2.55135	2.55135	70	408	2023	17801	16772
cytosol	cellular component	6.38494	0.00168677	13.7228	2.52581	2.52581	101	635	1992	17574	5829
mitochondrion organization	biological process	6.37413	0.00170511	29.4118	2.76132	2.76132	10	24	2083	18185	7005
protein kinase activator activity	molecular function	6.3644	0.00172177	42.8571	2.37562	2.37562	6	8	2087	18201	30295
chromatin modification	biological process	6.23951	0.00195081	17.0732	2.17155	2.17155	35	170	2058	18039	16568
regulation of muscle contraction	biological process	6.20669	0.0020159	36.8421	3.58739	3.58739	7	12	2086	18197	6937
L-ascorbic acid binding	molecular function	6.20669	0.0020159	36.8421	2.89212	2.89212	7	12	2086	18197	31418
mitochondrial envelope	cellular component	6.20669	0.0020159	36.8421	2.60258	2.60258	7	12	2086	18197	5740
hydrogen ion transmembrane transporter activity	molecular function	6.20669	0.0020159	36.8421	2.04529	2.04529	7	12	2086	18197	15078
methyltransferase activity	molecular function	6.13827	0.00215865	18.5714	2.30989	2.30989	26	114	2067	18095	8168
synaptosome	cellular component	6.13827	0.00215865	18.5714	2.21132	2.21132	26	114	2067	18095	19717
membrane	cellular component	6.10313	0.00223585	11.3676	2.49067	2.49067	586	4569	1507	13640	16020
apoptosis	biological process	6.07282	0.00230466	14.5299	2.58294	2.58294	68	400	2025	17809	6915
mitochondrial intermembrane space	cellular component	6.00154	0.00247494	30	2.40651	2.40651	9	21	2084	18188	5758
negative regulation of smooth muscle cell proliferation	biological process	5.90507	0.00272558	32	3.07857	3.07857	8	17	2085	18192	48662
isomerase activity	molecular function	5.88327	0.00278565	19.6262	2.54367	2.54367	21	86	2072	18123	16853
protein phosphorylation	biological process	5.80217	0.00302099	13.9415	2.5891	2.5891	81	500	2012	17709	6468
paraspeckles	cellular component	5.79247	0.00305044	57.1429	2.90082	2.90082	4	3	2089	18206	42382
cardiac muscle fiber development	biological process	5.79247	0.00305044	57.1429	4.29135	4.29135	4	3	2089	18206	48739
cobalamin binding	molecular function	5.79247	0.00305044	57.1429	3.55758	3.55758	4	3	2089	18206	31419
citrate metabolic process	biological process	5.79247	0.00305044	57.1429	2.7011	2.7011	4	3	2089	18206	6101
interkinetic nuclear migration	biological process	5.79247	0.00305044	57.1429	3.0483	3.0483	4	3	2089	18206	22027
intramolecular transferase activity, phosphotransferases	molecular function	5.79247	0.00305044	57.1429	3.45467	3.45467	4	3	2089	18206	16868
malate metabolic process	biological process	5.79247	0.00305044	57.1429	2.33473	2.33473	4	3	2089	18206	6108
quinone binding	molecular function	5.79247	0.00305044	57.1429	2.60176	2.60176	4	3	2089	18206	48038
palate development	biological process	5.76868	0.00312387	22.9508	2.61146	2.61146	14	47	2079	18162	60021
membrane raft	cellular component	5.7642	0.00313791	17.8808	2.43973	2.43973	27	124	2066	18085	45121
regulation of microtubule-based process	biological process	5.76328	0.00314078	45.4545	2.71617	2.71617	5	6	2088	18203	32886
phosphatidylinositol-3,5-bisphosphate binding	molecular function	5.76328	0.00314078	45.4545	2.16812	2.16812	5	6	2088	18203	80025
hydrogen ion transporting ATP synthase activity, rotational mechanism	molecular function	5.76328	0.00314078	45.4545	2.18614	2.18614	5	6	2088	18203	46933
3',5'-cyclic-AMP phosphodiesterase activity	molecular function	5.76328	0.00314078	45.4545	2.13971	2.13971	5	6	2088	18203	4115
oxidoreductase activity, acting on paired donors, with incorporation or reduction of molecular oxygen, 2-oxoglutarate as one donor, and incorporation of one atom each of oxygen into both donors	molecular function	5.7531	0.00317293	29.0323	2.27175	2.27175	9	22	2084	18187	16706
microtubule cytoskeleton organization	biological process	5.67822	0.00341964	24.4898	2.31091	2.31091	12	37	2081	18172	226
lysosome	cellular component	5.66918	0.00345071	16.5094	2.27285	2.27285	35	177	2058	18032	5764
peroxisomal membrane	cellular component	5.63075	0.0035859	30.7692	2.31622	2.31622	8	18	2085	18191	5778
1-phosphatidylinositol binding	molecular function	5.56464	0.00383096	37.5	2.26668	2.26668	6	10	2087	18199	5545
inositol or phosphatidylinositol phosphatase activity	molecular function	5.56464	0.00383096	37.5	1.89921	1.89921	6	10	2087	18199	4437
membrane protein ectodomain proteolysis	biological process	5.56464	0.00383096	37.5	2.05385	2.05385	6	10	2087	18199	6509
regulation of heart contraction	biological process	5.55476	0.003869	33.3333	3.77306	3.77306	7	14	2086	18195	8016
ubiquitin-dependent protein catabolic process	biological process	5.5506	0.00388511	18.8034	2.3617	2.3617	22	95	2071	18114	6511
transferase activity, transferring acyl groups	molecular function	5.54318	0.00391406	17.8082	2.5507	2.5507	26	120	2067	18089	16746
GDP binding	molecular function	5.51723	0.00401697	28.125	2.84498	2.84498	9	23	2084	18186	19003
sterol binding	molecular function	5.51172	0.00403916	75	2.83309	2.83309	3	1	2090	18208	32934
pyruvate metabolic process	biological process	5.51172	0.00403916	75	3.25576	3.25576	3	1	2090	18208	6090
RNA polymerase II core promoter sequence-specific DNA binding transcription factor activity	molecular function	5.51172	0.00403916	75	2.91758	2.91758	3	1	2090	18208	983
carnitine O-palmitoyltransferase activity	molecular function	5.51172	0.00403916	75	2.67549	2.67549	3	1	2090	18208	4095
pyruvate dehydrogenase (acetyl-transferring) kinase activity	molecular function	5.51172	0.00403916	75	3.43382	3.43382	3	1	2090	18208	4740
autophagic cell death	biological process	5.51172	0.00403916	75	3.16897	3.16897	3	1	2090	18208	48102
Golgi to endosome transport	biological process	5.51172	0.00403916	75	2.19016	2.19016	3	1	2090	18208	6895
mitochondrial electron transport, NADH to ubiquinone	biological process	5.51172	0.00403916	75	2.0945	2.0945	3	1	2090	18208	6120
regulation of T cell receptor signaling pathway	biological process	5.51172	0.00403916	75	1.87968	1.87968	3	1	2090	18208	50856
inorganic phosphate transmembrane transporter activity	molecular function	5.51172	0.00403916	75	1.762	1.762	3	1	2090	18208	5315
membrane fraction	cellular component	5.4076	0.0044824	14.1372	2.66794	2.66794	68	413	2025	17796	5624
calmodulin binding	molecular function	5.33962	0.0047977	18.4874	3.11715	3.11715	22	97	2071	18112	5516
endosome	cellular component	5.3277	0.00485524	15.1125	2.33505	2.33505	47	264	2046	17945	5768
cellular membrane organization	biological process	5.31236	0.00493028	41.6667	3.16823	3.16823	5	7	2088	18202	16044
cytoskeletal adaptor activity	molecular function	5.31236	0.00493028	41.6667	2.8742	2.8742	5	7	2088	18202	8093
mitochondrial respiratory chain complex I assembly	biological process	5.31236	0.00493028	41.6667	1.97516	1.97516	5	7	2088	18202	32981
trans-Golgi network transport vesicle	cellular component	5.31236	0.00493028	41.6667	1.81033	1.81033	5	7	2088	18202	30140
lipid biosynthetic process	biological process	5.31113	0.00493635	19.0476	2.48115	2.48115	20	85	2073	18124	8610
regulation of alternative nuclear mRNA splicing, via spliceosome	biological process	5.21952	0.00540991	35.2941	2.34816	2.34816	6	11	2087	18198	381
cellular carbohydrate metabolic process	biological process	5.18423	0.00560425	50	2.84027	2.84027	4	4	2089	18205	44262
regulation of circadian rhythm	biological process	5.18423	0.00560425	50	2.7728	2.7728	4	4	2089	18205	42752
SMAD protein import into nucleus	biological process	5.18423	0.00560425	50	2.51026	2.51026	4	4	2089	18205	7184
blood circulation	biological process	5.18423	0.00560425	50	1.72543	1.72543	4	4	2089	18205	8015
cytoskeleton organization	biological process	5.16251	0.00572733	23.0769	2.74782	2.74782	12	40	2081	18169	7010
soluble fraction	cellular component	5.14372	0.00583596	14.5119	2.5975	2.5975	55	324	2038	17885	5625
lyase activity	molecular function	5.13598	0.00588126	18.1818	2.47866	2.47866	22	99	2071	18110	16829
electron carrier activity	molecular function	5.11245	0.0060213	18.4211	2.24539	2.24539	21	93	2072	18116	9055
intracellular	cellular component	5.10107	0.00609025	12.5206	2.35896	2.35896	152	1062	1941	17147	5622
centrosome	cellular component	5.08314	0.00620039	15.2727	2.49787	2.49787	42	233	2051	17976	5813
ubiquitin thiolesterase activity	molecular function	5.07737	0.0062363	22.0339	2.2515	2.2515	13	46	2080	18163	4221
acyl-CoA metabolic process	biological process	4.99243	0.00678918	30.4348	2.85556	2.85556	7	16	2086	18193	6637
endosome to lysosome transport	biological process	4.99243	0.00678918	30.4348	2.42765	2.42765	7	16	2086	18193	8333
cardiac muscle tissue development	biological process	4.91465	0.0073383	38.4615	3.25344	3.25344	5	8	2088	18201	48738
RNA polymerase II regulatory region sequence-specific DNA binding	molecular function	4.91465	0.0073383	38.4615	2.47961	2.47961	5	8	2088	18201	977
glycogen biosynthetic process	biological process	4.91465	0.0073383	38.4615	2.95389	2.95389	5	8	2088	18201	5978
porphyrin biosynthetic process	biological process	4.91465	0.0073383	38.4615	2.34533	2.34533	5	8	2088	18201	6779
regulation of transforming growth factor beta receptor signaling pathway	biological process	4.91465	0.0073383	38.4615	2.21125	2.21125	5	8	2088	18201	17015
mitochondrial small ribosomal subunit	cellular component	4.91465	0.0073383	38.4615	1.85092	1.85092	5	8	2088	18201	5763
mitochondrial nucleoid	cellular component	4.87628	0.00762533	25.7143	2.5899	2.5899	9	26	2084	18183	42645
ubiquitin-specific protease activity	molecular function	4.87628	0.00762533	25.7143	2.12442	2.12442	9	26	2084	18183	4843
carbohydrate metabolic process	biological process	4.84433	0.00787292	16.568	2.75948	2.75948	28	141	2065	18068	5975
ATPase activity	molecular function	4.75907	0.00857362	18.4466	3.08064	3.08064	19	84	2074	18125	16887
heat shock protein binding	molecular function	4.75018	0.00865014	20.5882	2.17635	2.17635	14	54	2079	18155	31072
coenzyme binding	molecular function	4.73908	0.00874671	29.1667	2.52084	2.52084	7	17	2086	18192	50662
negative regulation of phosphorylation	biological process	4.73908	0.00874671	29.1667	2.14872	2.14872	7	17	2086	18192	42326
cell cycle	biological process	4.69024	0.00918451	13.7295	2.26877	2.26877	67	421	2026	17788	7049
glutathione metabolic process	biological process	4.68191	0.00926131	26.6667	2.68839	2.68839	8	22	2085	18187	6749
rhythmic process	biological process	4.68191	0.00926131	26.6667	2.10095	2.10095	8	22	2085	18187	48511
A band	cellular component	4.681	0.00926974	44.4444	4.12687	4.12687	4	5	2089	18204	31672
cardiac muscle tissue morphogenesis	biological process	4.681	0.00926974	44.4444	4.187	4.187	4	5	2089	18204	55008
long-chain fatty acid transport	biological process	4.681	0.00926974	44.4444	3.50324	3.50324	4	5	2089	18204	15909
negative regulation of heart contraction	biological process	4.681	0.00926974	44.4444	3.65141	3.65141	4	5	2089	18204	45822
response to activity	biological process	4.681	0.00926974	44.4444	3.25663	3.25663	4	5	2089	18204	14823
estrogen metabolic process	biological process	4.681	0.00926974	44.4444	2.31423	2.31423	4	5	2089	18204	8210
muscle filament sliding	biological process	4.67533	0.00932244	60	4.23112	4.23112	3	2	2090	18207	30049
atrial cardiac muscle tissue morphogenesis	biological process	4.67533	0.00932244	60	3.95406	3.95406	3	2	2090	18207	55009
fructose-2,6-bisphosphate 2-phosphatase activity	molecular function	4.67533	0.00932244	60	2.5891	2.5891	3	2	2090	18207	4331
S100 alpha binding	molecular function	4.67533	0.00932244	60	3.43154	3.43154	3	2	2090	18207	48155
NAD(P)+-protein-arginine ADP-ribosyltransferase activity	molecular function	4.67533	0.00932244	60	3.95463	3.95463	3	2	2090	18207	3956
calcium-release channel activity	molecular function	4.67533	0.00932244	60	2.93826	2.93826	3	2	2090	18207	15278
troponin I binding	molecular function	4.67533	0.00932244	60	3.58547	3.58547	3	2	2090	18207	31013
glycerol-3-phosphate O-acyltransferase activity	molecular function	4.67533	0.00932244	60	3.04911	3.04911	3	2	2090	18207	4366
acetyl-CoA C-acyltransferase activity	molecular function	4.67533	0.00932244	60	2.54728	2.54728	3	2	2090	18207	3988
microtubule organizing center organization	biological process	4.67533	0.00932244	60	2.38376	2.38376	3	2	2090	18207	31023
mitochondrial proton-transporting ATP synthase complex, catalytic core F(1)	cellular component	4.67533	0.00932244	60	2.4669	2.4669	3	2	2090	18207	275
proton-transporting ATP synthase complex, catalytic core F(1)	cellular component	4.67533	0.00932244	60	2.4669	2.4669	3	2	2090	18207	45261
enoyl-CoA hydratase activity	molecular function	4.67533	0.00932244	60	2.29188	2.29188	3	2	2090	18207	4300
Golgi to plasma membrane protein transport	biological process	4.67533	0.00932244	60	2.65936	2.65936	3	2	2090	18207	43001
ventricular trabecular myocardium morphogenesis	biological process	4.67533	0.00932244	60	2.32238	2.32238	3	2	2090	18207	3222
transcription factor binding	molecular function	4.64757	0.00958482	15.2	2.53102	2.53102	38	212	2055	17997	8134
ATP biosynthetic process	biological process	4.61563	0.00989593	22.449	2.83307	2.83307	11	38	2082	18171	6754
glucose metabolic process	biological process	4.61563	0.00989593	22.449	2.61674	2.61674	11	38	2082	18171	6006
response to nutrient	biological process	4.61429	0.00990926	31.5789	2.2273	2.2273	6	13	2087	18196	7584
interspecies interaction between organisms	biological process	4.61429	0.00990926	31.5789	1.86365	1.86365	6	13	2087	18196	44419
protein O-linked glycosylation	biological process	4.56033	0.0104586	35.7143	2.52801	2.52801	5	9	2088	18200	6493
protein kinase activity	molecular function	4.54454	0.0106251	13.7339	2.6177	2.6177	64	402	2029	17807	4672
glutathione transferase activity	molecular function	4.50186	0.0110883	28	2.59223	2.59223	7	18	2086	18191	4364
ubiquitin ligase complex	cellular component	4.49731	0.0111389	24.3243	2.07621	2.07621	9	28	2084	18181	151
microtubule binding	molecular function	4.48896	0.0112323	19.4805	2.31541	2.31541	15	62	2078	18147	8017
negative regulation of translation	biological process	4.47599	0.011379	25.8065	2.685	2.685	8	23	2085	18186	17148
phospholipid biosynthetic process	biological process	4.46239	0.0115348	22	2.97792	2.97792	11	39	2082	18170	8654
positive regulation of protein phosphorylation	biological process	4.40215	0.012251	18.4783	2.58801	2.58801	17	75	2076	18134	1934
mRNA processing	biological process	4.39864	0.0122941	15.0407	2.30119	2.30119	37	209	2056	18000	6397
triglyceride metabolic process	biological process	4.2807	0.013833	25	2.86007	2.86007	8	24	2085	18185	6641
acid phosphatase activity	molecular function	4.25437	0.014202	40	2.5289	2.5289	4	6	2089	18203	3993
response to osmotic stress	biological process	4.25437	0.014202	40	2.90251	2.90251	4	6	2089	18203	6970
early endosome to late endosome transport	biological process	4.25437	0.014202	40	2.65543	2.65543	4	6	2089	18203	45022
CUL4 RING ubiquitin ligase complex	cellular component	4.25437	0.014202	40	2.68148	2.68148	4	6	2089	18203	80008
protein kinase inhibitor activity	molecular function	4.2421	0.0143774	33.3333	2.21955	2.21955	5	10	2088	18199	4860
transcription coactivator activity	molecular function	4.21882	0.014716	16.7939	2.38209	2.38209	22	109	2071	18100	3713
SMAD binding	molecular function	4.15147	0.0157413	23.0769	2.58097	2.58097	9	30	2084	18179	46332
chromatin binding	molecular function	4.14557	0.0158344	15.1376	2.50556	2.50556	33	185	2060	18024	3682
cadherin binding	molecular function	4.09991	0.0165741	28.5714	2.46152	2.46152	6	15	2087	18194	45296
ruffle membrane	cellular component	4.09991	0.0165741	28.5714	2.29763	2.29763	6	15	2087	18194	32587
vesicle membrane	cellular component	4.09991	0.0165741	28.5714	2.07199	2.07199	6	15	2087	18194	12506
protein methylation	biological process	4.09991	0.0165741	28.5714	2.25982	2.25982	6	15	2087	18194	6479
3',5'-cyclic-nucleotide phosphodiesterase activity	molecular function	4.09991	0.0165741	28.5714	2.09981	2.09981	6	15	2087	18194	4114
histone acetylation	biological process	4.09991	0.0165741	28.5714	1.95481	1.95481	6	15	2087	18194	16573
muscle myosin complex	cellular component	4.06161	0.0172212	50	4.68862	4.68862	3	3	2090	18206	5859
acetyl-CoA metabolic process	biological process	4.06161	0.0172212	50	3.18075	3.18075	3	3	2090	18206	6084
3-hydroxyacyl-CoA dehydrogenase activity	molecular function	4.06161	0.0172212	50	2.78681	2.78681	3	3	2090	18206	3857
response to metal ion	biological process	4.06161	0.0172212	50	2.6223	2.6223	3	3	2090	18206	10038
insulin binding	molecular function	4.06161	0.0172212	50	2.55664	2.55664	3	3	2090	18206	43559
regulation of transcription from RNA polymerase II promoter in response to oxidative stress	biological process	4.06161	0.0172212	50	2.95907	2.95907	3	3	2090	18206	43619
lipoprotein particle binding	molecular function	4.06161	0.0172212	50	2.9635	2.9635	3	3	2090	18206	71813
negative regulation of translation involved in gene silencing by miRNA	biological process	4.06161	0.0172212	50	2.24491	2.24491	3	3	2090	18206	35278
protein-DNA complex assembly	biological process	4.06161	0.0172212	50	2.32174	2.32174	3	3	2090	18206	65004
sex chromatin	cellular component	4.06161	0.0172212	50	2.34343	2.34343	3	3	2090	18206	1739
xenobiotic catabolic process	biological process	4.06161	0.0172212	50	2.25781	2.25781	3	3	2090	18206	42178
DNA replication factor A complex	cellular component	4.06161	0.0172212	50	2.43169	2.43169	3	3	2090	18206	5662
RS domain binding	molecular function	4.06161	0.0172212	50	1.96417	1.96417	3	3	2090	18206	50733
inositol phosphate dephosphorylation	biological process	4.06161	0.0172212	50	1.60393	1.60393	3	3	2090	18206	46855
response to drug	biological process	4.03714	0.0176478	16.9492	2.61571	2.61571	20	98	2073	18111	42493
mRNA binding	molecular function	4.01534	0.0180369	20	2.43598	2.43598	12	48	2081	18161	3729
insulin receptor signaling pathway	biological process	3.98974	0.0185045	22.5	2.70073	2.70073	9	31	2084	18178	8286
long-chain fatty acid metabolic process	biological process	3.95434	0.0191713	31.25	3.06915	3.06915	5	11	2088	18198	1676
RNA metabolic process	biological process	3.95434	0.0191713	31.25	2.71529	2.71529	5	11	2088	18198	16070
R-SMAD binding	molecular function	3.95434	0.0191713	31.25	2.53074	2.53074	5	11	2088	18198	70412
negative regulation of microtubule depolymerization	biological process	3.95434	0.0191713	31.25	2.35151	2.35151	5	11	2088	18198	7026
heme biosynthetic process	biological process	3.95434	0.0191713	31.25	2.11447	2.11447	5	11	2088	18198	6783
lipid binding	molecular function	3.95064	0.0192423	16.1972	2.55192	2.55192	23	119	2070	18090	8289
post-embryonic development	biological process	3.9357	0.019532	18.2927	2.49901	2.49901	15	67	2078	18142	9791
drug binding	molecular function	3.89663	0.0203103	19.1176	3.06288	3.06288	13	55	2080	18154	8144
flavin adenine dinucleotide binding	molecular function	3.89663	0.0203103	19.1176	2.73354	2.73354	13	55	2080	18154	50660
GTP binding	molecular function	3.89659	0.020311	13.9818	2.51521	2.51521	46	283	2047	17926	5525
myosin filament	cellular component	3.88622	0.0205227	36.3636	4.01671	4.01671	4	7	2089	18202	32982
protein serine/threonine phosphatase complex	cellular component	3.88622	0.0205227	36.3636	2.66585	2.66585	4	7	2089	18202	8287
mitogen-activated protein kinase binding	molecular function	3.88622	0.0205227	36.3636	2.16276	2.16276	4	7	2089	18202	51019
cAMP catabolic process	biological process	3.88622	0.0205227	36.3636	2.07334	2.07334	4	7	2089	18202	6198
carboxylic acid binding	molecular function	3.88622	0.0205227	36.3636	1.84517	1.84517	4	7	2089	18202	31406
protein K63-linked deubiquitination	biological process	3.88622	0.0205227	36.3636	1.79735	1.79735	4	7	2089	18202	70536
spindle microtubule	cellular component	3.87309	0.020794	25	2.37192	2.37192	7	21	2086	18188	5876
histone acetyltransferase activity	molecular function	3.87049	0.0208482	27.2727	2.05174	2.05174	6	16	2087	18193	4402
actin cytoskeleton	cellular component	3.8396	0.0215021	16.4063	2.80059	2.80059	21	107	2072	18102	15629
negative regulation of protein kinase activity	biological process	3.83492	0.0216031	21.9512	2.33139	2.33139	9	32	2084	18177	6469
anti-apoptosis	biological process	3.76055	0.0232709	16.2791	2.51475	2.51475	21	108	2072	18101	6916
protein self-association	molecular function	3.7514	0.0234849	22.8571	3.02771	3.02771	8	27	2085	18182	43621
cell-cell adherens junction	cellular component	3.7514	0.0234849	22.8571	2.81475	2.81475	8	27	2085	18182	5913
negative regulation of catalytic activity	biological process	3.70045	0.0247123	18.1818	2.91488	2.91488	14	63	2079	18146	43086
RNA splicing	biological process	3.69941	0.0247382	15.1351	2.32562	2.32562	28	157	2065	18052	8380
lipid particle	cellular component	3.69268	0.0249052	29.4118	3.29121	3.29121	5	12	2088	18197	5811
MAP kinase kinase kinase activity	molecular function	3.69268	0.0249052	29.4118	2.89015	2.89015	5	12	2088	18197	4709
response to cAMP	biological process	3.69268	0.0249052	29.4118	2.45361	2.45361	5	12	2088	18197	51591
histone acetyltransferase binding	molecular function	3.69268	0.0249052	29.4118	2.44467	2.44467	5	12	2088	18197	35035
chromatin remodeling complex	cellular component	3.69268	0.0249052	29.4118	2.01123	2.01123	5	12	2088	18197	16585
autophagy	biological process	3.6866	0.025057	21.4286	2.27128	2.27128	9	33	2084	18176	6914
cellular calcium ion homeostasis	biological process	3.65555	0.0258474	19.0476	3.61981	3.61981	12	51	2081	18158	6874
enzyme binding	molecular function	3.64409	0.0261451	14.8515	2.50216	2.50216	30	172	2063	18037	19899
regulation of catalytic activity	biological process	3.62564	0.026632	16.2602	2.75601	2.75601	20	103	2073	18106	50790
phosphatase activity	molecular function	3.58479	0.0277425	17.2043	1.93517	1.93517	16	77	2077	18132	16791
sarcoplasmic reticulum membrane	cellular component	3.58095	0.0278493	42.8571	3.85233	3.85233	3	4	2090	18205	33017
reduction of cytosolic calcium ion concentration	biological process	3.58095	0.0278493	42.8571	3.05911	3.05911	3	4	2090	18205	51481
actomyosin structure organization	biological process	3.58095	0.0278493	42.8571	3.33717	3.33717	3	4	2090	18205	31032
ventricular cardiac muscle cell differentiation	biological process	3.58095	0.0278493	42.8571	3.1104	3.1104	3	4	2090	18205	55012
centriolar satellite	cellular component	3.58095	0.0278493	42.8571	3.02983	3.02983	3	4	2090	18205	34451
pre-autophagosomal structure membrane	cellular component	3.58095	0.0278493	42.8571	2.47766	2.47766	3	4	2090	18205	34045
response to starvation	biological process	3.58095	0.0278493	42.8571	2.48696	2.48696	3	4	2090	18205	42594
AMP-activated protein kinase complex	cellular component	3.58095	0.0278493	42.8571	2.92789	2.92789	3	4	2090	18205	31588
AMP-activated protein kinase activity	molecular function	3.58095	0.0278493	42.8571	2.92789	2.92789	3	4	2090	18205	4679
mRNA splice site selection	biological process	3.58095	0.0278493	42.8571	2.08032	2.08032	3	4	2090	18205	6376
regulation of synaptic transmission, GABAergic	biological process	3.58095	0.0278493	42.8571	2.28591	2.28591	3	4	2090	18205	32228
neuron-neuron synaptic transmission	biological process	3.58095	0.0278493	42.8571	2.27086	2.27086	3	4	2090	18205	7270
extracellular vesicular exosome	cellular component	3.58095	0.0278493	42.8571	2.22886	2.22886	3	4	2090	18205	70062
glycerol-3-phosphate metabolic process	biological process	3.58095	0.0278493	42.8571	1.88833	1.88833	3	4	2090	18205	6072
thiolester hydrolase activity	molecular function	3.56423	0.0283188	33.3333	2.5548	2.5548	4	8	2089	18201	16790
response to mechanical stimulus	biological process	3.56423	0.0283188	33.3333	2.67533	2.67533	4	8	2089	18201	9612
phosphatidylinositol-3-phosphate binding	molecular function	3.56423	0.0283188	33.3333	2.35629	2.35629	4	8	2089	18201	32266
fatty acid biosynthetic process	biological process	3.54289	0.0289295	18.75	2.88881	2.88881	12	52	2081	18157	6633
insoluble fraction	cellular component	3.54289	0.0289295	18.75	2.51739	2.51739	12	52	2081	18157	5626
trans-Golgi network	cellular component	3.54044	0.0290005	17.4419	2.13118	2.13118	15	71	2078	18138	5802
skeletal muscle myosin thick filament assembly	biological process	3.5172	0.0296824	66.6667	4.57294	4.57294	2	1	2091	18208	30241
'de novo' posttranslational protein folding	biological process	3.5172	0.0296824	66.6667	3.57417	3.57417	2	1	2091	18208	51084
voluntary musculoskeletal movement	biological process	3.5172	0.0296824	66.6667	3.16992	3.16992	2	1	2091	18208	50882
cardiac muscle hypertrophy in response to stress	biological process	3.5172	0.0296824	66.6667	3.1954	3.1954	2	1	2091	18208	14898
regulation of germinal center formation	biological process	3.5172	0.0296824	66.6667	3.05854	3.05854	2	1	2091	18208	2634
renal tubule morphogenesis	biological process	3.5172	0.0296824	66.6667	3.39932	3.39932	2	1	2091	18208	61333
troponin C binding	molecular function	3.5172	0.0296824	66.6667	3.76207	3.76207	2	1	2091	18208	30172
megakaryocyte development	biological process	3.5172	0.0296824	66.6667	3.46623	3.46623	2	1	2091	18208	35855
fatty acid homeostasis	biological process	3.5172	0.0296824	66.6667	2.98705	2.98705	2	1	2091	18208	55089
glycerophospholipid metabolic process	biological process	3.5172	0.0296824	66.6667	2.71434	2.71434	2	1	2091	18208	6650
MSL complex	cellular component	3.5172	0.0296824	66.6667	3.17908	3.17908	2	1	2091	18208	72487
phosphoglycerate mutase activity	molecular function	3.5172	0.0296824	66.6667	3.67677	3.67677	2	1	2091	18208	4619
carnitine biosynthetic process	biological process	3.5172	0.0296824	66.6667	3.41397	3.41397	2	1	2091	18208	45329
cell-substrate adherens junction	cellular component	3.5172	0.0296824	66.6667	3.32138	3.32138	2	1	2091	18208	5924
inhibin-betaglycan-ActRII complex	cellular component	3.5172	0.0296824	66.6667	3.10318	3.10318	2	1	2091	18208	34673
biotin carboxylase activity	molecular function	3.5172	0.0296824	66.6667	2.93539	2.93539	2	1	2091	18208	4075
actinin binding	molecular function	3.5172	0.0296824	66.6667	2.84113	2.84113	2	1	2091	18208	42805
mammary gland branching involved in pregnancy	biological process	3.5172	0.0296824	66.6667	3.06464	3.06464	2	1	2091	18208	60745
inner mitochondrial membrane organization	biological process	3.5172	0.0296824	66.6667	2.37256	2.37256	2	1	2091	18208	7007
mRNA cleavage factor complex	cellular component	3.5172	0.0296824	66.6667	2.78487	2.78487	2	1	2091	18208	5849
magnesium-dependent protein serine/threonine phosphatase activity	molecular function	3.5172	0.0296824	66.6667	2.64805	2.64805	2	1	2091	18208	4724
hypermethylation of CpG island	biological process	3.5172	0.0296824	66.6667	2.49079	2.49079	2	1	2091	18208	44027
carbon-nitrogen ligase activity, with glutamine as amido-N-donor	molecular function	3.5172	0.0296824	66.6667	2.91141	2.91141	2	1	2091	18208	16884
glutamyl-tRNA(Gln) amidotransferase complex	cellular component	3.5172	0.0296824	66.6667	2.91141	2.91141	2	1	2091	18208	30956
glutaminyl-tRNA synthase (glutamine-hydrolyzing) activity	molecular function	3.5172	0.0296824	66.6667	2.91141	2.91141	2	1	2091	18208	50567
glutaminyl-tRNAGln biosynthesis via transamidation	biological process	3.5172	0.0296824	66.6667	2.91141	2.91141	2	1	2091	18208	70681
ATP transport	biological process	3.5172	0.0296824	66.6667	2.52675	2.52675	2	1	2091	18208	15867
malate dehydrogenase activity	molecular function	3.5172	0.0296824	66.6667	2.24166	2.24166	2	1	2091	18208	16615
muscle tendon junction	cellular component	3.5172	0.0296824	66.6667	3.19356	3.19356	2	1	2091	18208	5927
electron-transferring-flavoprotein dehydrogenase activity	molecular function	3.5172	0.0296824	66.6667	3.00581	3.00581	2	1	2091	18208	4174
succinate-CoA ligase (ADP-forming) activity	molecular function	3.5172	0.0296824	66.6667	2.86061	2.86061	2	1	2091	18208	4775
ventricular cardiac myofibril development	biological process	3.5172	0.0296824	66.6667	2.58799	2.58799	2	1	2091	18208	55005
smooth muscle cell proliferation	biological process	3.5172	0.0296824	66.6667	2.48592	2.48592	2	1	2091	18208	48659
purine-rich negative regulatory element binding	molecular function	3.5172	0.0296824	66.6667	2.51669	2.51669	2	1	2091	18208	32422
mitochondrion distribution	biological process	3.5172	0.0296824	66.6667	2.35465	2.35465	2	1	2091	18208	48311
protein repair	biological process	3.5172	0.0296824	66.6667	2.23375	2.23375	2	1	2091	18208	30091
protein-methionine-R-oxide reductase activity	molecular function	3.5172	0.0296824	66.6667	2.23375	2.23375	2	1	2091	18208	318
negative regulation of protein import into nucleus	biological process	3.5172	0.0296824	66.6667	2.22023	2.22023	2	1	2091	18208	42308
5-phosphoribose 1-diphosphate biosynthetic process	biological process	3.5172	0.0296824	66.6667	2.39251	2.39251	2	1	2091	18208	6015
isocitrate dehydrogenase (NAD+) activity	molecular function	3.5172	0.0296824	66.6667	2.05488	2.05488	2	1	2091	18208	4449
L-aspartate transmembrane transporter activity	molecular function	3.5172	0.0296824	66.6667	2.49329	2.49329	2	1	2091	18208	15183
malate-aspartate shuttle	biological process	3.5172	0.0296824	66.6667	2.49329	2.49329	2	1	2091	18208	43490
mitochondrion degradation	biological process	3.5172	0.0296824	66.6667	2.12718	2.12718	2	1	2091	18208	422
ribosome assembly	biological process	3.5172	0.0296824	66.6667	2.25277	2.25277	2	1	2091	18208	42255
PMA-inducible membrane protein ectodomain proteolysis	biological process	3.5172	0.0296824	66.6667	2.01801	2.01801	2	1	2091	18208	51088
response to high density lipoprotein particle stimulus	biological process	3.5172	0.0296824	66.6667	2.20492	2.20492	2	1	2091	18208	55099
positive regulation of protein complex disassembly	biological process	3.5172	0.0296824	66.6667	2.1709	2.1709	2	1	2091	18208	43243
pyruvate dehydrogenase (acetyl-transferring) activity	molecular function	3.5172	0.0296824	66.6667	1.95691	1.95691	2	1	2091	18208	4739
inositol 1,4,5-trisphosphate-sensitive calcium-release channel activity	molecular function	3.5172	0.0296824	66.6667	2.23327	2.23327	2	1	2091	18208	5220
racemase and epimerase activity, acting on carbohydrates and derivatives	molecular function	3.5172	0.0296824	66.6667	1.98073	1.98073	2	1	2091	18208	16857
creatinine metabolic process	biological process	3.5172	0.0296824	66.6667	1.83274	1.83274	2	1	2091	18208	46449
creatine metabolic process	biological process	3.5172	0.0296824	66.6667	1.83274	1.83274	2	1	2091	18208	6600
glycerol-3-phosphate dehydrogenase [NAD+] activity	molecular function	3.5172	0.0296824	66.6667	1.62854	1.62854	2	1	2091	18208	4367
glycerol-3-phosphate dehydrogenase complex	cellular component	3.5172	0.0296824	66.6667	1.62854	1.62854	2	1	2091	18208	9331
inosine biosynthetic process	biological process	3.5172	0.0296824	66.6667	1.58363	1.58363	2	1	2091	18208	46103
methylated histone residue binding	molecular function	3.51186	0.0298414	23.3333	2.5706	2.5706	7	23	2086	18186	35064
mesoderm formation	biological process	3.51186	0.0298414	23.3333	2.10834	2.10834	7	23	2086	18186	1707
actin cytoskeleton organization	biological process	3.49507	0.0303467	17.0213	2.38933	2.38933	16	78	2077	18131	30036
nervous system development	biological process	3.48658	0.0306055	14.1732	2.51335	2.51335	36	218	2057	17991	7399
protein heterooligomerization	biological process	3.46362	0.0313162	18.0556	2.5465	2.5465	13	59	2080	18150	51291
ligand-dependent nuclear receptor binding	molecular function	3.4536	0.0316315	27.7778	2.73363	2.73363	5	13	2088	18196	16922
PcG protein complex	cellular component	3.4536	0.0316315	27.7778	2.27173	2.27173	5	13	2088	18196	31519
cAMP binding	molecular function	3.4536	0.0316315	27.7778	2.0182	2.0182	5	13	2088	18196	30552
Rab GTPase binding	molecular function	3.43961	0.0320773	21.6216	2.92395	2.92395	8	29	2085	18180	17137
internal side of plasma membrane	cellular component	3.43961	0.0320773	21.6216	2.19256	2.19256	8	29	2085	18180	9898
regulation of transcription, DNA-dependent	biological process	3.43012	0.0323832	11.6667	2.40329	2.40329	196	1484	1897	16725	6355
protein K48-linked ubiquitination	biological process	3.34597	0.0352262	22.5806	2.21182	2.21182	7	24	2086	18185	70936
protein modification process	biological process	3.32773	0.0358746	18.1818	2.3832	2.3832	12	54	2081	18155	6464
cellular response to insulin stimulus	biological process	3.29451	0.0370863	21.0526	2.76082	2.76082	8	30	2085	18179	32869
identical protein binding	molecular function	3.28425	0.0374685	13.9535	2.68385	2.68385	36	222	2057	17987	42802
lipid transport	biological process	3.28143	0.0375745	19.2308	2.81328	2.81328	10	42	2083	18167	6869
fatty acid transport	biological process	3.27959	0.0376435	30.7692	3.18711	3.18711	4	9	2089	18200	15908
phosphatidylcholine biosynthetic process	biological process	3.27959	0.0376435	30.7692	3.39015	3.39015	4	9	2089	18200	6656
regulation of heart rate	biological process	3.27959	0.0376435	30.7692	4.02519	4.02519	4	9	2089	18200	2027
cellular response to hypoxia	biological process	3.27959	0.0376435	30.7692	3.28643	3.28643	4	9	2089	18200	71456
actin monomer binding	molecular function	3.27959	0.0376435	30.7692	3.39473	3.39473	4	9	2089	18200	3785
positive regulation of survival gene product expression	biological process	3.27959	0.0376435	30.7692	3.08961	3.08961	4	9	2089	18200	45885
pericentriolar material	cellular component	3.27959	0.0376435	30.7692	2.50454	2.50454	4	9	2089	18200	242
proton-transporting ATPase activity, rotational mechanism	molecular function	3.27959	0.0376435	30.7692	2.47702	2.47702	4	9	2089	18200	46961
cellular respiration	biological process	3.27959	0.0376435	30.7692	2.42254	2.42254	4	9	2089	18200	45333
transcription, DNA-dependent	biological process	3.27074	0.0379784	11.6603	2.41378	2.41378	184	1394	1909	16815	6351
activating transcription factor binding	molecular function	3.23426	0.0393895	26.3158	2.61857	2.61857	5	14	2088	18195	33613
sequence-specific DNA binding RNA polymerase II transcription factor activity	molecular function	3.23426	0.0393895	26.3158	2.56244	2.56244	5	14	2088	18195	981
filopodium assembly	biological process	3.23426	0.0393895	26.3158	2.70011	2.70011	5	14	2088	18195	46847
JAK-STAT cascade	biological process	3.23426	0.0393895	26.3158	1.76178	1.76178	5	14	2088	18195	7259
heart contraction	biological process	3.18941	0.0411963	37.5	4.68013	4.68013	3	5	2090	18204	60047
monocyte differentiation	biological process	3.18941	0.0411963	37.5	3.12382	3.12382	3	5	2090	18204	30224
troponin complex	cellular component	3.18941	0.0411963	37.5	3.87692	3.87692	3	5	2090	18204	5861
lamellar body	cellular component	3.18941	0.0411963	37.5	3.00361	3.00361	3	5	2090	18204	42599
negative regulation of cardiac muscle cell apoptosis	biological process	3.18941	0.0411963	37.5	2.87184	2.87184	3	5	2090	18204	10667
MLL5-L complex	cellular component	3.18941	0.0411963	37.5	2.19741	2.19741	3	5	2090	18204	70688
branched chain family amino acid catabolic process	biological process	3.18941	0.0411963	37.5	2.78672	2.78672	3	5	2090	18204	9083
histone ubiquitination	biological process	3.18941	0.0411963	37.5	2.44775	2.44775	3	5	2090	18204	16574
negative regulation of glucose import	biological process	3.18941	0.0411963	37.5	1.98332	1.98332	3	5	2090	18204	46325
fibroblast migration	biological process	3.18941	0.0411963	37.5	2.37776	2.37776	3	5	2090	18204	10761
luteinization	biological process	3.18941	0.0411963	37.5	2.16826	2.16826	3	5	2090	18204	1553
ubiquitin-ubiquitin ligase activity	molecular function	3.18941	0.0411963	37.5	2.00399	2.00399	3	5	2090	18204	34450
learning	biological process	3.18892	0.0412163	21.875	2.2276	2.2276	7	25	2086	18184	7612
intracellular protein kinase cascade	biological process	3.16967	0.0420174	17.3333	2.40633	2.40633	13	62	2080	18147	7243
negative regulation of transcription from RNA polymerase II promoter	biological process	3.15899	0.0424687	12.9176	2.5157	2.5157	58	391	2035	17818	122
embryo development	biological process	3.15633	0.0425817	16.3265	2.41986	2.41986	16	82	2077	18127	9790
proteasomal ubiquitin-dependent protein catabolic process	biological process	3.15176	0.0427767	19.5652	2.44134	2.44134	9	37	2084	18172	43161
cell junction	cellular component	3.11268	0.0444814	12.854	2.57137	2.57137	59	400	2034	17809	30054
endoplasmic reticulum	cellular component	3.11172	0.0445242	12.0805	2.57827	2.57827	108	786	1985	17423	5783
ATPase activity, coupled to transmembrane movement of substances	molecular function	3.09731	0.0451705	23.0769	3.20848	3.20848	6	20	2087	18189	42626
platelet-derived growth factor receptor signaling pathway	biological process	3.09731	0.0451705	23.0769	2.43351	2.43351	6	20	2087	18189	48008
acid-amino acid ligase activity	molecular function	3.08595	0.0456866	18.0328	2.2555	2.2555	11	50	2082	18159	16881
microtubule	cellular component	3.08181	0.045876	13.9241	2.29389	2.29389	33	204	2060	18005	5874
oxidoreductase activity, acting on single donors with incorporation of molecular oxygen, incorporation of two atoms of oxygen	molecular function	3.07707	0.0460941	17.1053	2.61361	2.61361	13	63	2080	18146	16702
protein autophosphorylation	biological process	3.0512	0.0473022	15.6522	2.29433	2.29433	18	97	2075	18112	46777
manganese ion binding	molecular function	3.0401	0.04783	21.2121	2.45834	2.45834	7	26	2086	18183	30145
rough endoplasmic reticulum	cellular component	3.0401	0.04783	21.2121	2.10245	2.10245	7	26	2086	18183	5791
DNA damage response, signal transduction by p53 class mediator resulting in induction of apoptosis	biological process	3.0323	0.0482046	25	2.66388	2.66388	5	15	2088	18194	42771
cellular response to retinoic acid	biological process	3.0323	0.0482046	25	2.58365	2.58365	5	15	2088	18194	71300
mitochondrial large ribosomal subunit	cellular component	3.0323	0.0482046	25	2.08549	2.08549	5	15	2088	18194	5762
microtubule cytoskeleton	cellular component	3.02859	0.0483839	17.3913	2.19873	2.19873	12	57	2081	18152	15630
positive regulation of cell-matrix adhesion	biological process	3.02583	0.0485175	28.5714	2.9624	2.9624	4	10	2089	18199	1954
regulation of gene expression by genetic imprinting	biological process	3.02583	0.0485175	28.5714	2.33009	2.33009	4	10	2089	18199	6349
cellular response to calcium ion	biological process	3.02583	0.0485175	28.5714	2.41265	2.41265	4	10	2089	18199	71277
BMP signaling pathway	biological process	3.02378	0.0486173	20	3.13376	3.13376	8	32	2085	18177	30509
response to organic substance	biological process	3.02378	0.0486173	20	2.55039	2.55039	8	32	2085	18177	10033
peptidyl-tyrosine dephosphorylation	biological process	3.02378	0.0486173	20	1.9538	1.9538	8	32	2085	18177	35335
response to hypoxia	biological process	3.01626	0.0489839	16.3043	2.59883	2.59883	15	77	2078	18132	1666
transcription corepressor activity	molecular function	2.99838	0.0498676	16	2.55067	2.55067	16	84	2077	18125	3714
