# Supplementary material for: Epigenomic Reprogramming of Adult Cardiomyocyte-Derived Cardiac Progenitor Cells
Source: Sci Rep. 2015 Dec 14;5:17686. doi: 10.1038/srep17686 (PMC4677315; doi:10.1038/srep17686)
Supplement: Supplementary Table S10 [file srep17686-s11.xls]

## Sheet: GO-Enrichment_methyl_up_express
function	type	Enrichment Score	Enrichment p-value	% genes in group that are present	# genes in list, in group	# genes not in list, in group	# genes in list, not in group	# genes not in list, not in group	GO ID
Z disc	cellular component	22.7135	1.36667e-10	14	7	43	50	18866	30018
muscle filament sliding	biological process	20.3582	1.44054e-09	15.7895	6	32	51	18877	30049
sarcomere	cellular component	18.7612	7.11393e-09	12.2449	6	43	51	18866	30017
sarcomerogenesis	biological process	17.4753	2.57375e-08	100	3	0	54	18909	48769
sarcomere organization	biological process	16.4502	7.17411e-08	28.5714	4	10	53	18899	45214
I band	cellular component	16.1423	9.76101e-08	26.6667	4	11	53	18898	31674
cardiac muscle contraction	biological process	14.6776	4.22277e-07	19.0476	4	17	53	18892	60048
cytosol	cellular component	14.5949	4.58692e-07	0.977654	21	2127	36	16782	5829
muscle alpha-actinin binding	molecular function	14.486	5.1146e-07	50	3	3	54	18906	51371
ventricular cardiac muscle tissue morphogenesis	biological process	13.9381	8.84583e-07	16	4	21	53	18888	55010
troponin complex	cellular component	13.4607	1.42598e-06	37.5	3	5	54	18904	5861
cardiac myofibril assembly	biological process	13.0573	2.1344e-06	33.3333	3	6	54	18903	55003
muscle organ development	biological process	11.6514	8.70658e-06	5.37634	5	88	52	18821	7517
skeletal muscle myosin thick filament assembly	biological process	10.5357	2.65714e-05	66.6667	2	1	55	18908	30241
striated muscle thin filament	cellular component	10.5357	2.65714e-05	66.6667	2	1	55	18908	5865
creatine kinase activity	molecular function	9.84446	5.30401e-05	50	2	2	55	18907	4111
troponin T binding	molecular function	9.84446	5.30401e-05	50	2	2	55	18907	31014
troponin C binding	molecular function	9.84446	5.30401e-05	50	2	2	55	18907	30172
negative regulation of ATPase activity	biological process	9.84446	5.30401e-05	50	2	2	55	18907	32780
skeletal muscle thin filament assembly	biological process	9.33557	8.82294e-05	40	2	3	55	18906	30240
troponin I binding	molecular function	9.33557	8.82294e-05	40	2	3	55	18906	31013
regulation of heart contraction	biological process	9.02807	0.000119994	9.375	3	29	54	18880	8016
cardiac muscle fiber development	biological process	8.93204	0.000132088	33.3333	2	4	55	18905	48739
cardiac muscle tissue morphogenesis	biological process	8.93204	0.000132088	33.3333	2	4	55	18905	55008
muscle contraction	biological process	8.56631	0.000190414	4.21053	4	91	53	18818	6936
adenylate kinase activity	molecular function	8.31175	0.000245613	25	2	6	55	18903	4017
glucose metabolic process	biological process	8.29308	0.000250243	3.92157	4	98	53	18811	6006
structural constituent of muscle	molecular function	8.0715	0.000312316	6.81818	3	41	54	18868	8307
titin binding	molecular function	8.06237	0.000315179	22.2222	2	7	55	18902	31432
nucleobase-containing compound kinase activity	molecular function	7.84116	0.000393213	20	2	8	55	18901	19205
creatine metabolic process	biological process	7.84116	0.000393213	20	2	8	55	18901	6600
pseudopodium	cellular component	7.84116	0.000393213	20	2	8	55	18901	31143
fascia adherens	cellular component	7.64242	0.000479665	18.1818	2	9	55	18900	5916
skeletal muscle contraction	biological process	7.64242	0.000479665	18.1818	2	9	55	18900	3009
striated muscle contraction	biological process	7.46203	0.000574488	16.6667	2	10	55	18899	6941
regulation of the force of heart contraction	biological process	7.29691	0.00067763	15.3846	2	11	55	18898	2026
actin filament binding	molecular function	7.15627	0.00077996	5	3	57	54	18852	51015
tropomyosin binding	molecular function	7.14469	0.000789043	14.2857	2	12	55	18897	5523
positive regulation of ATPase activity	biological process	7.14469	0.000789043	14.2857	2	12	55	18897	32781
cytoplasm	cellular component	6.93031	0.0009777	0.520331	27	5162	30	13747	5737
regulation of fatty acid oxidation	biological process	6.63283	0.00131643	11.1111	2	16	55	18893	46320
ATPase binding	molecular function	6.22857	0.00197228	9.09091	2	20	55	18889	51117
actin binding	molecular function	6.19109	0.0020476	1.66667	5	295	52	18614	3779
ATP binding	molecular function	6.05499	0.00234613	0.754717	12	1578	45	17331	5524
calcium-dependent protein binding	molecular function	5.30745	0.00495456	5.71429	2	33	55	18876	48306
protein homotetramerization	biological process	5.04632	0.00643295	5	2	38	55	18871	51289
nucleotide binding	molecular function	4.8294	0.00799128	0.62201	13	2077	44	16832	166
skeletal muscle tissue development	biological process	4.77497	0.0084383	4.34783	2	44	55	18865	7519
acetyl-CoA carboxylase activity	molecular function	4.71169	0.00898954	33.3333	1	2	56	18907	3989
paranodal junction assembly	biological process	4.71169	0.00898954	33.3333	1	2	56	18907	30913
positive regulation of calcium ion transport via store-operated calcium channel activity	biological process	4.71169	0.00898954	33.3333	1	2	56	18907	32236
protein-methionine-R-oxide reductase activity	molecular function	4.71169	0.00898954	33.3333	1	2	56	18907	318
myosin light chain kinase activity	molecular function	4.71169	0.00898954	33.3333	1	2	56	18907	4687
muscle tendon junction	cellular component	4.71169	0.00898954	33.3333	1	2	56	18907	5927
6-phosphofructokinase activity	molecular function	4.71169	0.00898954	33.3333	1	2	56	18907	3872
6-phosphofructokinase complex	cellular component	4.71169	0.00898954	33.3333	1	2	56	18907	5945
response to iron(II) ion	biological process	4.71169	0.00898954	33.3333	1	2	56	18907	10040
response to yeast	biological process	4.71169	0.00898954	33.3333	1	2	56	18907	1878
negative regulation of skeletal muscle tissue development	biological process	4.71169	0.00898954	33.3333	1	2	56	18907	48642
calmodulin binding	molecular function	4.60349	0.0100168	2.02703	3	145	54	18764	5516
response to calcium ion	biological process	4.53871	0.0106872	3.84615	2	50	55	18859	51592
protein domain specific binding	molecular function	4.47865	0.0113487	1.93548	3	152	54	18757	19904
negative regulation of NFAT protein import into nucleus	biological process	4.42549	0.0119684	25	1	3	56	18906	51534
mitochondrial respiratory chain complex IV	cellular component	4.42549	0.0119684	25	1	3	56	18906	5751
positive regulation of striated muscle cell differentiation	biological process	4.42549	0.0119684	25	1	3	56	18906	51155
sarcoplasmic reticulum lumen	cellular component	4.42549	0.0119684	25	1	3	56	18906	33018
protein repair	biological process	4.42549	0.0119684	25	1	3	56	18906	30091
positive regulation of sarcomere organization	biological process	4.42549	0.0119684	25	1	3	56	18906	60298
pantothenate kinase activity	molecular function	4.42549	0.0119684	25	1	3	56	18906	4594
pyruvate dehydrogenase (acetyl-transferring) kinase activity	molecular function	4.42549	0.0119684	25	1	3	56	18906	4740
fructose binding	molecular function	4.42549	0.0119684	25	1	3	56	18906	70061
negative regulation of heart rate	biological process	4.42549	0.0119684	25	1	3	56	18906	10459
phosphatidylinositol 3-kinase regulator activity	molecular function	4.42549	0.0119684	25	1	3	56	18906	35014
1-phosphatidylinositol-3-kinase regulator activity	molecular function	4.42549	0.0119684	25	1	3	56	18906	46935
cellular response to fatty acid	biological process	4.42549	0.0119684	25	1	3	56	18906	71398
S100 beta binding	molecular function	4.42549	0.0119684	25	1	3	56	18906	48154
regulation of ATPase activity	biological process	4.42549	0.0119684	25	1	3	56	18906	43462
cellular calcium ion homeostasis	biological process	4.36295	0.0127407	3.50877	2	55	55	18854	6874
cytoskeleton	cellular component	4.35949	0.0127849	0.830368	7	836	50	18073	5856
negative regulation of protein dephosphorylation	biological process	4.20382	0.0149384	20	1	4	56	18905	35308
cellular response to chemical stimulus	biological process	4.20382	0.0149384	20	1	4	56	18905	70887
ether lipid biosynthetic process	biological process	4.20382	0.0149384	20	1	4	56	18905	8611
peptidyl-histidine phosphorylation	biological process	4.20382	0.0149384	20	1	4	56	18905	18106
fructose-6-phosphate binding	molecular function	4.20382	0.0149384	20	1	4	56	18905	70095
ErbB-3 class receptor binding	molecular function	4.20382	0.0149384	20	1	4	56	18905	43125
S100 alpha binding	molecular function	4.20382	0.0149384	20	1	4	56	18905	48155
calcium channel inhibitor activity	molecular function	4.20382	0.0149384	20	1	4	56	18905	19855
alpha-actinin binding	molecular function	4.20382	0.0149384	20	1	4	56	18905	51393
positive regulation of skeletal muscle tissue development	biological process	4.20382	0.0149384	20	1	4	56	18905	48643
sarcolemma	cellular component	4.17256	0.0154128	3.1746	2	61	55	18848	42383
calcium ion binding	molecular function	4.11554	0.0163172	0.878477	6	677	51	18232	5509
biotin carboxylase activity	molecular function	4.02297	0.0178997	16.6667	1	5	56	18904	4075
acetyl-CoA metabolic process	biological process	4.02297	0.0178997	16.6667	1	5	56	18904	6084
negative regulation of cardiac muscle hypertrophy	biological process	4.02297	0.0178997	16.6667	1	5	56	18904	10614
mitochondrial crista	cellular component	4.02297	0.0178997	16.6667	1	5	56	18904	30061
protein phosphatase 2B binding	molecular function	4.02297	0.0178997	16.6667	1	5	56	18904	30346
oxygen homeostasis	biological process	4.02297	0.0178997	16.6667	1	5	56	18904	32364
cerebellum morphogenesis	biological process	4.02297	0.0178997	16.6667	1	5	56	18904	21587
glycerol-3-phosphate O-acyltransferase activity	molecular function	4.02297	0.0178997	16.6667	1	5	56	18904	4366
autophagic cell death	biological process	4.02297	0.0178997	16.6667	1	5	56	18904	48102
regulation of osteoclast differentiation	biological process	4.02297	0.0178997	16.6667	1	5	56	18904	45670
peptide-methionine-(S)-S-oxide reductase activity	molecular function	4.02297	0.0178997	16.6667	1	5	56	18904	8113
A band	cellular component	4.02297	0.0178997	16.6667	1	5	56	18904	31672
coenzyme biosynthetic process	biological process	4.02297	0.0178997	16.6667	1	5	56	18904	9108
fructose 1,6-bisphosphate metabolic process	biological process	4.02297	0.0178997	16.6667	1	5	56	18904	30388
insulin binding	molecular function	4.02297	0.0178997	16.6667	1	5	56	18904	43559
sarcoglycan complex	cellular component	4.02297	0.0178997	16.6667	1	5	56	18904	16012
otic vesicle formation	biological process	4.02297	0.0178997	16.6667	1	5	56	18904	30916
nucleobase-containing compound metabolic process	biological process	3.9736	0.0188057	2.85714	2	68	55	18841	6139
lamellar body	cellular component	3.8703	0.0208522	14.2857	1	6	56	18903	42599
coenzyme A biosynthetic process	biological process	3.8703	0.0208522	14.2857	1	6	56	18903	15937
fructose 6-phosphate metabolic process	biological process	3.8703	0.0208522	14.2857	1	6	56	18903	6002
M band	cellular component	3.8703	0.0208522	14.2857	1	6	56	18903	31430
protein kinase binding	molecular function	3.83008	0.0217078	1.51515	3	195	54	18714	19901
mitochondrial matrix	cellular component	3.81699	0.021994	1.50754	3	196	54	18713	5759
fatty acid metabolic process	biological process	3.77094	0.0230305	2.5641	2	76	55	18833	6631
carnitine shuttle	biological process	3.73824	0.023796	12.5	1	7	56	18902	6853
protein kinase A regulatory subunit binding	molecular function	3.73824	0.023796	12.5	1	7	56	18902	34237
regulation of synaptic transmission, GABAergic	biological process	3.73824	0.023796	12.5	1	7	56	18902	32228
growth hormone receptor signaling pathway	biological process	3.73824	0.023796	12.5	1	7	56	18902	60396
response to fructose stimulus	biological process	3.73824	0.023796	12.5	1	7	56	18902	9750
zinc ion transmembrane transport	biological process	3.73824	0.023796	12.5	1	7	56	18902	71577
nuclear hormone receptor binding	molecular function	3.73824	0.023796	12.5	1	7	56	18902	35257
heart contraction	biological process	3.73824	0.023796	12.5	1	7	56	18902	60047
positive regulation of cellular metabolic process	biological process	3.62193	0.0267311	11.1111	1	8	56	18901	31325
bone remodeling	biological process	3.62193	0.0267311	11.1111	1	8	56	18901	46849
regulation of striated muscle contraction	biological process	3.62193	0.0267311	11.1111	1	8	56	18901	6942
Rac protein signal transduction	biological process	3.62193	0.0267311	11.1111	1	8	56	18901	16601
positive regulation of myoblast differentiation	biological process	3.62193	0.0267311	11.1111	1	8	56	18901	45663
response to nutrient	biological process	3.54723	0.0288043	2.27273	2	86	55	18823	7584
cardiac muscle tissue development	biological process	3.51804	0.0296575	10	1	9	56	18900	48738
actin monomer binding	molecular function	3.51804	0.0296575	10	1	9	56	18900	3785
AMP binding	molecular function	3.51804	0.0296575	10	1	9	56	18900	16208
regulation of muscle contraction	biological process	3.51804	0.0296575	10	1	9	56	18900	6937
contractile fiber	cellular component	3.51804	0.0296575	10	1	9	56	18900	43292
protein phosphorylation	biological process	3.51183	0.0298422	1.02302	4	387	53	18522	6468
kinase activity	molecular function	3.46749	0.0311951	1.31579	3	225	54	18684	16301
calcium ion transport into cytosol	biological process	3.4242	0.0325753	9.09091	1	10	56	18899	60402
trophectodermal cell differentiation	biological process	3.4242	0.0325753	9.09091	1	10	56	18899	1829
pantothenate metabolic process	biological process	3.4242	0.0325753	9.09091	1	10	56	18899	15939
negative regulation of cell-cell adhesion	biological process	3.4242	0.0325753	9.09091	1	10	56	18899	22408
insulin receptor substrate binding	molecular function	3.4242	0.0325753	9.09091	1	10	56	18899	43560
phosphatidylinositol-4,5-bisphosphate 3-kinase activity	molecular function	3.4242	0.0325753	9.09091	1	10	56	18899	46934
cyclin binding	molecular function	3.4242	0.0325753	9.09091	1	10	56	18899	30332
ATP metabolic process	biological process	3.33866	0.0354845	8.33333	1	11	56	18898	46034
costamere	cellular component	3.33866	0.0354845	8.33333	1	11	56	18898	43034
skeletal muscle fiber development	biological process	3.33866	0.0354845	8.33333	1	11	56	18898	48741
regulation of acetyl-CoA biosynthetic process from pyruvate	biological process	3.33866	0.0354845	8.33333	1	11	56	18898	10510
phosphatidylinositol 3-kinase cascade	biological process	3.33866	0.0354845	8.33333	1	11	56	18898	14065
positive regulation of establishment of protein localization in plasma membrane	biological process	3.33866	0.0354845	8.33333	1	11	56	18898	90004
transferase activity, transferring phosphorus-containing groups	molecular function	3.31711	0.0362575	1.23967	3	239	54	18670	16772
energy reserve metabolic process	biological process	3.31297	0.036408	2	2	98	55	18811	6112
response to fatty acid	biological process	3.26009	0.038385	7.69231	1	12	56	18897	70542
two-component sensor activity	molecular function	3.26009	0.038385	7.69231	1	12	56	18897	155
insulin-like growth factor receptor signaling pathway	biological process	3.26009	0.038385	7.69231	1	12	56	18897	48009
phosphatidylinositol 3-kinase complex	cellular component	3.26009	0.038385	7.69231	1	12	56	18897	5942
zinc ion transmembrane transporter activity	molecular function	3.26009	0.038385	7.69231	1	12	56	18897	5385
adult heart development	biological process	3.26009	0.038385	7.69231	1	12	56	18897	7512
regulation of smooth muscle contraction	biological process	3.26009	0.038385	7.69231	1	12	56	18897	6940
mitotic chromosome condensation	biological process	3.26009	0.038385	7.69231	1	12	56	18897	7076
protein binding	molecular function	3.25546	0.0385629	0.446954	19	4232	38	14677	5515
postsynaptic density	cellular component	3.24172	0.0390967	1.92308	2	102	55	18807	14069
insulin-like growth factor receptor binding	molecular function	3.18745	0.041277	7.14286	1	13	56	18896	5159
response to growth factor stimulus	biological process	3.18745	0.041277	7.14286	1	13	56	18896	70848
dystrophin-associated glycoprotein complex	cellular component	3.18745	0.041277	7.14286	1	13	56	18896	16010
metal ion transmembrane transporter activity	molecular function	3.18745	0.041277	7.14286	1	13	56	18896	46873
identical protein binding	molecular function	3.17681	0.0417184	1.17188	3	253	54	18656	42802
transferase activity	molecular function	3.12908	0.0437582	0.776398	5	639	52	18270	16740
protein complex assembly	biological process	3.12407	0.0439776	1.8018	2	109	55	18800	6461
muscle myosin complex	cellular component	3.11992	0.0441605	6.66667	1	14	56	18895	5859
calmodulin-dependent protein kinase activity	molecular function	3.11992	0.0441605	6.66667	1	14	56	18895	4683
muscle cell homeostasis	biological process	3.11992	0.0441605	6.66667	1	14	56	18895	46716
protein export from nucleus	biological process	3.11992	0.0441605	6.66667	1	14	56	18895	6611
regulation of catalytic activity	biological process	3.11992	0.0441605	6.66667	1	14	56	18895	50790
ubiquitin protein ligase binding	molecular function	3.09198	0.0454119	1.76991	2	111	55	18798	31625
cellular response to interleukin-1	biological process	3.05685	0.0470354	6.25	1	15	56	18894	71347
negative regulation of proteolysis	biological process	3.05685	0.0470354	6.25	1	15	56	18894	45861
mitochondrion	cellular component	3.03242	0.0481989	0.591279	8	1345	49	17564	5739
negative regulation of cell differentiation	biological process	2.9977	0.0499018	5.88235	1	16	56	18893	45596
multivesicular body	cellular component	2.9977	0.0499018	5.88235	1	16	56	18893	5771
phosphatidylinositol 3-kinase binding	molecular function	2.9977	0.0499018	5.88235	1	16	56	18893	43548
phosphatidylinositol phosphorylation	biological process	2.9977	0.0499018	5.88235	1	16	56	18893	46854
